# Supplementary material for: The functional interactome landscape of the human histone deacetylase family
Source: Mol Syst Biol. 2013 Jun 11;9:672. doi: 10.1038/msb.2013.26 (PMC3964310; doi:10.1038/msb.2013.26)
Supplement: Supplementary Table 2 [file msb201326-s2.xlsx]

## Sheet: HDACs1-10
UNIPROT ACC.	GENE SYMBOL	DESCRIPTION	PROT LENGTH (AA)	HDAC1_Prob	HDAC2_Prob	HDAC3_Prob	HDAC4_Prob	HDAC5_Prob	HDAC6_Prob	HDAC7_Prob	HDAC8_Prob	HDAC9_Prob	HDAC10_Prob		HDAC1-1 SC	HDAC1-2 SC	HDAC2-1 SC	HDAC2-2 SC	HDAC3-1 SC	HDAC3-2 SC	HDAC3-3 SC	HDAC4-1 SC	HDAC4-2 SC	HDAC4-3 SC	HDAC5-1 SC	HDAC5-2 SC	HDAC5-3 SC	HDAC6-1 SC	HDAC6-2 SC	HDAC7-1 SC	HDAC7-2 SC	HDAC8-1 SC	HDAC8-2 SC	HDAC9-1 SC	HDAC9-2 SC	HDAC10-1 SC	HDAC10-2 SC	GFP_1 SC	GFP_2 SC	GFP_3 SC	GFP_4 SC	GFP_5 SC	GFP_6 SC	GFP_7 SC
P31946	YWHAB	14-3-3 protein beta/alpha	246	0	0	0	1	1	0	1	0	0	0		13	12	19	7	0	0	0	71	114	76	146	38	48	0	0	113	155	3	0	3	6	5	10	5	7	10	1	4	11	3
P62258	YWHAE	14-3-3 protein epsilon	255	0	0	0	1	1	0	1	0	0	0		14	14	18	10	2	4	0	53	73	191	190	96	102	0	2	198	264	1	2	8	4	4	8	4	9	11	2	3	9	2
Q04917	YWHAH	14-3-3 protein eta	246	0	0.05	0	1	1	0	1	0	0.01	0.01		5	3	11	2	0	2	0	29	51	49	111	28	43	0	0	77	103	0	0	0	4	4	5	0	0	6	0	0	7	0
P61981	YWHAG	14-3-3 protein gamma	247	0	0	0	1	1	0	1	0	0	0		15	14	15	3	1	0	0	48	85	82	144	38	43	0	0	103	144	5	4	1	5	6	7	0	3	8	3	4	8	3
P31947	SFN	14-3-3 protein sigma	248	0	0	0	0.97	1	0	1	0	0	0		3	2	4	0	1	0	0	3	8	27	54	10	14	0	0	19	42	0	0	0	1	2	0	5	5	4	0	0	0	0
P27348	YWHAQ	14-3-3 protein theta	245	0	0	0	1	1	0	1	0	0	0		12	13	21	6	1	3	0	48	76	63	126	33	56	0	0	74	95	1	2	5	7	6	8	0	6	9	2	3	7	3
P63104	YWHAZ	14-3-3 protein zeta/delta	245	0	0	0	1	1	0	1	0	0	0		19	16	23	8	2	3	0	37	55	84	137	38	49	0	0	91	122	0	2	7	4	5	9	6	10	9	0	3	10	4
O96019	ACTL6A	Actin-like protein 6A	429	0.77	0.91	0	0	0	0.73	0	0	0	0		3	5	7	3	0	0	0	0	0	0	0	0	0	4	2	0	0	0	0	1	0	0	0	0	0	0	0	1	0	0
Q9H2P0	ADNP	Activity-dependent neuroprotector homeobox protein	1102	1	0.64	0	0	0	0	0	0	0.32	0		9	8	3	3	0	0	0	0	0	1	0	0	0	0	0	0	0	1	1	3	1	0	0	0	0	0	0	0	0	0
P11766	ADH5	Alcohol dehydrogenase class-3	374	0.98	0.48	0	0	0.28	0	0	0	0	0.38		7	8	7	0	0	0	0	0	0	0	3	0	0	0	0	0	0	0	0	0	0	0	3	0	0	0	0	0	0	1
Q6UB99	ANKRD11	Ankyrin repeat domain-containing protein 11	2663	0	0	0.99	0	0	0	0	0	0	0		0	0	0	0	19	13	4	0	0	0	0	0	0	0	0	0	1	0	0	0	0	0	0	0	0	0	0	0	0	0
Q6UB98	ANKRD12	Ankyrin repeat domain-containing protein 12	2062	0	0	0.91	0	0	0	0	0	0	0		0	0	0	0	9	8	2	0	0	0	0	0	0	0	0	0	1	0	0	0	0	0	0	0	0	0	0	0	0	0
P46013	MKI67	Antigen KI-67	3256	0	0.2	0	0	0	0	0	0	0.99	0.04		1	1	5	0	0	1	0	0	0	0	0	0	0	0	0	0	0	0	1	9	5	0	2	0	0	0	0	0	0	3
Q9UKV3	ACIN1	Apoptotic chromatin condensation inducer in the nucleus	1341	0	0.49	0	0.07	0	0.95	0	0.31	0.11	0		0	0	10	1	0	0	0	0	0	2	1	0	0	4	5	0	0	1	3	2	1	0	0	0	0	1	0	0	0	2
Q9P2R6	RERE	Arginine-glutamic acid dipeptide repeats protein	1566	1	0.41	0	0	0	0	0	0	0	0		27	24	1	5	0	0	0	0	0	0	0	0	0	0	0	0	0	0	0	0	0	0	0	0	0	0	0	0	0	0
O43776	NARS	Asparagine0tRNA ligase, cytoplasmic	548	0.49	0.92	0.11	0	0.07	0	0	0	0	0.33		3	4	10	4	1	2	0	0	0	0	2	0	0	0	0	0	0	0	0	1	0	0	3	0	0	0	0	0	1	1
Q9NUU7	DDX19A	ATP-dependent RNA helicase DDX19A	478	0	0.26	0	0	0	1	0	0	0	0		0	0	3	0	0	0	0	0	0	0	1	0	0	17	19	0	0	0	0	1	0	0	1	0	0	0	0	0	0	0
P29374	ARID4A	AT-rich interactive domain-containing protein 4A	1257	1	0.03	0	0	0	0	0	0	0	0		29	31	2	0	0	0	0	0	0	0	0	0	0	0	0	0	0	0	0	0	0	0	0	0	0	0	0	0	0	0
Q4LE39	ARID4B	AT-rich interactive domain-containing protein 4B	1312	1	0.92	0	0	0	0	0	0	0	0		64	65	5	4	0	0	0	0	0	0	0	0	0	0	0	0	0	0	0	0	0	0	0	0	0	0	0	0	0	0
Q14865	ARID5B	AT-rich interactive domain-containing protein 5B	1188	1	1	0	0	0	0	0	0	0	0		45	47	9	8	0	0	0	0	0	0	0	0	0	0	0	0	0	0	0	0	0	0	0	0	0	0	0	0	0	0
Q9H165	BCL11A	B-cell lymphoma/leukemia 11A	835	1	1	0	0	0	0.22	0	0	0	0		40	35	11	16	0	0	0	0	0	0	0	0	0	1	2	0	0	0	0	0	0	0	0	0	0	0	0	0	0	0
Q9C0K0	BCL11B	B-cell lymphoma/leukemia 11B	894	1	1	0.07	0	0	1	0	0	0.32	0		91	87	37	32	0	2	0	0	0	0	0	0	0	12	9	0	0	0	0	1	2	0	0	0	0	0	0	0	0	1
Q5T5X7	BEND3	BEN domain-containing protein 3	828	1	0	0	0	0	0	0	0	0	0		12	19	0	0	0	0	0	0	0	0	0	0	0	0	0	0	0	0	0	0	0	0	0	0	0	0	0	0	0	0
Q9HCU9	BRMS1	Breast cancer metastasis-suppressor 1	246	1	0.95	0	0	0	0	0	0	0	0		22	27	4	4	0	0	0	0	0	0	0	0	0	0	0	0	0	0	0	0	0	0	0	0	0	0	0	0	0	0
Q5PSV4	BRMS1L	Breast cancer metastasis-suppressor 1-like protein	323	1	0	0	0	0	0	0	0	0	0		10	10	0	0	0	0	0	0	0	0	0	0	0	0	0	0	0	0	0	0	0	0	0	0	0	0	0	0	0	0
P68400	CSNK2A1	Casein kinase II subunit alpha	391	0.98	0.86	0	0	0.24	0.51	0	0.22	0	0.19		15	9	7	3	0	0	0	0	0	0	3	0	0	2	2	0	0	0	2	0	0	0	2	0	0	0	0	0	0	2
P67870	CSNK2B	Casein kinase II subunit beta	215	0.94	0.7	0.12	0	0	0.24	0	0	0.51	0		4	4	5	1	0	2	0	0	0	1	1	0	0	2	0	0	0	0	0	3	1	0	0	0	0	0	0	0	0	0
Q86XR8	CEP57	Centrosomal protein of 57 kDa	500	0	0	0	0	0	0.89	0	0	0	0		0	0	0	0	0	0	0	0	0	0	0	0	0	3	5	0	0	0	0	0	0	0	0	0	0	0	0	0	0	0
Q9Y232	CDYL	Chromodomain Y-like protein	598	1	0.98	0	0	0	0	0	0	0	0		19	21	7	14	0	0	0	0	0	0	0	0	0	0	0	0	0	0	0	0	0	0	0	0	0	0	0	0	0	0
Q12873	CHD3	Chromodomain-helicase-DNA-binding protein 3	2000	1	1	0	0	0	0	0	0	0	0		152	148	35	43	0	1	0	0	0	0	0	0	0	0	0	0	0	0	0	1	0	0	0	0	0	1	0	0	0	0
Q14839	CHD4	Chromodomain-helicase-DNA-binding protein 4	1912	1	1	0.04	0	0.26	0.03	0	0	0.47	0		408	385	143	143	0	3	0	0	0	0	5	0	0	2	0	1	0	1	0	6	0	1	1	0	0	5	0	0	0	0
Q10570	CPSF1	Cleavage and polyadenylation specificity factor subunit 1	1443	0	0.13	0	0	0	0.92	0	0	0	0		1	0	4	0	0	0	0	0	0	0	0	0	0	5	4	0	0	0	1	0	1	0	0	0	0	0	1	2	0	0
P53618	COPB1	Coatomer subunit beta	953	0.63	0.69	0.17	0	0.17	0	0	0	0	0.86		5	4	16	2	0	3	0	0	0	0	3	0	0	1	0	1	1	0	0	0	0	3	5	0	0	1	0	0	1	0
Q8N3U4	STAG2	Cohesin subunit SA-2	1231	0	0.17	0.01	0	0	0	0	0.79	0.07	0		0	0	4	0	0	2	0	0	0	0	0	0	0	1	0	0	0	3	5	2	0	0	0	0	0	0	0	0	0	0
Q9NX63	CHCHD3	Coiled-coil-helix-coiled-coil-helix domain-containing protein 3, mitochondrial	227	0	0	0	0	0	0.45	0	0.85	0	0		0	0	5	1	0	2	0	0	0	2	1	0	0	7	9	0	0	8	14	2	1	0	3	1	0	0	6	6	0	1
O75131	CPNE3	Copine-3	537	0	0.04	0	0	0	0	0	0.95	0	0		0	0	4	0	0	0	0	0	0	1	0	0	0	0	0	0	0	4	6	0	0	0	0	1	0	2	0	0	0	1
Q13363	CTBP1	C-terminal-binding protein 1	440	1	0.26	0.1	0	0	0	0.41	0	0.24	0		20	19	3	0	0	2	0	0	0	0	0	0	0	0	0	0	4	0	0	2	0	0	0	0	0	0	0	0	0	1
O14519	CDK2AP1	Cyclin-dependent kinase 2-associated protein 1	115	0.99	0.97	0	0	0	0	0	0	0	0		6	11	5	6	0	0	0	0	0	0	0	0	0	0	0	0	0	0	0	0	0	0	0	0	0	0	0	0	0	0
Q02338	BDH1	D-beta-hydroxybutyrate dehydrogenase, mitochondrial	343	0.25	0.67	0.23	0.45	0.09	0.91	0	0	0.46	0.43		3	1	7	2	0	3	0	0	0	4	2	0	0	5	3	0	0	0	0	3	1	1	3	0	0	0	1	0	1	0
Q9UKG1	APPL1	DCC-interacting protein 13-alpha	709	0	1	1	0.5	0.98	0	0	0	0	0		0	0	27	23	9	23	0	0	0	24	11	26	0	0	0	0	0	0	0	0	0	0	0	4	0	0	0	0	0	0
Q9H147	DNTTIP1	Deoxynucleotidyltransferase terminal-interacting protein 1	329	1	1	0	0	0	0	0	0	0	0		47	44	9	12	0	0	0	0	0	0	0	0	0	0	0	0	0	0	0	0	0	0	0	0	0	0	0	0	0	0
P11387	TOP1	DNA topoisomerase 1	765	0.04	0.44	0.23	0.01	0.49	0.49	0	0.14	0.98	0.03		5	4	20	0	0	6	0	0	0	2	2	0	7	9	0	0	0	0	4	12	5	0	3	0	0	2	0	0	0	5
Q13422	IKZF1	DNA-binding protein Ikaros	519	0.96	0.54	0	0	0	0.24	0	0.07	0	0.05		18	14	8	4	0	0	0	0	0	0	2	0	0	1	3	0	0	2	2	1	1	2	2	0	0	0	2	3	0	0
P31689	DNAJA1	DnaJ homolog subfamily A member 1	397	0	0.9	0.49	0	0.21	0.91	0	0.45	0.45	0.76		0	1	12	3	0	7	0	0	0	0	3	0	0	6	3	0	0	1	3	4	0	3	3	0	0	1	0	0	0	1
P55265	ADAR	Double-stranded RNA-specific adenosine deaminase	1226	0	0.17	0	0	0	0.01	0	0	0.94	0.01		3	2	13	0	0	2	0	0	0	1	2	0	0	2	2	1	1	1	1	11	6	1	3	0	1	1	1	1	0	3
P56537	EIF6	Eukaryotic translation initiation factor 6	245	0.13	0.17	0.07	0.03	0	0	0	0	0.8	0.03		7	5	9	3	0	4	0	0	0	3	2	0	0	0	0	0	0	0	0	6	5	1	3	0	0	3	0	0	1	3
O60907	TBL1X	F-box-like/WD repeat-containing protein TBL1X	577	0.76	0.23	1	0.64	0.81	0	1	0	0	0		4	3	3	0	20	80	33	0	2	12	6	4	0	0	0	10	11	0	0	1	0	0	0	0	0	0	0	0	0	0
Q9BZK7	TBL1XR1	F-box-like/WD repeat-containing protein TBL1XR1	514	1	0.41	1	0.92	0.98	0	1	0	0.17	0		8	8	6	0	63	204	98	0	6	43	18	10	2	0	0	27	30	0	0	2	0	0	0	0	0	0	0	0	0	0
Q13227	GPS2	G protein pathway suppressor 2	327	0	0	1	0.13	0	0	0.24	0	0	0		0	0	0	0	5	11	13	0	0	2	0	0	0	0	0	0	3	0	0	0	0	0	0	0	0	0	0	0	0	0
Q9UEY8	ADD3	Gamma-adducin	706	0	0	0	0	0	0	0	0.93	0	0		0	0	0	0	0	0	0	0	0	0	0	0	0	2	2	0	0	9	14	0	0	0	0	0	0	0	6	9	0	0
Q8WUU5	GATAD1	GATA zinc finger domain-containing protein 1	269	1	0	0	0	0	0	0	0	0	0		8	8	0	1	0	0	0	0	0	0	0	0	0	0	0	0	0	0	0	0	0	0	0	0	0	0	0	0	0	0
Q14687	GSE1	Genetic suppressor element 1	1217	1	1	0	0	0	0	0	0	0	0		158	164	55	67	0	0	0	0	0	0	0	0	0	0	0	0	0	0	0	0	0	0	0	0	0	0	0	0	0	0
Q9NP66	HMG20A	High mobility group protein 20A	347	1	1	0	0	0	0	0	0	0	0		37	31	20	17	0	0	0	0	0	0	0	0	0	0	0	0	0	0	0	0	0	0	0	0	0	0	0	0	0	0
Q13547	HDAC1	Histone deacetylase 1	482	1	1	0.32	0.04	0	0.01	0	0	0.01	0		356	333	57	66	0	9	0	0	0	4	2	1	0	3	3	1	2	0	1	4	0	0	3	0	2	4	0	0	1	2
Q969S8	HDAC10	Histone deacetylase 10	669	0	0	0	0	0	0	0	0	0	1	0	0	0	0	0	0	0	0	0	0	0	0	0	0	0	0	0	0	0	0	0	0	271	245	0	0	0	0	2	0	0
Q92769	HDAC2	Histone deacetylase 2	488	1	1	0	0	0	0	0	0	0.01	0		164	156	65	89	0	0	0	0	0	3	2	1	0	3	0	1	2	0	1	4	0	0	2	0	3	4	0	0	1	2
O15379	HDAC3	Histone deacetylase 3	428	0	0	1	0.63	0.47	0	1	0	0	0		0	0	0	0	55	122	54	0	2	13	8	0	0	0	0	6	9	0	0	0	0	0	0	0	0	0	0	0	0	0
P56524	HDAC4	Histone deacetylase 4	1084	0	0	0	1	0	0	0	0	0	0	0	0	0	0	0	0	0	0	166	244	584	0	0	0	0	0	0	0	0	0	0	0	0	0	0	0	0	0	0	0	0
Q9UQL6	HDAC5	Histone deacetylase 5	1122	0	0	0	0	1	0	0	0	0	0	0	0	0	0	0	0	0	0	0	0	0	239	259	339	0	0	0	0	0	0	0	0	0	0	0	0	0	0	0	0	0
Q9UBN7	HDAC6	Histone deacetylase 6	1215	0	0	0	0	0	1	0	0	0	0	0	0	0	0	0	0	0	0	0	0	0	0	0	0	251	316	0	0	0	0	0	0	0	0	0	0	0	0	0	0	0
Q8WUI4	HDAC7	Histone deacetylase 7	952	0	0	0	0	0.18	0	1	0	0	0	0	0	0	0	0	0	0	0	0	0	0	0	0	3	0	0	425	572	0	0	0	0	0	0	0	0	0	0	0	0	0
Q9BY41	HDAC8	Histone deacetylase 8	377	0	0	0	0	0	0	0	1	0	0	0	0	0	0	0	0	0	0	0	0	0	0	0	0	0	0	0	0	60	256	0	0	0	0	0	0	0	0	0	0	0
Q9UKV0	HDAC9	Histone deacetylase 9	1011	0	0	0	0	0	0	0	0	1	0	0	0	0	0	0	0	0	0	0	0	0	0	0	0	0	0	0	0	0	0	31	74	0	0	0	0	0	0	0	0	0
Q9H0E3	SAP130	Histone deacetylase complex subunit SAP130	1048	1	0.99	0	0	0	0	0	0	0	0		35	38	8	6	0	0	0	0	0	0	0	0	0	0	0	0	0	0	0	0	0	0	0	0	0	0	0	0	0	0
O75446	SAP30	Histone deacetylase complex subunit SAP30	220	1	0.7	0	0	0	0	0	0	0	0		21	17	2	4	0	0	0	0	0	0	0	0	0	0	0	0	0	0	0	0	0	0	0	0	0	0	0	0	0	0
Q9HAJ7	SAP30L	Histone deacetylase complex subunit SAP30L	183	1	0	0	0	0	0	0	0	0	0		9	8	0	0	0	0	0	0	0	0	0	0	0	0	0	0	0	0	0	0	0	0	0	0	0	0	0	0	0	0
Q92522	H1FX	Histone H1x	213	0.45	0.47	0	0.17	0	0	0	0	0.91	0.22		2	2	6	0	1	1	0	0	0	2	1	0	0	0	0	0	0	0	1	5	4	0	2	0	0	0	0	0	0	1
Q09028	RBBP4	Histone-binding protein RBBP4	425	1	0.85	0	0	0	0	0	0	0	0		175	189	52	43	0	2	0	0	1	3	1	2	0	7	3	1	3	1	4	5	1	3	3	0	5	7	2	0	4	4
Q16576	RBBP7	Histone-binding protein RBBP7	425	1	0.89	0	0	0	0	0	0	0	0		133	121	39	32	0	1	0	0	1	2	0	0	0	5	2	1	3	0	3	3	0	3	3	0	5	6	1	0	4	2
Q96KQ7	EHMT2	Histone-lysine N-methyltransferase EHMT2	1210	1	0.26	0	0	0	0	0	0	0	0		9	10	2	2	0	0	0	0	0	0	0	0	0	0	0	0	0	0	0	0	0	0	0	0	0	0	0	0	0	0
Q8WY36	BBX	HMG box transcription factor BBX	941	1	0	0	0	0	0	0	0	0	0		9	10	1	0	0	0	0	0	0	0	0	0	0	0	0	0	0	0	0	0	0	0	0	0	0	0	0	0	0	0
P52294	KPNA1	Importin subunit alpha-1	538	1	0.98	0	0	0	0.59	0	0	0.3	0		17	16	6	5	0	0	0	0	0	0	0	0	0	3	2	0	0	1	0	2	1	0	1	0	0	0	0	0	0	0
O00505	KPNA3	Importin subunit alpha-3	521	0.98	0.39	0	0	0	0	0	0	0	0		9	8	2	1	0	0	0	0	0	0	0	0	0	0	0	1	0	0	0	1	0	1	0	0	0	0	0	1	0	0
O00629	KPNA4	Importin subunit alpha-4	521	0.99	0.59	0	0	0	0	0.13	0	0	0		15	10	4	2	0	1	0	0	0	1	1	1	0	0	0	0	2	0	0	0	0	0	0	0	0	0	0	0	2	0
O60684	KPNA6	Importin subunit alpha-7	536	1	0.85	0	0	0	0	0	0	0.23	0		17	21	4	4	0	0	0	0	0	0	0	0	0	1	1	0	0	0	0	2	0	0	0	0	0	0	0	0	0	1
O00410	IPO5	Importin-5	1097	0.22	1	0	0	0	0	0	0	0	0.41		2	3	12	6	0	0	0	0	0	0	1	0	0	0	0	0	1	0	0	0	0	1	4	0	0	0	0	0	0	0
Q9UK53	ING1	Inhibitor of growth protein 1	422	1	0.69	0	0	0	0	0	0	0	0		10	11	3	2	0	0	0	0	0	0	0	0	0	0	0	0	0	0	0	0	0	0	0	0	0	0	0	0	0	0
Q9H160	ING2	Inhibitor of growth protein 2	280	1	0	0	0	0	0	0	0	0	0		10	10	1	1	0	0	0	0	0	0	0	0	0	0	0	0	0	0	0	0	0	0	0	0	0	0	0	0	0	0
Q15051	IQCB1	IQ calmodulin-binding motif-containing protein 1	598	0	0	0	0	0	0.76	0	0	0	0		0	0	0	0	0	0	0	0	0	0	0	0	0	3	3	0	0	0	0	0	0	0	0	0	0	0	0	0	0	0
P48735	IDH2	Isocitrate dehydrogenase [NADP], mitochondrial	452	0.91	0.43	0.38	0.49	0.23	0	0	0	0.5	0.56		7	9	7	0	0	4	0	0	0	6	3	0	0	0	0	0	0	0	0	8	0	2	3	0	0	0	0	0	1	1
P42166	TMPO	Lamina-associated polypeptide 2, isoform alpha	694	0.07	0.04	0	0	0	0	0	0	0.8	0.39		8	5	8	1	0	3	0	0	0	1	1	2	2	2	2	0	0	1	2	6	6	1	8	0	0	0	3	1	2	2
P42167	TMPO	Lamina-associated polypeptide 2, isoforms beta/gamma	454	0.03	0.07	0	0	0	0	0	0	0.99	0.36		6	3	9	0	0	2	0	0	0	1	1	2	0	2	2	0	0	1	2	15	6	3	7	0	0	0	3	1	2	2
P29375	KDM5A	Lysine-specific demethylase 5A	1690	1	0.01	0	0	0	0	0	0	0	0		18	10	2	0	0	0	0	0	0	0	0	0	0	0	0	0	0	0	0	0	0	0	0	0	0	0	0	0	0	0
O60341	KDM1A	Lysine-specific histone demethylase 1A	852	1	1	0.99	0	0	0.81	0	0.09	0.03	0		351	320	90	103	6	20	5	0	0	0	1	0	0	5	6	0	0	2	3	1	2	0	2	0	0	0	4	2	0	0
P11310	ACADM	Medium-chain specific acyl-CoA dehydrogenase, mitochondrial	421	0.91	0.46	0.44	0.46	0.1	0	0	0	0.55	0.23		5	5	6	0	0	4	0	0	0	4	2	0	0	0	0	0	0	0	0	3	1	0	2	0	0	1	0	0	0	0
Q8N108	MIER1	Mesoderm induction early response protein 1	536	1	1	0	0	0	0	0	0	0	0		60	58	17	31	0	0	0	0	0	0	0	0	0	0	0	0	0	0	0	0	0	0	0	0	0	0	0	0	0	0
Q8N344	MIER2	Mesoderm induction early response protein 2	545	1	0.74	0	0	0	0	0	0	0	0		10	7	4	2	0	0	0	0	0	0	0	0	0	0	0	0	0	0	0	0	0	0	0	0	0	0	0	0	0	0
Q7Z3K6	MIER3	Mesoderm induction early response protein 3	550	1	0.82	0	0	0	0	0	0	0	0		18	17	4	7	0	0	0	0	0	0	0	0	0	0	0	0	0	0	0	0	0	0	0	0	0	0	0	0	0	0
Q13330	MTA1	Metastasis-associated protein MTA1	715	1	1	0	0	0	0	0	0	0.41	0		183	169	76	74	0	0	0	0	0	0	0	0	0	0	0	0	0	0	0	3	0	0	0	0	0	1	0	0	0	0
O94776	MTA2	Metastasis-associated protein MTA2	668	1	1	0	0	0	0	0	0	0	0		170	183	79	85	0	1	0	0	0	0	1	0	0	0	0	0	0	0	0	0	1	0	1	0	0	4	0	0	0	1
Q9BTC8	MTA3	Metastasis-associated protein MTA3	594	1	1	0	0	0	0	0	0	0	0		99	92	25	29	0	0	0	0	0	0	0	0	0	0	0	0	0	0	0	0	0	0	0	0	0	0	0	0	0	0
Q9UBB5	MBD2	Methyl-CpG-binding domain protein 2	411	1	1	0	0	0	0	0	0	0	0		31	33	16	14	0	0	0	0	0	0	0	0	0	0	0	0	0	0	0	0	0	0	0	0	0	0	0	0	0	0
O95983	MBD3	Methyl-CpG-binding domain protein 3	291	1	1	0	0	0	0.37	0	0	0	0		51	47	18	28	0	0	0	0	0	0	0	0	0	3	0	0	0	0	0	1	0	0	0	0	0	0	0	0	0	0
Q9UBX3	SLC25A10	Mitochondrial dicarboxylate carrier	287	0.01	0.01	0.36	0.05	0.48	0.92	0	0	0.16	0.04		3	1	3	1	0	7	0	0	0	3	0	5	0	7	5	1	1	0	0	4	0	1	3	0	1	1	1	3	0	0
Q3ZCQ8	TIMM50	Mitochondrial import inner membrane translocase subunit TIM50	353	0	0.01	0	0	0	0.85	0	0	0	0.01		1	0	3	2	0	1	0	0	1	0	2	0	0	8	6	0	1	0	0	1	0	2	2	0	2	1	1	1	1	1
Q06413	MEF2C	Myocyte-specific enhancer factor 2C	473	0	0	0	0.41	0.55	0	0.37	0	0	0		0	0	0	0	0	0	0	3	3	1	0	5	3	0	0	3	2	0	0	0	0	0	0	0	0	0	0	0	0	0
P08473	MME	Neprilysin	750	0	0	0	0	0	0.09	0	0.98	0	0		0	0	0	0	0	0	0	0	0	0	0	0	0	0	2	0	0	5	10	0	0	0	0	0	0	0	2	2	0	0
Q9UKX7	NUP50	Nuclear pore complex protein Nup50	468	0	0.3	0	0	0	1	0	0	0	0		0	0	3	0	0	0	0	0	0	0	0	0	0	8	6	0	0	0	0	0	1	0	1	0	0	0	0	0	0	0
Q8N1F7	NUP93	Nuclear pore complex protein Nup93	819	0.17	0.46	0.1	0.19	0	0.2	0	0.61	0.81	0		3	4	13	0	0	3	0	0	0	3	0	0	0	2	2	0	0	2	9	7	3	0	0	0	0	0	0	2	0	2
P52948	NUP98	Nuclear pore complex protein Nup98-Nup96	1817	0	0.06	0.01	0	0.14	0.2	0	0.89	0.52	0.02		0	0	4	0	1	2	0	0	0	1	1	0	3	0	3	0	0	4	7	3	4	0	2	0	2	0	3	0	0	0
Q8TC05	MDM1	Nuclear protein MDM1	714	0	0	0	0	0	0.66	0	0.9	0	0		0	0	0	0	0	0	0	0	0	0	0	0	0	2	3	0	0	3	4	0	0	0	0	0	0	0	0	2	0	0
O75376	NCOR1	Nuclear receptor corepressor 1	2440	0	0	1	1	1	0	1	0	0	0		0	0	0	0	129	274	125	3	34	51	30	20	8	0	0	66	87	0	0	0	0	0	0	0	0	0	0	0	0	1
Q9Y618	NCOR2	Nuclear receptor corepressor 2	2525	0	0	1	0.44	0.04	0	1	0	0	0		0	0	0	0	64	102	73	0	3	5	4	0	0	0	0	9	13	0	0	0	0	0	0	0	0	0	0	0	0	0
P12270	TPR	Nucleoprotein TPR	2363	0	0.22	0	0.07	0	0	0	0.54	0.94	0		0	0	4	0	0	1	0	0	0	2	0	0	1	0	0	0	0	1	6	7	3	0	1	0	0	0	2	0	0	0
Q96ST3	SIN3A	Paired amphipathic helix protein Sin3a	1273	1	1	0	0	0	0	0	0	0	0		175	186	45	55	0	1	0	0	0	0	0	0	0	0	0	0	0	0	0	0	1	0	0	0	0	0	0	0	0	0
O75182	SIN3B	Paired amphipathic helix protein Sin3b	1162	1	0.68	0	0	0	0	0	0	0	0		48	51	3	6	0	0	0	0	0	0	0	0	0	0	0	0	0	0	0	0	0	0	0	0	0	0	0	0	0	0
Q96QT6	PHF12	PHD finger protein 12	1004	1	0.43	0	0	0	0	0	0	0	0		29	27	0	5	0	0	0	0	0	0	0	0	0	0	0	0	0	0	0	0	0	0	0	0	0	0	0	0	0	0
Q96BD5	PHF21A	PHD finger protein 21A	680	1	0.99	0	0	0	0	0	0	0	0		36	36	8	8	0	0	0	0	0	0	0	0	0	0	0	0	0	0	0	0	0	0	0	0	0	0	0	0	0	0
Q9Y263	PLAA	Phospholipase A-2-activating protein	795	0	0	0	0	0	0.97	0	0	0	0		0	0	0	0	0	0	0	0	0	0	0	0	0	10	4	0	0	0	0	0	0	0	0	0	0	0	0	0	0	0
Q9UHX1	PUF60	Poly(U)-binding-splicing factor PUF60	559	0	0.01	0	0	0	0.77	0	0	0	0		1	1	14	5	0	2	0	0	1	1	2	0	0	9	12	0	0	0	1	0	1	0	0	0	4	5	2	3	0	0
Q9UHV9	PFDN2	Prefoldin subunit 2	154	1	0	0	0	0	0	0	0	0.25	0		6	8	0	0	0	0	0	0	0	0	0	0	0	0	0	0	0	1	0	2	0	0	0	0	0	0	0	0	0	0
P61758	VBP1	Prefoldin subunit 3	197	1	0	0	0	0	0	0	0	0	0		7	6	1	0	0	1	0	0	0	0	0	0	0	0	0	0	0	0	0	0	0	0	0	0	0	0	0	0	0	0
Q99471	PFDN5	Prefoldin subunit 5	154	1	0.43	0	0	0	0	0	0	0	0		10	9	2	1	0	0	0	0	0	0	0	0	0	0	0	0	0	0	0	0	0	0	1	0	0	0	0	0	0	1
O15212	PFDN6	Prefoldin subunit 6	129	0.99	0	0	0	0	0	0	0	0	0		5	5	0	0	0	0	0	0	0	0	0	0	0	0	0	0	0	0	0	0	0	0	0	0	0	0	0	0	0	0
Q6UN15	FIP1L1	Pre-mRNA 3_-end-processing factor FIP1	594	0	0.13	0	0	0	0.48	0	0.36	0.77	0		0	0	2	0	0	0	0	0	0	0	0	0	0	1	3	0	0	0	3	5	2	0	0	0	0	0	2	0	0	0
Q9UJV9	DDX41	Probable ATP-dependent RNA helicase DDX41	622	0	0.04	0	0.26	0	0.76	0	0	0	0		0	0	11	8	0	6	0	0	0	9	5	5	0	12	10	1	0	3	3	1	0	1	2	6	0	1	2	7	0	0
Q93008	USP9X	Probable ubiquitin carboxyl-terminal hydrolase FAF-X	2570	0	0.01	0	0	0	1	0	0	0	0		1	0	2	0	0	1	0	0	0	0	0	1	0	16	9	0	0	0	0	0	0	0	0	0	1	4	0	0	0	0
P35232	PHB	Prohibitin	272	0.01	0.12	0	0	0.95	0	0	0	0.13	0.09		13	14	18	9	5	7	0	0	0	5	6	9	15	0	0	2	0	0	2	9	0	3	9	0	3	3	1	0	1	8
P13674	P4HA1	Prolyl 4-hydroxylase subunit alpha-1	534	0.58	0.2	0.1	0	0	0	0	0	0	0.82		10	5	7	0	0	3	0	0	0	0	0	0	0	0	0	1	0	0	1	1	0	4	4	0	0	1	1	0	1	1
P30101	PDIA3	Protein disulfide-isomerase A3	505	0	0	0	0	0	0	0	0	0	0.94		12	17	20	0	2	4	0	0	0	2	7	0	4	0	0	0	0	0	0	3	1	19	20	0	3	7	0	0	6	6
Q7Z589	EMSY	Protein EMSY	1322	1	0.9	0	0	0	0	0	0	0	0		22	13	4	5	0	0	0	0	0	0	0	0	0	0	0	0	0	0	0	0	0	0	0	0	0	0	0	0	0	0
Q9NP50	FAM60A	Protein FAM60A	221	1	0.71	0	0	0	0	0	0	0	0		13	16	3	2	0	0	0	0	0	0	0	0	0	0	0	0	0	0	0	0	0	0	0	0	0	0	0	0	0	0
Q8N163	KIAA1967	Protein KIAA1967	923	0.26	0.66	0.23	0.12	0.2	0.65	0.14	0.68	0.75	0.4		4	7	16	4	0	5	0	0	0	3	5	1	0	3	17	0	3	3	8	7	3	1	6	0	0	1	0	0	3	1
Q9ULU4	ZMYND8	Protein kinase C-binding protein 1	1186	1	0.04	0	0	0	0	0	0	0	0		12	23	2	0	0	0	0	0	0	0	0	0	0	0	0	0	0	0	0	0	0	0	0	0	0	0	0	0	0	0
P29590	PML	Protein PML	882	0	0	0	0	0	1	0	0.21	0	0.3		0	0	1	0	0	1	0	0	0	0	0	0	0	17	21	0	0	0	2	0	0	1	2	0	0	0	0	1	0	0
O15027	SEC16A	Protein transport protein Sec16A	2179	0	0.15	0	0	0.25	1	0	0.82	0.14	0		0	0	6	0	0	1	0	0	1	0	1	3	0	17	9	0	0	9	4	0	2	0	0	0	0	0	2	2	0	0
P46087	NOP2	Putative ribosomal RNA methyltransferase NOP2	812	0.14	0.64	0.01	0.1	0.47	0	0	0	0.8	0.21		4	4	19	3	0	2	0	0	0	3	8	0	0	0	0	0	0	0	0	5	11	0	4	0	0	0	0	0	2	3
Q96N64	PWWP2A	PWWP domain-containing protein 2A	755	1	0.19	0	0	0	0	0	0	0	0		9	12	3	0	0	0	0	0	0	0	0	0	0	0	0	0	0	0	0	0	0	0	0	0	0	0	0	0	0	0
P15153	RAC2	Ras-related C3 botulinum toxin substrate 2	192	0.56	0.13	0.07	0.03	0.07	0	0	0	0.26	0.81		7	9	5	2	0	3	0	0	1	2	3	2	0	0	0	1	0	0	0	4	1	4	5	0	2	0	0	0	2	1
Q92766	RREB1	Ras-responsive element-binding protein 1	1687	1	1	0.8	0	0	0	0	0	0	0		86	90	18	15	4	11	0	0	0	0	0	0	0	0	0	0	0	0	0	0	0	0	0	0	0	0	0	0	0	0
P18754	RCC1	Regulator of chromosome condensation	421	0.05	0.28	0	0	0	0	0	0	0.98	0.05		3	0	7	0	0	0	0	0	0	0	0	0	0	1	0	0	0	0	0	8	4	0	2	0	0	2	0	0	0	2
Q9UKL0	RCOR1	REST corepressor 1	482	1	1	0.99	0	0	0	0	0	0.25	0		204	203	47	49	6	9	3	0	0	1	1	0	0	0	0	0	0	0	0	2	0	0	0	0	0	0	0	0	0	1
Q8IZ40	RCOR2	REST corepressor 2	523	1	0.98	0.07	0	0	0	0	0	0	0		25	29	8	15	0	2	0	0	0	0	0	0	0	0	0	0	0	0	0	0	0	0	0	0	0	0	0	0	0	0
Q9P2K3	RCOR3	REST corepressor 3	495	1	1	0.85	0	0	0	0	0	0	0		85	87	25	27	5	4	0	0	0	1	0	0	0	0	0	0	0	0	0	0	0	0	0	0	0	0	0	0	0	1
P06400	RB1	Retinoblastoma-associated protein	928	1	0.23	0	0	0	0	0	0	0.39	0.2		8	9	4	0	0	1	0	0	0	1	1	0	1	0	0	0	0	0	0	3	1	0	3	0	0	0	0	0	0	0
Q96PK6	RBM14	RNA-binding protein 14	669	0.12	0.69	0.03	0.41	0.41	0.35	0	0.09	1	0.26		6	5	20	4	0	3	0	0	0	5	7	1	2	5	2	0	0	2	3	12	19	0	5	0	0	2	1	0	1	2
Q5TZA2	CROCC	Rootletin	2017	0	0	0	0	0	0.7	0	0.94	0	0		0	0	0	0	0	0	0	0	0	0	0	0	0	3	11	0	0	4	5	0	0	0	0	0	0	0	3	0	0	0
Q9UQ35	SRRM2	Serine/arginine repetitive matrix protein 2	2752	0	0.98	0	0	0	0.85	0	0.46	0.55	0		0	0	15	5	0	0	0	0	0	0	0	0	0	4	4	0	0	4	0	6	1	0	0	0	0	1	1	0	0	0
P63151	PPP2R2A	Serine/threonine-protein phosphatase 2A 55 kDa regulatory subunit B alpha isoform	447	0.14	0.14	0.08	0.43	0.99	0	0	0.19	0.29	0.1		1	3	4	0	0	2	1	0	0	4	8	5	0	0	0	0	0	2	0	3	0	0	2	0	1	0	0	0	2	0
P10768	ESD	S-formylglutathione hydrolase	282	0.97	0.75	0.47	0.16	0.1	0	0.17	0	0.34	0.45		9	8	13	2	0	5	0	0	0	2	2	0	0	0	0	1	2	0	0	2	1	1	3	0	0	0	0	0	2	0
Q9H7L9	SUDS3	Sin3 histone deacetylase corepressor complex component SDS3	328	1	0.94	0	0	0	0	0	0	0	0		25	24	4	7	0	0	0	0	0	0	0	0	0	0	0	0	0	0	0	0	0	0	0	0	0	0	0	0	0	0
Q15459	SF3A1	Splicing factor 3A subunit 1	793	0	0.01	0	0	0	0.93	0	0.21	0.48	0		2	2	6	0	0	2	0	0	0	1	0	0	0	9	6	0	0	0	5	3	6	0	0	0	0	0	6	1	0	1
P37268	FDFT1	Squalene synthase	417	0.14	0.83	0	0	0.04	0	0	0	0.3	0.97		1	3	13	3	0	0	0	0	0	0	2	0	0	0	0	0	0	0	1	3	0	5	5	0	0	0	0	1	0	2
Q14683	SMC1A	Structural maintenance of chromosomes protein 1A	1233	0.04	0.14	0.13	0.01	0.03	0	0	1	0.63	0.31		2	4	8	0	0	4	0	0	0	2	1	0	2	1	0	0	1	9	16	6	3	0	5	0	1	2	0	0	1	1
Q9UQE7	SMC3	Structural maintenance of chromosomes protein 3	1217	0.01	0.08	0.03	0	0	0.01	0	0.99	0.78	0		6	1	11	0	0	5	0	0	0	2	3	0	0	3	0	0	0	15	12	8	10	0	3	0	0	4	0	0	0	5
O95425	SVIL	Supervillin	2214	0	0	0	0	0	0	0	0.84	0	0		0	0	0	0	0	0	0	0	0	0	0	0	0	0	0	0	0	3	4	0	0	0	0	0	0	0	1	0	0	0
Q92922	SMARCC1	SWI/SNF complex subunit SMARCC1	1105	0.03	0.07	0	0	0	1	0	0.36	0.08	0.52		3	4	6	0	0	0	0	0	0	0	0	0	0	15	8	0	1	3	4	3	1	4	4	0	0	0	1	4	0	1
Q9P0W2	HMG20B	SWI/SNF-related matrix-associated actin-dependent regulator of chromatin subfamily E member 1-related	317	1	1	0	0	0	0	0	0	0	0		38	33	19	25	0	0	0	0	0	0	0	0	0	0	0	0	0	0	0	0	0	0	0	0	0	0	0	0	0	0
Q9ULW0	TPX2	Targeting protein for Xklp2	747	0	0	0	0	0	0	0	0	0.75	0		0	1	1	0	0	0	0	0	0	0	0	0	0	0	0	0	0	0	0	3	3	0	0	0	0	0	0	0	0	0
P17987	TCP1	T-complex protein 1 subunit alpha	556	0.13	0	1	0	0	0	0	0	0	0		48	47	33	18	58	155	41	0	0	10	7	3	3	0	0	0	2	0	1	14	0	7	20	0	6	11	1	0	11	10
P78371	CCT2	T-complex protein 1 subunit beta	535	0.65	0.03	1	0	0	0	0	0	0	0.01		77	77	43	28	69	167	55	0	0	8	14	3	2	4	4	5	8	3	3	10	0	10	25	0	5	10	1	2	13	14
P50991	CCT4	T-complex protein 1 subunit delta	539	0.45	0.04	1	0	0	0	0	0	0	0		38	47	37	10	54	115	23	0	0	6	4	2	1	1	2	3	1	3	3	8	0	5	11	0	3	9	2	1	2	10
P48643	CCT5	T-complex protein 1 subunit epsilon	541	0.24	0	1	0	0	0	0	0	0	0		57	46	22	18	74	154	40	0	0	1	8	0	2	2	1	7	6	3	0	4	0	7	18	0	9	10	0	1	10	8
Q99832	CCT7	T-complex protein 1 subunit eta	543	0.42	0	1	0	0	0	0	0	0	0		61	58	45	18	55	206	37	0	0	6	10	1	2	5	0	0	2	0	0	11	1	6	16	0	7	8	1	2	9	14
P49368	CCT3	T-complex protein 1 subunit gamma	545	0.72	0.18	1	0	0	0	0	0	0	0.1		47	48	23	16	65	143	26	0	0	5	9	2	0	2	1	3	3	3	2	9	0	7	16	0	0	15	0	0	5	6
P50990	CCT8	T-complex protein 1 subunit theta	548	0	0	1	0	0	0	0	0	0	0		46	49	47	18	65	169	38	2	2	7	11	3	0	10	7	4	2	10	13	21	4	10	24	0	4	20	11	9	4	13
P40227	CCT6A	T-complex protein 1 subunit zeta	531	0.02	0	1	0	0	0	0	0	0	0		42	42	24	14	70	132	26	0	0	7	11	2	3	1	0	3	7	2	0	4	0	3	17	0	9	14	0	0	11	8
Q8NBS9	TXNDC5	Thioredoxin domain-containing protein 5	432	0.72	0.91	0	0	0	0	0	0.45	0	0.9		3	3	6	3	0	0	0	0	0	0	0	0	0	1	0	0	0	1	3	0	0	3	6	0	0	0	0	0	0	0
P41212	ETV6	Transcription factor ETV6	452	0.78	0.13	0	0	0	1	0	0.6	0	0		5	5	2	0	1	1	0	0	0	0	0	0	0	12	10	0	0	3	2	1	0	0	0	0	0	0	0	2	0	0
Q86YP4	GATAD2A	Transcriptional repressor p66-alpha	633	1	1	0	0	0	0.24	0	0	0	0		84	85	65	77	0	1	0	0	0	0	0	0	0	2	1	0	0	0	1	0	0	0	0	0	0	0	0	0	0	0
Q8WXI9	GATAD2B	Transcriptional repressor p66-beta	593	1	1	0	0	0	0	0	0	0	0		82	83	44	53	0	1	0	0	0	0	0	0	0	1	0	0	0	0	0	0	0	0	1	0	0	0	0	0	0	0
Q96PN7	TRERF1	Transcriptional-regulating factor 1	1200	1	0.41	0	0	0	0	0	0	0	0		23	27	1	4	0	0	0	0	0	0	0	0	0	0	0	0	0	0	0	0	0	0	0	0	0	0	0	0	0	0
O15417	TNRC18	Trinucleotide repeat-containing gene 18 protein	2968	1	0	0	0	0	0	0	0	0	0		22	22	2	0	0	0	0	0	0	0	0	0	0	0	0	0	0	0	0	0	0	0	0	0	0	0	0	0	0	0
Q96FX7	TRMT61A	tRNA (adenine(58)-N(1))-methyltransferase catalytic subunit TRMT61A	289	0.97	0.74	0	0	0	0	0	0	0	0		13	14	7	6	0	0	1	0	0	0	0	0	0	0	0	0	0	0	0	0	0	0	0	4	0	0	0	0	0	0
P06753	TPM3	Tropomyosin alpha-3 chain	284	0.27	0.14	0	0	0	0	0	0.92	0	0		3	1	2	0	0	0	0	0	0	0	0	1	0	0	1	0	0	5	4	0	0	0	0	0	0	0	2	0	0	0
P67936	TPM4	Tropomyosin alpha-4 chain	248	0	0	0	0	0	0	0	0.99	0	0		1	0	0	0	0	0	0	0	0	0	0	0	0	0	1	0	0	7	6	0	0	0	0	0	0	0	3	0	0	0
P08621	SNRNP70	U1 small nuclear ribonucleoprotein 70 kDa	437	0.19	0.92	0	0	0	0	0	0	0	0		2	1	7	3	0	0	0	0	0	0	0	0	0	0	0	0	1	0	0	0	0	0	0	0	0	0	0	0	0	0
Q96K76	USP47	Ubiquitin carboxyl-terminal hydrolase 47	1375	0	0	0	0	0	0.98	0	0	0	0		0	0	0	0	0	0	0	0	0	0	0	0	0	5	12	0	0	0	0	0	0	0	1	0	0	0	0	0	0	1
Q93009	USP7	Ubiquitin carboxyl-terminal hydrolase 7	1102	0	0	0	0	0	1	0	0	0	0		5	5	7	3	0	1	0	0	0	0	3	0	0	77	64	0	0	4	6	1	0	2	2	1	0	0	6	7	0	1
Q6PJG2	C14orf43	Uncharacterized protein C14orf43	1045	1	1	0	0	0	0	0	0	0	0		112	118	34	33	0	0	0	0	0	0	0	0	0	0	0	0	0	0	0	0	0	0	0	0	0	0	0	0	0	0
Q6PH81	C16orf87	UPF0547 protein C16orf87	154	1	0.91	0	0	0	0	0	0	0	0		23	21	5	5	0	0	0	0	0	0	0	0	0	0	0	0	0	0	0	0	0	0	0	0	0	0	0	0	0	0
P61964	WDR5	WD repeat-containing protein 5	334	1	0.86	0	0	0	0	0	0	0	0		11	10	3	4	0	1	0	0	0	0	1	0	0	0	0	0	0	0	0	1	0	0	0	0	0	0	0	0	0	0
Q8N680	ZBTB2	Zinc finger and BTB domain-containing protein 2	514	1	0	0	0	0	0	0	0	0	0		7	9	0	0	0	0	0	0	0	0	0	0	0	0	0	0	0	0	0	0	0	0	0	0	0	0	0	0	0	0
Q7Z7L9	ZSCAN2	Zinc finger and SCAN domain-containing protein 2	614	0.09	0.09	0	0	0	0.65	0	0.99	0	0		0	2	2	0	0	0	0	0	0	0	0	0	0	3	2	0	0	6	9	0	0	0	0	0	0	1	0	1	0	0
O75152	ZC3H11A	Zinc finger CCCH domain-containing protein 11A	810	0	0	0	0	0	0	0	0	0.83	0		0	0	1	0	0	0	0	0	0	0	0	0	0	0	0	0	0	0	0	3	3	0	0	0	0	0	0	0	0	1
Q9UBW7	ZMYM2	Zinc finger MYM-type protein 2	1377	1	1	0.01	0	0	0	0	0	0	0		72	68	22	27	0	2	0	0	0	0	0	0	0	0	0	0	0	0	0	1	0	0	0	0	0	0	0	0	0	0
Q14202	ZMYM3	Zinc finger MYM-type protein 3	1370	0.95	0.49	0	0	0	0.99	0	0.26	0	0		56	58	23	26	0	0	0	0	0	0	0	0	0	22	22	0	2	8	16	0	4	2	3	0	0	0	10	14	0	0
O75362	ZNF217	Zinc finger protein 217	1048	1	0.99	0	0	0	0	0	0	0	0		62	74	9	15	0	0	0	0	0	0	0	0	0	0	0	0	0	0	0	0	0	0	0	0	0	0	0	0	0	0
Q96KM6	ZNF512B	Zinc finger protein 512B	892	0.95	0	0	0	0	0	0	0	0	0		7	5	1	0	0	0	0	0	0	0	0	0	0	0	0	0	0	0	0	0	0	0	0	0	0	0	0	0	0	0
Q92618	ZNF516	Zinc finger protein 516	1163	1	0	0	0	0	0	0	0	0	0		22	28	1	1	0	0	0	0	0	0	0	0	0	0	0	0	0	0	0	0	0	0	0	0	0	0	0	0	0	0
Q96K83	ZNF521	Zinc finger protein 521	1311	1	0.17	0	0	0	0	0	0	0	0		36	27	1	2	0	0	0	0	0	0	0	0	0	0	0	0	0	0	0	0	0	0	0	0	0	0	0	0	0	0
Q92610	ZNF592	Zinc finger protein 592	1267	0.98	0	0	0	0	0	0	0	0	0		6	9	1	0	0	0	0	0	0	0	0	0	0	0	0	0	0	0	0	0	0	0	0	0	0	0	0	0	0	0
O15014	ZNF609	Zinc finger protein 609	1411	0.95	0.46	0	0	0	0	0	0	0	0		5	11	2	4	0	0	0	0	0	0	0	0	0	0	0	0	0	0	0	0	0	0	0	0	0	0	0	0	0	0
Q8N1G0	ZNF687	Zinc finger protein 687	1237	1	0	0	0	0	0	0	0	0	0		15	9	1	0	0	0	0	0	0	0	0	0	0	0	0	0	0	0	0	0	0	0	0	0	0	0	0	0	0	0
Q17R98	ZNF827	Zinc finger protein 827	1081	0.98	0	0	0	0	0	0	0	0	0		7	6	0	0	0	0	0	0	0	0	0	0	0	0	0	0	0	0	0	0	0	0	0	0	0	0	0	0	0	0
Q9UKS7	IKZF2	Zinc finger protein Helios	526	0.99	0.69	0.62	0	0	0	0	0	0	0.32		9	12	3	3	2	5	0	0	0	0	1	1	0	0	1	0	0	0	0	0	0	1	2	0	0	0	0	1	0	0
P14373	TRIM27	Zinc finger protein RFP	513	0	0	0	0	0	1	0	0	0	0		1	2	0	0	0	0	0	0	0	0	0	0	0	45	34	0	0	0	3	0	0	0	0	0	0	0	5	6	0	0

## Sheet: HDAC11
UNIPROT ACC.	GENE SYMBOL	DESCRIPTION	PROT LENGTH (AA)	HDAC11-1 iProb	HDAC11-2 iProb		HDAC11-1 SC	HDAC11-2 SC	GFP_1 SC	GFP_2 SC	GFP_3 SC	GFP_4 SC	GFP_5 SC	GFP_6 SC	GFP_7 SC
Q9H2P0	ADNP	Activity-dependent neuroprotector homeobox protein	1102	1	1		5	11	0	0	0	0	0	0	0
O43823	AKAP8	A-kinase anchor protein 8	692	0.96	0.97		4	6	0	0	0	0	0	0	0
Q9ULX6	AKAP8L	A-kinase anchor protein 8-like	646	1	1		25	30	0	0	0	0	0	0	0
O00116	AGPS	Alkyldihydroxyacetonephosphate synthase, peroxisomal	658	0.99	0.99		8	11	0	0	0	0	0	0	2
O95831	AIFM1	Apoptosis-inducing factor 1, mitochondrial	613	1	1		35	40	0	0	3	0	0	1	0
Q9UKV3	ACIN1	Apoptotic chromatin condensation inducer in the nucleus	1341	1	1		16	26	0	0	1	0	0	0	2
Q6PL18	ATAD2	ATPase family AAA domain-containing protein 2	1390	1	1		14	18	0	0	0	0	0	1	2
Q96S55	WRNIP1	ATPase WRNIP1	665	0.97	0.99		4	12	0	0	0	0	0	0	0
Q96BY7	ATG2B	Autophagy-related protein 2 homolog B	2078	0.99	1		5	12	0	0	0	0	0	0	0
O95816	BAG2	BAG family molecular chaperone regulator 2	211	1	0.99		19	22	0	2	0	1	1	0	0
Q9NYF8	BCLAF1	Bcl-2-associated transcription factor 1	920	1	1		11	24	0	1	0	0	1	0	0
P27708	CAD	CAD protein	2225	1	1		47	59	0	3	3	2	5	2	3
O43852	CALU	Calumenin	315	1	1		15	16	0	0	0	0	0	0	0
P50416	CPT1A	Carnitine O-palmitoyltransferase 1, liver isoform	773	0.99	0.97		5	5	0	0	0	0	0	0	0
Q9H078	CLPB	Caseinolytic peptidase B protein homolog	707	1	1		6	12	0	0	0	0	0	0	0
Q03701	CEBPZ	CCAAT/enhancer-binding protein zeta	1054	0.99	0.98		5	6	0	0	0	0	0	0	0
Q969X6	CIRH1A	Cirhin	686	0.97	1		3	8	0	0	0	0	0	0	0
Q8WVM7	STAG1	Cohesin subunit SA-1	1258	0.98	0.99		4	7	0	0	0	0	0	0	0
Q02338	BDH1	D-beta-hydroxybutyrate dehydrogenase, mitochondrial	343	1	1		13	14	0	0	0	1	0	1	0
Q5QJE6	DNTTIP2	Deoxynucleotidyltransferase terminal-interacting protein 2	756	1	1		6	9	0	0	0	0	0	0	0
P52701	MSH6	DNA mismatch repair protein Msh6	1360	1	1		38	37	0	1	3	2	2	1	2
P16989	CSDA	DNA-binding protein A	372	1	1		10	14	0	0	1	0	0	0	0
Q13422	IKZF1	DNA-binding protein Ikaros	519	0.97	0.96		10	15	0	0	0	2	3	0	0
P78527	PRKDC	DNA-dependent protein kinase catalytic subunit	4128	1	0.99		83	104	0	8	19	4	1	0	7
P24928	POLR2A	DNA-directed RNA polymerase II subunit RPB1	1970	1	1		12	27	0	0	0	0	0	0	0
P30876	POLR2B	DNA-directed RNA polymerase II subunit RPB2	1174	1	1		9	16	0	0	1	0	0	0	0
P31689	DNAJA1	DnaJ homolog subfamily A member 1	397	1	1		15	23	0	0	1	0	0	0	1
O60884	DNAJA2	DnaJ homolog subfamily A member 2	412	1	1		21	29	0	2	1	0	0	0	0
Q96EY1	DNAJA3	DnaJ homolog subfamily A member 3, mitochondrial	480	1	1		9	12	0	0	0	0	0	0	0
Q9UBS4	DNAJB11	DnaJ homolog subfamily B member 11	358	1	1		12	18	0	0	0	0	0	1	0
P25686	DNAJB2	DnaJ homolog subfamily B member 2	324	1	0.99		7	5	0	0	0	0	0	0	0
O75190	DNAJB6	DnaJ homolog subfamily B member 6	326	0.99	0.96		7	8	0	0	0	1	0	0	1
Q7Z6Z7	HUWE1	E3 ubiquitin-protein ligase HUWE1	4374	1	1		49	64	0	0	0	0	0	0	2
O95071	UBR5	E3 ubiquitin-protein ligase UBR5	2799	1	1		19	29	0	0	0	0	0	0	0
Q9UPY3	DICER1	Endoribonuclease Dicer	1922	1	1		15	9	0	0	0	0	0	0	0
O94905	ERLIN2	Erlin-2	339	0.99	0.99		8	13	0	0	0	0	0	2	0
Q53GQ0	HSD17B12	Estradiol 17-beta-dehydrogenase 12	312	0.99	1		7	8	0	0	0	0	0	0	0
P41161	ETV5	ETS translocation variant 5	510	1	1		9	19	0	0	0	0	0	0	0
Q9Y5B6	GCFC1	GC-rich sequence DNA-binding factor 1	917	1	1		10	12	0	0	0	0	0	0	0
P16383	GCFC2	GC-rich sequence DNA-binding factor 2	781	1	1		10	16	0	0	0	0	0	0	0
O14893	GEMIN2	Gem-associated protein 2	280	0.99	0.99		5	6	0	0	0	0	0	0	0
P57678	GEMIN4	Gem-associated protein 4	1058	1	1		7	12	0	0	0	0	0	0	0
O60832	DKC1	H/ACA ribonucleoprotein complex subunit 4	514	1	1		9	11	0	0	0	1	0	0	0
Q9H583	HEATR1	HEAT repeat-containing protein 1	2144	1	1		15	50	0	0	2	0	0	1	3
Q96QV1	HHIP	Hedgehog-interacting protein	700	1	1		7	11	0	0	0	0	0	0	0
Q96DB2	HDAC11	Histone deacetylase 11	347	1	1		428	677	0	0	0	0	0	0	0
Q92522	H1FX	Histone H1x	213	0.99	1		6	9	0	0	0	0	0	0	1
P68431	HIST1H3A	Histone H3.1	136	0.99	1		46	82	0	6	4	5	2	8	4
Q8NCD3	HJURP	Holliday junction recognition protein	748	0.97	0.97		4	6	0	0	0	0	0	0	0
O00425	IGF2BP3	Insulin-like growth factor 2 mRNA-binding protein 3	579	0.99	1		15	30	0	0	4	0	1	0	2
P42166	TMPO	Lamina-associated polypeptide 2, isoform alpha	694	0.99	0.97		17	24	0	0	0	3	1	2	2
O60341	KDM1A	Lysine-specific histone demethylase 1A	852	1	0.99		19	21	0	0	0	4	2	0	0
Q9HCC0	MCCC2	Methylcrotonoyl-CoA carboxylase beta chain, mitochondrial	563	0.99	1		7	12	0	0	0	0	1	0	0
Q9NU22	MDN1	Midasin	5596	0.97	0.97		6	11	0	0	0	0	0	0	0
Q15773	MLF2	Myeloid leukemia factor 2	248	0.99	1		7	6	0	0	0	0	0	0	0
O95299	NDUFA10	NADH dehydrogenase [ubiquinone] 1 alpha subcomplex subunit 10, mitochondrial	355	0.99	0.99		5	7	0	0	0	0	0	0	0
Q8WXH0	SYNE2	Nesprin-2	6885	0.98	0.96		6	8	0	0	0	1	0	0	0
Q8WUM0	NUP133	Nuclear pore complex protein Nup133	1156	1	1		9	27	0	1	0	0	0	0	0
P49790	NUP153	Nuclear pore complex protein Nup153	1475	0.97	0.99		5	9	0	0	0	1	0	0	0
Q9BW27	NUP85	Nuclear pore complex protein Nup85	656	1	1		6	12	0	0	0	0	0	0	0
Q8N1F7	NUP93	Nuclear pore complex protein Nup93	819	1	1		17	27	0	0	0	0	2	0	2
P52948	NUP98	Nuclear pore complex protein Nup98-Nup96	1817	1	0.99		16	21	0	2	0	3	0	0	0
O00567	NOP56	Nucleolar protein 56	594	0.98	0.96		25	37	0	2	2	0	0	6	4
O00541	PES1	Pescadillo homolog	588	0.96	1		6	17	0	0	0	0	0	0	2
Q8WWQ0	PHIP	PH-interacting protein	1821	1	1		8	15	0	0	0	0	0	0	0
Q9H307	PNN	Pinin	717	1	1		9	17	1	0	0	0	0	0	0
Q9C0J8	WDR33	pre-mRNA 3_ end processing protein WDR33	1336	1	1		6	8	0	0	0	0	0	0	0
O94906	PRPF6	Pre-mRNA-processing factor 6	941	0.96	0.98		8	14	0	0	1	1	0	0	1
Q9NW64	RBM22	Pre-mRNA-splicing factor RBM22	420	0.98	0.99		5	8	0	0	0	0	0	0	0
Q9HCS7	XAB2	Pre-mRNA-splicing factor SYF1	855	0.99	1		5	8	0	0	0	0	0	0	0
Q9UHI6	DDX20	Probable ATP-dependent RNA helicase DDX20	824	1	1		8	12	0	0	0	0	0	0	0
Q96GQ7	DDX27	Probable ATP-dependent RNA helicase DDX27	796	1	1		11	20	0	0	1	0	0	0	1
O75592	MYCBP2	Probable E3 ubiquitin-protein ligase MYCBP2	4640	0.99	0.97		9	11	0	0	0	0	2	0	0
Q99848	EBNA1BP2	Probable rRNA-processing protein EBP2	306	1	1		5	12	0	0	0	0	0	0	0
P29590	PML	Protein PML	882	1	1		10	18	0	0	0	0	1	0	0
Q13123	IK	Protein Red	557	0.98	0.99		4	6	0	0	0	0	0	0	0
Q14690	PDCD11	Protein RRP5 homolog	1871	1	1		13	27	0	0	1	0	0	1	2
P18583	SON	Protein SON	2426	1	1		40	45	0	0	0	0	0	0	0
O15027	SEC16A	Protein transport protein Sec16A	2179	1	1		55	63	0	0	0	2	2	0	0
P46087	NOP2	Putative ribosomal RNA methyltransferase NOP2	812	1	1		17	34	0	0	0	0	0	2	3
Q8IZ40	RCOR2	REST corepressor 2	523	0.98	0.98		4	5	0	0	0	0	0	0	0
Q15293	RCN1	Reticulocalbin-1	331	1	0.99		9	6	0	0	0	0	0	0	0
Q14257	RCN2	Reticulocalbin-2	317	1	1		7	10	0	0	0	0	0	0	0
P06400	RB1	Retinoblastoma-associated protein	928	0.98	0.99		4	7	0	0	0	0	0	0	0
Q5W0B1	RNF219	RING finger protein 219	726	0.99	0.98		6	5	0	0	0	0	0	0	0
Q8IXT5	RBM12B	RNA-binding protein 12B	1001	1	1		13	18	0	0	0	2	0	0	0
Q96PK6	RBM14	RNA-binding protein 14	669	0.99	1		16	29	0	0	2	1	0	1	2
Q9NW13	RBM28	RNA-binding protein 28	759	1	1		7	13	0	0	0	0	0	0	0
P42696	RBM34	RNA-binding protein 34	430	0.98	1		4	9	0	0	0	0	0	0	0
Q5JTH9	RRP12	RRP12-like protein	1297	0.98	1		5	21	0	0	0	0	0	0	0
Q01196	RUNX1	Runt-related transcription factor 1	453	0.99	0.99		6	9	0	0	0	0	1	0	0
Q93084	ATP2A3	Sarcoplasmic/endoplasmic reticulum calcium ATPase 3	1043	0.99	0.99		10	15	0	1	0	0	0	0	2
Q9UQ35	SRRM2	Serine/arginine repetitive matrix protein 2	2752	1	1		17	41	0	0	1	1	0	0	0
Q9UPN7	PPP6R1	Serine/threonine-protein phosphatase 6 regulatory subunit 1	881	1	1		6	8	0	0	0	0	0	0	0
Q5H9R7	PPP6R3	Serine/threonine-protein phosphatase 6 regulatory subunit 3	873	0.99	0.99		5	6	0	0	0	0	0	0	0
Q13573	SNW1	SNW domain-containing protein 1	536	1	1		8	14	0	0	0	0	0	0	0
Q86VD7	SLC25A42	Solute carrier family 25 member 42	318	0.96	0.99		3	6	0	0	0	0	0	0	0
Q15459	SF3A1	Splicing factor 3A subunit 1	793	0.99	1		17	31	0	0	0	6	1	0	1
Q13435	SF3B2	Splicing factor 3B subunit 2	895	0.98	1		17	32	0	0	2	4	3	0	0
Q14683	SMC1A	Structural maintenance of chromosomes protein 1A	1233	1	1		21	45	0	1	2	0	0	1	1
Q9UQE7	SMC3	Structural maintenance of chromosomes protein 3	1217	1	1		23	40	0	0	4	0	0	0	5
Q9NTJ3	SMC4	Structural maintenance of chromosomes protein 4	1288	0.98	0.97		10	14	0	0	1	0	0	0	2
Q9Y2Z0	SUGT1	Suppressor of G2 allele of SKP1 homolog	365	0.98	0.99		4	5	0	0	0	0	0	0	0
Q9NQ55	PPAN	Suppressor of SWI4 1 homolog	473	1	0.99		8	6	0	0	0	0	0	0	0
Q16637	SMN1	Survival motor neuron protein	294	1	1		8	12	0	0	1	0	0	0	0
P50991	CCT4	T-complex protein 1 subunit delta	539	1	1		61	77	0	3	9	2	1	2	10
P49368	CCT3	T-complex protein 1 subunit gamma	545	1	1		58	78	0	0	15	0	0	5	6
Q5UIP0	RIF1	Telomere-associated protein RIF1	2472	1	1		11	14	0	0	0	0	0	0	0
Q6P3X3	TTC27	Tetratricopeptide repeat protein 27	843	0.96	0.98		4	9	0	0	0	0	0	0	0
Q9Y2W1	THRAP3	Thyroid hormone receptor-associated protein 3	955	1	1		21	32	0	0	0	3	4	2	0
Q9UNY4	TTF2	Transcription termination factor 2	1162	0.99	0.99		7	6	0	0	0	0	0	0	0
Q92616	GCN1L1	Translational activator GCN1	2671	0.97	1		23	50	0	0	2	0	2	4	5
Q9UBB9	TFIP11	Tuftelin-interacting protein 11	837	1	1		42	53	0	0	0	0	0	0	0
Q9UIG0	BAZ1B	Tyrosine-protein kinase BAZ1B	1483	0.99	1		8	20	0	0	0	0	0	0	2
Q9BVJ6	UTP14A	U3 small nucleolar RNA-associated protein 14 homolog A	771	0.97	0.99		4	9	0	0	0	0	0	0	0
Q9Y5J1	UTP18	U3 small nucleolar RNA-associated protein 18 homolog	556	0.97	0.99		3	6	0	0	0	0	0	0	0
Q9NYH9	UTP6	U3 small nucleolar RNA-associated protein 6 homolog	597	0.96	0.99		3	7	0	0	0	0	0	0	0
Q8WWC4	C2orf47	Uncharacterized protein C2orf47, mitochondrial	291	0.99	0.96		7	6	0	0	0	1	0	0	0
Q8NI36	WDR36	WD repeat-containing protein 36	951	1	1		6	18	0	0	0	0	0	0	0
Q6RFH5	WDR74	WD repeat-containing protein 74	385	0.99	0.99		4	6	0	0	0	0	0	0	0
Q9Y2T7	YBX2	Y-box-binding protein 2	364	0.99	1		7	10	0	0	1	0	0	0	0
P49750	YLPM1	YLP motif-containing protein 1	1951	1	1		28	38	1	0	0	0	0	1	0
Q9UBW7	ZMYM2	Zinc finger MYM-type protein 2	1377	1	1		10	10	0	0	0	0	0	0	0
Q5BKZ1	ZNF326	Zinc finger protein 326	582	1	0.99		20	19	0	2	0	1	2	0	0
Q96KR1	ZFR	Zinc finger RNA-binding protein	1074	0.97	0.99		5	9	0	0	0	0	0	0	1
