# Supplementary material for: The functional interactome landscape of the human histone deacetylase family
Source: Mol Syst Biol. 2013 Jun 11;9:672. doi: 10.1038/msb.2013.26 (PMC3964310; doi:10.1038/msb.2013.26)
Supplement: Supplementary Table 3 [file msb201326-s3.xlsx]

## Sheet: HDAC1-10
UNIPROT ACC.	GENE SYMBOL	DESCRIPTION	PROT LENGTH (AA)	HDAC1_Prob	HDAC2_Prob	HDAC3_Prob	HDAC4_Prob	HDAC5_Prob	HDAC6_Prob	HDAC7_Prob	HDAC8_Prob	HDAC9_Prob	HDAC10_Prob		HDAC1-1 SC	HDAC1-2 SC	HDAC2-1 SC	HDAC2-2 SC	HDAC3-1 SC	HDAC3-2 SC	HDAC3-3 SC	HDAC4-1 SC	HDAC4-2 SC	HDAC4-3 SC	HDAC5-1 SC	HDAC5-2 SC	HDAC5-3 SC	HDAC6-1 SC	HDAC6-2 SC	HDAC7-1 SC	HDAC7-2 SC	HDAC8-1 SC	HDAC8-2 SC	HDAC9-1 SC	HDAC9-2 SC	HDAC10-1 SC	HDAC10-2 SC	GFP_1 SC	GFP_2 SC	GFP_3 SC	GFP_4 SC	GFP_5 SC	GFP_6 SC	GFP_7 SC
Q04446	GBE1	1,4-alpha-glucan-branching enzyme	702	0.6	0.46	0	0	0	0	0	0	0	0		3	3	7	0	0	0	0	0	0	0	0	0	0	0	0	0	0	0	0	1	0	0	0	0	0	0	0	0	0	1
P61604	HSPE1	10 kDa heat shock protein, mitochondrial	102	0	0	0	0	0	0	0	0	0.06	0		0	0	1	1	0	0	0	0	0	0	1	0	0	0	0	0	0	0	0	1	2	0	0	1	1	0	1	2	0	0
Q15029	EFTUD2	116 kDa U5 small nuclear ribonucleoprotein component	972	0	0	0	0	0	0	0	0	0	0		11	11	17	3	0	9	0	0	0	2	6	0	3	8	6	1	3	2	6	7	6	3	2	1	2	9	6	4	7	8
Q9NUQ2	AGPAT5	1-acyl-sn-glycerol-3-phosphate acyltransferase epsilon	364	0	0.18	0	0	0	0	0	0	0	0		0	0	2	0	0	0	0	0	0	0	0	0	0	0	0	0	0	0	0	0	0	0	0	0	0	0	0	0	0	1
P19174	PLCG1	1-phosphatidylinositol-4,5-bisphosphate phosphodiesterase gamma-1	1290	0	0.03	0	0	0	0	0	0	0	0		0	0	2	0	0	1	0	0	0	0	0	1	0	0	0	0	0	0	0	0	0	0	0	0	0	0	0	0	0	0
Q16698	DECR1	2,4-dienoyl-CoA reductase, mitochondrial	335	0.01	0.01	0.01	0	0.01	0	0	0	0.01	0.1		4	4	3	1	2	3	0	0	0	1	3	0	1	0	0	0	0	0	1	2	0	1	4	0	0	0	2	0	3	2
P09543	CNP	2_,3_-cyclic-nucleotide 3_-phosphodiesterase	421	0	0	0	0	0	0	0	0	0	0		1	0	0	0	0	0	0	0	0	0	0	0	0	0	0	0	0	0	0	0	0	0	0	0	0	0	0	1	0	0
Q6L8Q7	PDE12	2_,5_-phosphodiesterase 12	609	0	0.21	0	0	0	0	0	0	0	0		1	1	3	0	0	0	0	0	0	0	0	0	0	0	0	0	0	0	0	1	0	0	1	0	0	0	0	0	0	0
P62333	PSMC6	26S protease regulatory subunit 10B	389	0.04	0.37	0.05	0	0	0	0	0	0	0		2	0	8	0	0	2	0	0	0	0	0	0	0	0	0	1	0	0	0	1	0	0	1	0	0	2	0	1	0	0
P62191	PSMC1	26S protease regulatory subunit 4	440	0.06	0.38	0.37	0	0	0	0	0	0.23	0		1	3	9	1	1	5	0	0	0	0	1	0	0	0	0	0	0	0	0	3	0	0	1	0	0	0	0	0	1	3
P17980	PSMC3	26S protease regulatory subunit 6A	439	0	0	0	0	0	0	0	0	0	0		1	0	5	2	0	4	0	0	0	1	6	0	0	0	0	0	2	0	0	1	0	0	4	0	1	3	0	0	6	6
P43686	PSMC4	26S protease regulatory subunit 6B	418	0	0	0	0	0	0	0	0	0	0		4	5	5	0	1	2	1	0	0	1	0	0	0	0	0	0	3	0	0	3	0	0	1	0	0	4	0	0	2	5
P35998	PSMC2	26S protease regulatory subunit 7	433	0.1	0.41	0	0	0.23	0	0	0	0.4	0.45		3	4	13	1	0	0	0	0	0	1	4	0	0	0	0	0	0	0	0	5	0	2	6	0	0	2	0	0	3	0
P62195	PSMC5	26S protease regulatory subunit 8	406	0.01	0.08	0	0	0	0	0	0	0.07	0.04		0	3	8	1	0	0	0	0	0	0	0	0	0	0	0	0	0	0	0	4	0	1	4	0	0	5	0	0	1	2
Q99460	PSMD1	26S proteasome non-ATPase regulatory subunit 1	953	0	0.3	0	0.04	0	0	0	0	0.1	0		1	1	9	1	1	1	0	0	0	2	1	0	0	0	0	1	1	0	0	2	0	1	0	0	0	0	0	0	2	2
O75832	PSMD10	26S proteasome non-ATPase regulatory subunit 10	226	0	0	0	0	0	0	0	0	0	0		0	0	0	0	0	0	0	0	0	0	1	0	0	0	0	0	0	0	0	0	0	1	1	0	0	2	0	0	0	0
O00231	PSMD11	26S proteasome non-ATPase regulatory subunit 11	422	0	0	0	0	0	0	0	0	0	0		2	2	3	1	3	3	0	0	0	1	0	0	0	0	0	0	0	0	1	1	0	1	0	0	1	1	0	1	2	5
O00232	PSMD12	26S proteasome non-ATPase regulatory subunit 12	456	0	0.01	0	0	0	0	0	0	0	0.01		0	1	4	2	0	1	0	0	0	1	0	0	0	0	0	0	1	0	0	1	0	1	2	0	0	3	0	0	1	3
Q9UNM6	PSMD13	26S proteasome non-ATPase regulatory subunit 13	376	0.08	0.03	0	0	0.03	0	0	0	0.27	0		4	5	5	1	1	2	0	0	0	0	3	0	2	0	0	0	0	0	0	5	0	0	0	0	0	2	0	0	2	2
O00487	PSMD14	26S proteasome non-ATPase regulatory subunit 14	310	0.13	0.2	0.1	0	0	0	0	0	0	0		2	1	3	0	0	2	0	0	0	1	1	0	0	0	0	0	0	0	0	1	0	0	0	0	0	1	0	0	0	1
Q13200	PSMD2	26S proteasome non-ATPase regulatory subunit 2	908	0.01	0.02	0	0	0	0	0	0	0.07	0		10	8	15	5	1	7	1	0	0	2	4	1	0	0	0	0	0	0	0	8	0	1	6	0	1	7	0	1	0	6
O43242	PSMD3	26S proteasome non-ATPase regulatory subunit 3	534	0.02	0.15	0	0	0.01	0	0	0	0.07	0.01		7	4	14	3	2	4	0	0	0	1	4	1	0	0	0	0	0	0	0	5	0	3	2	0	2	3	1	0	0	3
P55036	PSMD4	26S proteasome non-ATPase regulatory subunit 4	377	0.24	0	0	0	0	0	0	0	0	0		2	1	0	0	0	1	0	0	0	0	0	0	0	0	0	0	0	0	0	0	0	0	0	0	0	1	0	0	0	0
Q15008	PSMD6	26S proteasome non-ATPase regulatory subunit 6	389	0.81	0.64	0.42	0	0	0	0.12	0	0	0.18		5	3	5	1	0	5	0	0	0	0	0	0	0	0	0	0	2	1	0	1	0	0	2	0	0	0	0	0	0	0
P51665	PSMD7	26S proteasome non-ATPase regulatory subunit 7	324	0.38	0.39	0	0.13	0	0	0	0	0	0		2	2	1	2	0	1	0	0	0	2	0	0	0	0	0	0	0	0	0	0	0	0	0	0	0	0	0	0	0	0
P48556	PSMD8	26S proteasome non-ATPase regulatory subunit 8	350	0	0.55	0.3	0	0	0	0	0	0	0		0	1	4	1	0	3	0	0	0	0	0	0	0	0	0	0	0	0	0	1	0	1	0	0	1	0	0	0	0	0
O00233	PSMD9	26S proteasome non-ATPase regulatory subunit 9	223	0	0	0	0	0	0	0	0	0	0		0	0	0	0	0	0	0	0	0	0	1	0	0	0	0	0	0	0	0	0	0	0	1	0	0	0	0	0	0	0
P82914	MRPS15	28S ribosomal protein S15, mitochondrial	257	0	0	0	0	0	0	0	0	0	0		0	0	1	0	1	0	0	0	0	0	1	0	0	0	0	0	0	0	0	0	0	0	0	0	1	0	0	0	0	0
Q9NVS2	MRPS18A	28S ribosomal protein S18a, mitochondrial	196	0	0.23	0	0	0	0	0	0	0	0		0	0	2	0	0	0	0	0	0	0	0	0	0	0	0	0	0	0	0	0	0	0	0	0	0	0	0	0	0	0
Q9Y676	MRPS18B	28S ribosomal protein S18b, mitochondrial	258	0	0.34	0	0	0	0	0	0	0	0		0	0	3	0	0	0	0	0	0	0	0	0	0	0	0	0	0	0	0	0	0	0	1	0	0	0	0	0	0	0
P82650	MRPS22	28S ribosomal protein S22, mitochondrial	360	0	0.46	0	0	0	0	0	0	0	0		1	0	6	0	0	0	0	0	0	0	0	0	0	0	0	0	0	0	0	0	0	0	0	0	0	0	0	0	0	1
Q9BYN8	MRPS26	28S ribosomal protein S26, mitochondrial	205	0	0.22	0	0	0	0	0	0	0	0		0	0	2	0	0	1	0	0	0	0	0	0	0	0	0	0	0	0	0	0	0	0	0	0	0	0	0	0	0	0
Q92552	MRPS27	28S ribosomal protein S27, mitochondrial	414	0	0.26	0	0	0	0	0	0	0	0.33		0	0	3	0	0	0	0	0	0	0	1	0	0	0	0	0	0	0	0	0	0	1	2	0	0	0	0	1	0	0
P51398	DAP3	28S ribosomal protein S29, mitochondrial	398	0	0	0	0.15	0	0	0	0	0	0		0	0	0	0	0	1	0	0	0	2	0	0	0	0	0	0	0	0	0	0	0	0	0	0	0	0	0	0	0	1
P82930	MRPS34	28S ribosomal protein S34, mitochondrial	218	0	0	0	0	0	0	0	0	0	0		0	0	1	0	0	0	0	0	0	1	0	0	0	0	0	0	0	0	0	0	0	0	0	0	0	0	0	0	0	0
P82673	MRPS35	28S ribosomal protein S35, mitochondrial	323	0	0	0	0	0	0	0	0	0	0		0	0	0	0	0	0	0	0	0	0	0	0	0	1	0	0	0	0	0	0	0	0	1	0	0	0	0	0	0	0
P82932	MRPS6	28S ribosomal protein S6, mitochondrial	125	0	0	0	0	0	0	0	0	0	0		0	1	0	0	0	0	0	0	0	0	0	0	0	0	0	0	0	0	0	0	0	0	0	0	0	0	0	0	0	0
P82933	MRPS9	28S ribosomal protein S9, mitochondrial	396	0	0.2	0	0	0	0	0	0	0	0		0	1	2	0	0	1	0	0	0	0	0	0	0	1	0	0	0	0	1	0	0	1	0	0	1	0	0	0	0	0
Q02218	OGDH	2-oxoglutarate dehydrogenase, mitochondrial	1023	0	0	0	0	0	0	0	0	0	0		0	0	8	1	1	1	0	0	0	1	0	0	0	0	1	0	0	1	4	4	0	0	2	0	1	0	5	6	0	1
P21953	BCKDHB	2-oxoisovalerate dehydrogenase subunit beta, mitochondrial	392	0	0	0	0	0	0	0	0	0	0		0	0	1	0	0	1	0	0	0	1	0	0	0	1	0	0	0	1	0	1	0	0	0	0	0	0	0	0	1	1
O95861	BPNT1	3_(2_),5_-bisphosphate nucleotidase 1	308	0	0.2	0	0	0	0	0	0	0	0		1	1	2	0	0	0	0	0	0	0	0	0	0	0	0	0	0	0	0	0	0	0	0	0	0	1	0	0	0	0
Q9BYD6	MRPL1	39S ribosomal protein L1, mitochondrial	325	0	0	0	0	0	0	0	0	0	0		0	0	1	0	0	0	0	0	0	0	0	0	0	0	0	0	0	0	0	0	0	0	0	0	0	0	0	0	0	0
Q9Y3B7	MRPL11	39S ribosomal protein L11, mitochondrial	192	0	0.24	0	0	0	0	0	0	0	0		0	0	2	0	0	0	0	0	0	0	0	0	0	0	0	0	0	0	0	1	0	0	0	0	0	0	0	0	0	0
P52815	MRPL12	39S ribosomal protein L12, mitochondrial	198	0	0	0	0	0	0	0	0	0	0		0	0	1	0	0	0	0	0	0	0	0	0	0	1	1	0	0	0	0	1	0	0	0	0	0	0	0	0	0	0
Q6P1L8	MRPL14	39S ribosomal protein L14, mitochondrial	145	0	0	0	0	0	0	0	0	0	0		0	0	0	0	0	0	0	0	0	0	0	0	0	0	0	0	0	0	0	1	0	0	0	0	0	0	0	0	0	0
Q7Z2W9	MRPL21	39S ribosomal protein L21, mitochondrial	205	0	0	0	0	0	0	0	0	0	0		0	0	1	0	0	0	0	0	0	0	0	0	0	0	0	0	0	0	0	0	0	0	0	0	0	1	0	0	0	0
Q9NWU5	MRPL22	39S ribosomal protein L22, mitochondrial	206	0.64	0.19	0	0	0	0	0	0	0	0		4	2	2	0	0	1	0	0	0	0	0	0	0	0	0	0	0	0	0	0	0	0	0	0	1	0	0	0	0	0
Q13084	MRPL28	39S ribosomal protein L28, mitochondrial	256	0	0	0	0	0	0	0	0	0	0		0	0	0	0	0	1	0	0	0	0	0	0	0	0	0	0	0	0	0	0	0	0	0	0	0	0	0	0	0	0
Q9BZE1	MRPL37	39S ribosomal protein L37, mitochondrial	423	0	0.3	0	0	0	0	0	0	0	0		0	0	3	0	0	0	0	0	0	0	0	0	0	0	0	0	0	0	0	0	0	0	0	0	0	0	0	0	0	0
Q9BYD3	MRPL4	39S ribosomal protein L4, mitochondrial	311	0	0	0	0	0	0	0	0	0	0		0	0	1	1	0	0	0	0	0	0	0	0	0	0	0	0	0	0	0	0	0	0	0	0	0	0	0	0	0	0
Q13405	MRPL49	39S ribosomal protein L49, mitochondrial	166	0	0	0	0	0	0	0	0	0	0		0	0	0	0	0	0	0	0	0	0	0	0	0	0	0	0	0	0	0	1	0	0	0	0	0	0	0	0	0	1
Q96EL3	MRPL53	39S ribosomal protein L53, mitochondrial	112	0	0.28	0	0	0	0	0	0	0	0		0	0	2	0	0	0	0	0	0	0	0	0	0	0	0	0	0	0	0	1	0	0	0	0	0	0	0	0	0	0
Q9BYD2	MRPL9	39S ribosomal protein L9, mitochondrial	267	0	0	0	0	0	0	0	0.01	0	0		0	0	0	0	0	0	0	0	0	0	1	0	0	1	2	0	1	0	3	0	0	1	1	0	0	0	2	6	0	0
Q15125	EBP	3-beta-hydroxysteroid-Delta(8),Delta(7)-isomerase	230	0.03	0.02	0	0	0	0	0	0	0.23	0		1	2	2	0	0	0	0	0	0	0	0	0	0	0	0	0	0	0	0	3	0	0	1	0	0	2	0	0	0	2
Q9P035	PTPLAD1	3-hydroxyacyl-CoA dehydratase 3	362	0.51	0.17	0	0	0	0	0	0	0	0		4	3	2	1	0	1	0	0	0	0	1	0	0	0	0	0	0	0	0	0	0	0	0	0	0	0	0	0	1	1
Q99714	HSD17B10	3-hydroxyacyl-CoA dehydrogenase type-2	261	0.16	0.17	0.01	0.32	0	0	0	0	0	0		9	9	14	4	0	4	0	0	0	6	2	0	0	0	0	1	0	0	0	2	0	0	3	0	0	3	0	0	3	3
Q9BUT1	BDH2	3-hydroxybutyrate dehydrogenase type 2	245	0.29	0	0	0	0	0	0	0	0	0		2	1	0	0	0	0	0	0	0	0	0	0	0	0	0	0	0	0	0	1	0	0	0	0	0	0	0	0	0	0
P31937	HIBADH	3-hydroxyisobutyrate dehydrogenase, mitochondrial	336	0	0	0.1	0	0	0	0	0	0	0		0	0	1	1	0	2	0	0	0	1	1	0	0	0	0	0	0	0	0	0	0	0	1	0	0	0	0	0	0	0
Q6NVY1	HIBCH	3-hydroxyisobutyryl-CoA hydrolase, mitochondrial	386	0	0	0	0	0	0	0	0	0	0		0	0	0	0	0	0	0	0	0	0	0	0	0	0	0	0	0	0	0	0	0	0	1	0	0	0	0	0	0	0
P42765	ACAA2	3-ketoacyl-CoA thiolase, mitochondrial	397	0	0	0	0	0	0	0	0	0	0		0	0	0	0	0	0	0	0	0	0	0	0	0	0	0	0	0	0	0	1	0	0	0	0	0	1	0	0	0	1
Q9NWU1	OXSM	3-oxoacyl-[acyl-carrier-protein] synthase, mitochondrial	459	0	0	0	0	0	0	0	0	0	0		0	0	1	0	0	0	0	0	0	0	0	0	0	0	0	0	0	0	0	0	0	0	0	0	0	0	0	0	0	0
P46783	RPS10	40S ribosomal protein S10	165	0	0	0	0	0	0	0	0	0	0		5	7	9	4	1	3	0	0	0	2	6	0	4	3	3	1	2	0	2	1	2	3	4	1	3	4	1	1	3	3
P62280	RPS11	40S ribosomal protein S11	158	0	0	0	0	0	0	0	0	0	0		8	8	17	6	5	7	0	0	0	2	4	1	0	0	0	2	1	0	2	8	0	0	3	0	12	6	0	0	3	3
P25398	RPS12	40S ribosomal protein S12	132	0	0.01	0	0	0	0	0	0	0	0.11		7	7	13	6	0	1	0	0	0	4	6	0	2	1	0	4	4	0	2	5	0	6	5	0	2	3	0	1	3	5
P62277	RPS13	40S ribosomal protein S13	151	0	0	0	0	0	0	0	0	0	0		8	8	6	6	4	2	0	0	0	2	8	0	5	3	2	3	0	0	3	3	2	3	6	0	5	6	1	1	7	6
P62263	RPS14	40S ribosomal protein S14	151	0	0	0	0	0	0	0	0	0	0		11	8	10	6	2	4	0	0	2	1	9	1	4	3	2	2	2	1	3	5	2	2	6	1	4	3	3	2	3	3
P62841	RPS15	40S ribosomal protein S15	145	0.04	0.21	0.01	0	0	0.01	0	0	0	0.07		2	4	5	3	0	2	0	0	0	0	1	0	0	2	0	1	0	0	0	0	0	0	3	0	0	5	0	0	1	0
P62244	RPS15A	40S ribosomal protein S15a	130	0	0	0	0	0	0	0	0	0	0		8	6	9	2	0	5	0	0	0	1	2	0	0	0	0	1	0	0	1	3	1	1	2	1	7	4	0	0	4	6
P62249	RPS16	40S ribosomal protein S16	146	0	0	0	0	0	0	0	0	0	0		5	9	15	8	5	5	0	0	0	3	8	1	6	2	2	5	5	0	0	6	0	4	10	0	8	6	1	4	7	6
P08708	RPS17	40S ribosomal protein S17	135	0.01	0.02	0	0	0	0	0	0	0	0		8	9	14	4	0	2	0	0	0	0	5	0	0	0	0	0	0	0	0	2	0	1	5	0	3	3	0	0	3	3
P62269	RPS18	40S ribosomal protein S18	152	0	0	0	0	0	0	0	0	0	0		6	8	10	3	2	2	0	1	2	2	4	0	2	0	2	2	1	0	2	5	5	3	6	0	5	8	3	1	6	1
P39019	RPS19	40S ribosomal protein S19	145	0	0	0	0	0	0	0	0	0	0		3	0	12	7	0	1	0	0	0	0	5	0	0	2	1	2	0	2	3	3	1	2	2	0	3	5	2	1	6	4
P15880	RPS2	40S ribosomal protein S2	293	0	0	0	0	0	0	0	0	0	0		12	9	19	7	3	7	0	0	0	2	7	2	2	1	2	3	4	0	3	6	0	5	5	0	5	6	3	3	7	6
P60866	RPS20	40S ribosomal protein S20	119	0	0	0	0	0	0	0	0	0	0		6	4	8	3	1	0	0	0	0	2	3	2	0	1	2	2	0	0	3	5	1	3	7	2	5	3	2	3	3	5
P63220	RPS21	40S ribosomal protein S21	83	0	0.07	0	0	0.01	0	0	0	0	0.03		1	1	6	2	1	0	0	0	0	0	2	0	0	1	1	1	0	1	1	0	0	2	2	1	3	1	0	1	0	0
P62266	RPS23	40S ribosomal protein S23	143	0	0	0	0	0	0	0	0	0	0		6	8	6	2	2	3	0	0	0	3	0	1	0	0	0	1	1	0	0	3	1	1	2	0	6	5	2	0	2	2
P62847	RPS24	40S ribosomal protein S24	133	0	0.01	0	0	0	0	0	0	0.01	0		0	3	2	4	2	2	0	0	0	0	2	0	0	1	0	0	0	0	0	4	0	2	2	0	5	1	1	0	3	0
P62851	RPS25	40S ribosomal protein S25	125	0	0	0	0	0	0	0	0	0	0		2	2	9	5	2	3	0	0	0	0	3	0	1	0	3	2	0	2	3	3	1	1	3	0	5	2	2	2	2	4
P62854	RPS26	40S ribosomal protein S26	115	0	0	0	0	0	0	0	0	0	0		4	4	6	2	2	2	0	0	0	3	2	2	2	0	1	1	0	1	0	1	0	0	3	0	3	4	0	0	1	1
P42677	RPS27	40S ribosomal protein S27	84	0	0	0	0	0	0	0	0	0	0		7	6	5	1	1	1	0	0	0	0	3	0	0	0	0	0	0	1	1	3	1	2	2	0	4	4	0	0	2	3
Q71UM5	RPS27L	40S ribosomal protein S27-like	84	0	0	0	0	0	0	0	0	0.01	0		4	3	3	1	1	1	0	0	0	0	3	0	0	0	0	0	0	1	1	3	1	2	2	0	3	2	0	0	2	2
P62857	RPS28	40S ribosomal protein S28	69	0.04	0	0	0	0.06	0.1	0	0	0	0		2	2	1	1	1	1	0	0	0	0	2	0	2	2	0	0	1	1	0	0	0	1	0	0	1	1	0	2	0	0
P62273	RPS29	40S ribosomal protein S29	56	0	0	0	0	0	0	0	0	0	0		1	1	2	0	1	1	0	0	0	0	1	0	0	0	0	0	0	0	0	0	0	0	0	0	3	1	0	0	2	0
P23396	RPS3	40S ribosomal protein S3	243	0	0	0	0	0	0	0	0	0	0		16	16	32	16	0	9	1	0	0	7	16	3	0	2	4	5	3	0	6	8	5	7	16	2	11	23	6	9	13	17
P62861	FAU	40S ribosomal protein S30	59	0	0.05	0	0	0.05	0	0	0	0	0		0	1	3	1	0	0	0	0	0	0	1	1	2	0	0	1	0	0	0	1	0	0	0	0	1	2	0	0	0	1
P61247	RPS3A	40S ribosomal protein S3a	264	0	0	0	0	0	0	0	0	0	0		12	10	23	9	4	6	0	0	0	1	9	0	7	3	0	5	2	2	3	5	4	3	10	0	12	16	3	0	9	5
P62701	RPS4X	40S ribosomal protein S4, X isoform	263	0	0	0	0	0	0	0	0	0	0		14	17	27	6	5	12	0	0	0	7	14	0	6	1	0	3	2	1	1	19	3	3	14	0	11	14	0	3	11	13
P46782	RPS5	40S ribosomal protein S5	204	0	0.01	0	0	0	0	0	0	0	0		8	7	13	8	3	1	0	0	0	1	4	0	0	0	1	1	0	1	0	0	1	2	3	0	3	6	1	3	1	2
P62753	RPS6	40S ribosomal protein S6	249	0	0	0	0	0	0	0	0	0	0		3	4	13	7	4	5	0	0	0	2	0	1	0	0	0	0	0	2	2	7	0	3	8	0	5	6	1	0	4	2
P62081	RPS7	40S ribosomal protein S7	194	0	0	0	0	0	0	0	0	0	0		5	5	5	4	4	3	0	0	0	2	4	0	1	0	0	0	0	0	0	2	0	2	3	0	5	3	2	1	3	2
P62241	RPS8	40S ribosomal protein S8	208	0	0	0	0	0	0	0	0	0	0		8	7	21	5	5	10	0	0	0	6	3	2	2	0	0	0	0	0	2	10	1	0	5	0	9	14	1	2	9	13
P46781	RPS9	40S ribosomal protein S9	194	0	0	0	0	0	0	0	0	0	0		7	4	10	9	3	3	0	0	0	2	5	2	0	0	2	0	0	0	0	2	0	1	3	0	7	7	0	2	9	3
P08865	RPSA	40S ribosomal protein SA	295	0	0	0	0	0	0	0	0	0	0		9	10	16	9	0	7	0	0	0	4	9	3	0	3	2	1	2	0	3	7	3	7	9	2	10	11	4	2	7	6
P08195	SLC3A2	4F2 cell-surface antigen heavy chain	630	0.05	0.89	0	0	0.04	0	0	0	0.28	0.72		2	0	9	5	0	1	0	0	0	0	2	0	0	0	0	0	0	0	0	3	0	5	3	0	0	0	0	0	1	2
P49189	ALDH9A1	4-trimethylaminobutyraldehyde dehydrogenase	494	0	0	0	0	0	0	0	0	0.01	0		1	3	4	0	1	1	0	0	0	0	1	0	0	0	0	0	0	0	0	3	0	0	0	0	3	3	0	0	0	2
Q9H0D6	XRN2	5_-3_ exoribonuclease 2	950	0	0.19	0	0	0	0	0	0	0.13	0		0	0	4	1	0	0	0	0	0	0	1	0	0	1	0	1	0	0	0	2	0	1	1	0	0	0	1	1	1	0
P54619	PRKAG1	5_-AMP-activated protein kinase subunit gamma-1	331	0	0.07	0.03	0	0	0	0	0	0	0		1	1	3	0	0	2	0	0	0	0	0	0	0	0	0	0	0	0	0	1	0	0	0	0	0	3	0	0	0	1
Q9UPN4	AZI1	5-azacytidine-induced protein 1	1083	0	0	0	0	0	0	0	0	0	0		0	0	0	0	0	0	0	0	0	0	0	0	0	3	3	0	0	2	4	0	0	0	0	0	0	0	6	7	0	0
P56378	MP68	6.8 kDa mitochondrial proteolipid	58	0	0	0	0	0	0	0	0	0	0		0	0	0	0	0	0	0	0	1	0	0	0	0	0	0	0	0	0	0	0	0	0	0	0	0	0	1	0	0	0
P10809	HSPD1	60 kDa heat shock protein, mitochondrial	573	0	0	0	0	0	0	0	0	0	0		61	53	62	45	15	42	6	0	0	26	25	8	10	8	35	8	13	17	32	18	5	21	44	10	7	14	13	94	32	25
P10155	TROVE2	60 kDa SS-A/Ro ribonucleoprotein	538	0	0.38	0	0	0	0	0	0	0	0		1	1	4	0	0	0	0	0	0	0	0	0	0	0	0	0	0	0	0	0	0	0	1	0	0	0	0	0	0	1
P05388	RPLP0	60S acidic ribosomal protein P0	317	0	0	0	0	0	0	0	0	0	0		11	9	22	11	1	5	0	0	0	5	11	1	2	8	6	2	1	3	3	9	0	6	11	2	9	6	4	5	7	10
P05386	RPLP1	60S acidic ribosomal protein P1	114	0	0	0	0	0	0	0	0	0	0		1	1	3	2	1	2	0	0	0	2	1	1	2	1	0	1	1	0	0	1	0	1	1	0	1	2	1	2	2	0
P05387	RPLP2	60S acidic ribosomal protein P2	115	0	0	0	0	0	0	0	0	0	0		4	3	6	1	0	4	0	0	0	2	2	1	2	1	2	0	0	0	2	3	3	0	0	1	0	1	3	3	3	2
P27635	RPL10	60S ribosomal protein L10	214	0.05	0.06	0	0	0	0	0	0	0	0.01		8	6	10	2	3	3	0	0	0	1	4	0	0	0	0	0	0	0	0	1	0	1	4	0	7	3	0	0	1	0
P62906	RPL10A	60S ribosomal protein L10a	217	0	0	0	0	0	0	0	0	0	0		10	8	15	6	1	6	0	0	0	1	8	0	4	2	2	5	2	2	3	2	4	3	5	0	6	4	2	0	10	2
P62913	RPL11	60S ribosomal protein L11	178	0	0	0	0	0	0	0	0	0	0		3	6	12	7	1	3	1	0	0	2	6	0	2	4	3	2	2	0	3	6	2	2	4	1	8	6	3	3	6	3
P30050	RPL12	60S ribosomal protein L12	165	0	0	0	0	0	0	0	0	0	0		9	10	13	5	1	6	0	0	1	6	7	0	0	4	3	0	0	1	6	9	10	3	9	0	10	3	5	1	6	10
P26373	RPL13	60S ribosomal protein L13	211	0	0	0	0	0	0	0	0	0	0		3	4	11	4	3	2	0	0	0	3	3	0	0	1	0	2	1	2	1	6	1	1	3	0	5	7	1	1	5	2
P40429	RPL13A	60S ribosomal protein L13a	203	0	0	0	0	0	0	0	0	0.06	0		2	2	5	4	0	5	0	0	0	0	4	1	2	2	0	1	1	0	1	9	3	1	2	0	4	1	2	0	2	7
P50914	RPL14	60S ribosomal protein L14	215	0	0	0	0	0	0	0	0	0	0		3	4	11	4	2	4	0	0	0	0	8	0	2	0	0	3	0	1	1	4	3	3	3	0	8	5	0	1	6	4
P61313	RPL15	60S ribosomal protein L15	204	0	0	0	0	0	0	0	0	0	0		13	8	11	6	4	3	0	0	0	1	3	1	1	0	0	0	0	0	1	7	0	3	0	0	9	8	0	0	5	6
P18621	RPL17	60S ribosomal protein L17	184	0.02	0.04	0	0	0	0	0	0	0	0.01		9	9	9	6	2	4	0	0	0	4	4	0	0	0	0	2	1	0	0	2	0	0	5	0	3	3	1	0	3	2
Q07020	RPL18	60S ribosomal protein L18	188	0	0	0	0	0	0	0	0	0	0		6	6	9	4	5	6	0	0	0	5	3	2	2	1	3	2	1	0	3	9	3	2	3	0	7	5	4	3	4	7
Q02543	RPL18A	60S ribosomal protein L18a	176	0	0	0	0	0	0	0	0	0	0		8	5	9	4	5	0	0	0	0	3	3	0	3	0	1	0	0	0	1	12	4	0	1	0	10	4	1	1	5	6
P84098	RPL19	60S ribosomal protein L19	196	0	0.01	0	0	0	0	0	0	0.01	0		5	3	9	2	0	0	0	0	0	1	1	0	0	1	1	0	1	1	1	5	0	0	3	0	2	3	0	1	6	0
P46778	RPL21	60S ribosomal protein L21	160	0.15	0.68	0	0	0.01	0	0	0	0.04	0.03		4	4	11	5	1	1	0	0	0	0	2	0	0	0	0	0	0	0	0	2	0	0	2	0	2	1	0	0	2	0
P35268	RPL22	60S ribosomal protein L22	128	0	0.01	0	0	0	0	0	0	0	0		1	2	4	3	1	2	0	0	0	1	1	1	0	3	1	1	0	0	2	2	1	1	2	1	3	2	0	0	2	1
Q6P5R6	RPL22L1	60S ribosomal protein L22-like 1	122	0	0	0	0	0	0	0	0	0	0		1	0	1	0	0	0	0	0	0	0	0	0	0	0	0	0	0	0	0	0	0	0	0	0	0	0	0	0	0	0
P62829	RPL23	60S ribosomal protein L23	140	0	0	0	0	0	0	0	0	0	0		8	8	15	5	2	5	0	0	0	2	4	0	0	1	1	1	2	0	2	7	1	2	5	0	6	4	1	0	7	3
P62750	RPL23A	60S ribosomal protein L23a	156	0	0	0	0	0	0	0	0	0	0		2	4	15	4	2	3	0	0	0	2	1	1	3	0	1	0	0	0	1	9	1	0	4	0	4	7	2	0	4	5
P83731	RPL24	60S ribosomal protein L24	157	0	0.01	0	0	0	0	0	0	0	0		3	3	12	2	0	0	0	0	0	1	3	0	0	0	0	0	0	0	0	4	0	0	2	0	7	4	0	0	3	3
P61254	RPL26	60S ribosomal protein L26	145	0	0.01	0	0	0	0	0	0	0	0		6	3	13	3	4	2	0	0	0	0	3	0	0	0	0	0	0	0	0	2	0	0	4	0	5	6	0	0	4	1
P61353	RPL27	60S ribosomal protein L27	136	0	0.03	0	0	0	0	0	0	0.12	0		4	5	10	1	2	2	0	0	0	2	0	2	2	0	1	0	0	1	0	6	0	0	0	0	2	4	0	0	2	2
P46776	RPL27A	60S ribosomal protein L27a	148	0	0.01	0	0	0	0	0	0	0	0.01		5	2	10	3	3	4	1	0	0	3	2	2	2	0	1	1	0	1	1	4	1	0	5	0	5	2	0	0	2	3
P46779	RPL28	60S ribosomal protein L28	137	0	0	0	0	0	0	0	0	0	0.01		2	4	6	3	0	0	0	0	0	0	4	0	1	0	0	1	0	0	1	0	1	0	5	0	5	3	0	0	4	0
P47914	RPL29	60S ribosomal protein L29	159	0	0.28	0	0	0.09	0	0	0	0.35	0		1	1	2	2	1	1	0	1	0	1	2	1	0	1	0	0	0	0	0	2	2	1	1	0	2	1	0	0	0	0
P39023	RPL3	60S ribosomal protein L3	403	0	0	0	0	0	0	0	0	0	0		16	9	23	8	9	5	0	0	0	0	3	0	0	0	0	1	0	0	0	5	0	0	5	0	10	12	4	0	3	2
P62888	RPL30	60S ribosomal protein L30	115	0	0.01	0	0	0	0	0	0	0	0		6	5	11	4	2	1	0	0	0	2	2	0	0	0	0	1	1	0	2	2	1	1	3	0	4	0	1	1	3	4
P62899	RPL31	60S ribosomal protein L31	125	0.01	0.45	0.03	0	0.33	0	0	0	0	0.24		2	0	6	5	2	0	0	0	0	1	2	0	4	0	0	0	0	0	0	1	1	0	4	0	1	2	0	0	1	1
P62910	RPL32	60S ribosomal protein L32	135	0.33	0.67	0.34	0.17	0	0	0	0	0.28	0		2	1	6	1	3	1	0	0	0	2	0	0	0	0	0	0	0	0	0	2	0	0	0	0	0	0	0	0	0	1
P49207	RPL34	60S ribosomal protein L34	117	0	0	0	0	0	0	0	0	0	0		1	1	3	2	2	0	0	0	0	0	0	0	0	0	0	0	0	1	0	1	0	0	0	0	4	3	1	0	1	0
P42766	RPL35	60S ribosomal protein L35	123	0	0.09	0.43	0	0.05	0	0	0	0	0		0	0	4	1	4	2	0	0	0	0	1	1	2	1	0	0	0	0	0	1	0	0	1	0	1	1	0	0	1	1
P18077	RPL35A	60S ribosomal protein L35a	110	0	0	0	0	0	0	0	0	0	0		3	2	6	6	3	2	0	0	0	1	5	1	4	3	5	2	3	1	2	2	2	2	6	2	8	4	4	3	4	3
Q9Y3U8	RPL36	60S ribosomal protein L36	105	0	0.01	0	0	0	0	0	0	0.45	0.01		0	0	2	0	0	0	0	0	0	0	0	0	0	0	0	0	0	0	0	6	0	0	2	0	3	0	0	0	1	1
P83881	RPL36A	60S ribosomal protein L36a	106	0.59	0.39	0	0.1	0	0	0	0	0	0		5	4	6	0	0	0	0	0	0	2	0	0	0	0	0	0	0	0	0	0	0	0	0	0	3	0	0	0	0	0
Q969Q0	RPL36AL	60S ribosomal protein L36a-like	106	0.84	0.45	0	0.17	0	0	0	0	0	0		5	5	7	0	0	0	0	0	0	2	0	0	0	0	0	0	0	0	0	0	0	0	0	0	2	0	0	0	0	0
P61513	RPL37A	60S ribosomal protein L37a	92	0	0.01	0	0	0	0	0	0	0.01	0		2	4	6	2	0	1	0	0	0	0	2	0	0	0	0	0	0	0	0	4	3	0	3	0	4	3	0	0	3	0
P63173	RPL38	60S ribosomal protein L38	70	0	0	0	0	0	0	0	0	0	0		5	5	6	3	1	1	0	0	0	1	3	0	0	1	0	1	0	0	0	2	1	2	2	0	2	1	0	0	4	4
P36578	RPL4	60S ribosomal protein L4	427	0	0	0	0	0	0	0	0	0	0		10	14	21	6	5	0	0	0	0	4	7	0	0	1	1	0	0	2	3	8	1	2	7	0	8	9	2	1	6	3
P46777	RPL5	60S ribosomal protein L5	297	0.02	0.06	0	0	0	0	0	0	0.01	0		8	7	14	4	0	4	0	0	0	2	2	0	0	0	0	0	0	0	1	4	0	0	4	0	1	6	0	0	1	3
Q02878	RPL6	60S ribosomal protein L6	288	0	0	0	0	0	0	0	0	0	0		10	12	13	8	9	8	0	0	0	5	5	1	3	0	0	1	1	0	0	5	0	2	10	0	8	8	0	1	5	3
P18124	RPL7	60S ribosomal protein L7	248	0	0	0	0	0	0	0	0	0	0		11	10	17	6	4	6	0	0	0	5	4	1	2	3	1	2	1	0	3	8	4	1	5	0	5	13	1	0	3	6
P62424	RPL7A	60S ribosomal protein L7a	266	0	0	0	0	0	0	0	0	0.06	0		12	7	15	4	6	4	0	0	0	5	3	0	0	0	2	0	0	0	1	13	0	0	4	0	4	4	1	2	2	8
Q6DKI1	RPL7L1	60S ribosomal protein L7-like 1	246	0	0.1	0	0	0	0	0	0	0.22	0		0	0	2	0	0	0	0	0	0	0	0	0	0	0	0	0	0	0	0	2	0	0	0	0	0	1	0	0	0	1
P62917	RPL8	60S ribosomal protein L8	257	0	0	0	0	0	0	0	0	0	0		5	9	10	5	0	1	0	0	0	2	5	0	0	1	2	0	0	0	4	4	2	1	2	1	4	6	1	3	4	4
P32969	RPL9	60S ribosomal protein L9	192	0	0	0	0	0	0	0	0	0	0		5	11	8	5	3	5	0	0	0	2	5	0	0	1	0	0	0	0	0	3	0	2	1	0	5	4	1	0	3	3
Q9Y221	NIP7	60S ribosome subunit biogenesis protein NIP7 homolog	180	0	0.24	0	0	0	0	0	0	0	0		0	0	2	0	0	0	0	0	0	0	0	0	0	0	0	0	0	0	0	0	0	0	0	0	0	0	0	0	0	0
P17858	PFKL	6-phosphofructokinase, liver type	780	0.11	0.15	0	0	0	0	0	0	0.23	0		4	2	8	0	0	0	0	0	0	1	1	0	0	0	0	0	0	0	0	3	0	0	1	0	1	1	0	0	0	2
P52209	PGD	6-phosphogluconate dehydrogenase, decarboxylating	483	0	0	0	0	0	0	0	0	0	0		11	12	13	6	0	1	0	1	0	3	8	1	0	0	0	3	3	0	0	2	0	2	6	0	3	8	0	0	4	5
O95336	PGLS	6-phosphogluconolactonase	258	0	0.32	0	0	0	0	0	0	0	0		0	0	3	0	0	0	0	0	0	0	0	0	0	0	0	0	0	0	0	1	0	0	0	0	0	0	0	0	0	1
P36639	NUDT1	7,8-dihydro-8-oxoguanine triphosphatase	197	0	0.43	0	0	0	0	0	0	0	0		1	1	2	1	0	0	0	0	0	0	0	0	0	0	0	0	0	0	0	0	0	0	1	0	1	0	0	0	0	0
P11021	HSPA5	78 kDa glucose-regulated protein	654	0	0	0	0	0	0.07	0	0	0	0		21	17	36	20	2	16	2	2	4	5	20	7	2	34	39	9	10	7	13	13	9	12	18	5	7	13	8	9	12	21
Q9UBM7	DHCR7	7-dehydrocholesterol reductase	475	0.32	0.83	0.18	0	0.32	0	0	0	0.28	0		3	0	4	3	1	2	0	0	0	1	2	2	2	0	1	0	0	0	1	0	2	0	1	0	1	0	0	0	0	0
Q7L2J0	MEPCE	7SK snRNA methylphosphate capping enzyme	689	0	0.08	0	0	0	0	0	0	0	0		0	0	2	0	0	0	0	0	0	0	0	0	0	0	0	0	0	0	0	0	0	0	0	0	0	0	0	0	0	0
Q9NUJ1	ABHD10	Abhydrolase domain-containing protein 10, mitochondrial	306	0.25	0	0	0	0	0	0	0	0	0		1	2	1	0	0	0	0	0	0	0	0	0	0	0	0	0	0	0	0	0	0	0	0	0	0	0	0	0	0	0
Q96IU4	ABHD14B	Abhydrolase domain-containing protein 14B	210	0	0	0	0	0.1	0	0	0	0	0		0	0	0	0	0	0	0	0	0	0	2	0	0	0	0	0	0	0	0	1	0	0	0	0	0	0	0	0	0	0
A1L0T0	ILVBL	Acetolactate synthase-like protein	632	0	0.1	0	0	0	0	0	0	0	0.12		0	0	2	0	0	1	0	0	0	0	0	0	0	0	0	0	0	0	0	0	0	0	2	0	0	0	0	0	0	0
Q9BWD1	ACAT2	Acetyl-CoA acetyltransferase, cytosolic	397	0.8	0.44	0	0	0.1	0	0	0	0	0.22		4	4	7	0	0	0	0	0	0	0	2	0	0	0	0	0	0	0	0	0	0	0	2	0	0	1	0	0	0	0
P24752	ACAT1	Acetyl-CoA acetyltransferase, mitochondrial	427	0.07	0.13	0	0	0.07	0	0	0	0.03	0.39		2	4	6	0	1	1	0	0	0	0	3	0	0	0	0	0	0	0	0	2	0	0	5	0	1	3	0	0	0	1
Q13085	ACACA	Acetyl-CoA carboxylase 1	2346	0	0.1	0	0	0	0	0	0	0	0		0	0	5	0	0	0	0	0	0	0	0	0	0	0	0	0	0	1	0	0	0	0	1	0	0	0	0	0	0	0
Q13510	ASAH1	Acid ceramidase	395	0	0	0	0	0	0	0	0	0.35	0		0	0	0	1	0	0	0	0	0	0	0	0	0	0	0	0	0	0	0	0	3	0	0	4	0	0	0	0	0	0
P39687	ANP32A	Acidic leucine-rich nuclear phosphoprotein 32 family member A	249	0.28	0.21	0	0	0	0	0	0	0.28	0		2	1	2	0	0	0	0	0	0	0	0	0	0	0	0	0	0	0	0	2	0	0	1	0	0	0	0	0	0	1
Q92688	ANP32B	Acidic leucine-rich nuclear phosphoprotein 32 family member B	251	0.28	0.32	0	0	0	0	0	0	0	0		1	2	3	0	0	0	0	0	0	0	0	0	0	0	0	0	0	0	0	0	0	0	1	0	0	1	0	0	0	0
Q9BTT0	ANP32E	Acidic leucine-rich nuclear phosphoprotein 32 family member E	268	0.04	0	0.23	0	0.01	0	0	0	0	0		5	3	2	0	0	6	0	0	0	1	3	0	0	0	0	0	0	0	0	2	0	0	1	0	0	1	0	0	3	3
Q99798	ACO2	Aconitate hydratase, mitochondrial	780	0.15	0.28	0.18	0.2	0.01	0	0	0	0.43	0.34		10	8	17	1	1	7	0	0	0	5	4	0	0	0	0	0	0	0	0	9	0	0	7	0	0	3	0	0	2	4
P68133	ACTA1	Actin, alpha skeletal muscle	377	0	0	0	0	0	0	0	0	0	0		46	53	63	29	19	45	12	11	10	34	55	12	37	22	17	15	14	21	56	63	24	24	34	15	26	57	53	52	28	39
P60709	ACTB	Actin, cytoplasmic 1	375	0	0	0	0	0	0	0	0	0	0		106	113	119	57	37	103	17	14	14	56	97	21	59	41	36	34	30	36	94	103	33	42	65	22	58	84	84	91	53	65
O14639	ABLIM1	Actin-binding LIM protein 1	778	0	0	0	0	0	0	0	0.28	0	0		0	0	0	0	0	0	0	0	0	0	0	0	0	3	2	0	0	3	7	0	0	0	0	0	0	0	6	5	0	0
P61160	ACTR2	Actin-related protein 2	394	0.01	0.28	0	0	0.01	0	0	0	0.11	0		3	3	13	0	0	0	0	0	0	0	3	0	0	0	0	0	0	0	0	4	0	0	1	0	1	0	0	0	2	4
Q92747	ARPC1A	Actin-related protein 2/3 complex subunit 1A	370	0	0	0	0	0	0	0	0	0	0		0	1	0	0	0	0	0	0	0	0	0	0	0	0	0	0	0	0	0	0	0	0	0	0	1	1	0	0	0	0
O15143	ARPC1B	Actin-related protein 2/3 complex subunit 1B	372	0.48	0.32	0	0	0	0	0	0	0	0		3	6	6	0	0	0	0	0	0	0	0	0	0	0	0	0	0	0	0	1	0	0	0	0	0	0	0	0	2	1
O15144	ARPC2	Actin-related protein 2/3 complex subunit 2	300	0.14	0.36	0	0	0	0	0	0	0	0		2	1	5	0	0	0	0	0	0	0	0	0	0	0	0	0	0	0	0	0	0	1	1	0	0	2	0	0	0	0
O15145	ARPC3	Actin-related protein 2/3 complex subunit 3	178	0.21	0.35	0.15	0	0	0	0	0	0	0.36		2	0	3	0	0	2	0	0	0	0	1	0	0	0	0	1	0	0	0	0	0	0	3	0	0	1	0	0	0	0
P59998	ARPC4	Actin-related protein 2/3 complex subunit 4	168	0	0.02	0	0	0	0	0	0	0	0		1	3	8	0	0	0	0	0	0	1	1	0	0	0	0	0	0	0	1	3	0	0	2	0	0	6	0	0	2	2
O15511	ARPC5	Actin-related protein 2/3 complex subunit 5	151	0	0	0	0	0	0	0	0	0	0		0	1	0	0	0	0	0	0	0	0	0	0	0	0	0	0	0	0	1	1	0	0	0	0	0	0	0	0	1	1
P61158	ACTR3	Actin-related protein 3	418	0.17	0.27	0.01	0.01	0.13	0	0	0.01	0.25	0.06		7	4	11	0	1	2	0	0	0	2	4	0	0	0	0	0	0	1	2	4	0	0	3	0	0	3	0	0	3	0
P53999	SUB1	Activated RNA polymerase II transcriptional coactivator p15	127	0	0	0.01	0	0.07	0.47	0	0	0.28	0		2	3	4	0	0	4	0	0	0	1	5	2	2	8	2	0	1	0	0	0	4	2	2	1	0	1	2	0	2	2
O95433	AHSA1	Activator of 90 kDa heat shock protein ATPase homolog 1	338	0.03	0.24	0.02	0.01	0.03	0	0	0	0	0.05		4	2	10	3	1	3	0	0	0	2	3	1	0	0	0	0	0	0	0	0	0	1	3	1	1	2	0	0	1	1
P13798	APEH	Acylamino-acid-releasing enzyme	732	0.23	0.55	0	0	0	0	0	0	0.28	0.4		1	3	5	1	0	0	0	0	0	0	0	0	0	0	1	0	0	1	0	3	0	0	5	0	0	0	0	0	0	0
O00767	SCD	Acyl-CoA desaturase	359	0	0.4	0	0	0	0	0	0	0	0		0	0	2	1	0	0	0	0	0	0	0	0	0	0	0	0	0	0	0	0	0	0	0	0	0	0	0	0	0	1
Q4G176	ACSF3	Acyl-CoA synthetase family member 3, mitochondrial	576	0	0	0	0	0	0	0	0	0	0		0	0	1	0	0	0	0	0	0	0	0	0	0	0	0	0	0	0	0	0	0	0	0	0	0	0	0	0	0	0
Q9NPJ3	ACOT13	Acyl-coenzyme A thioesterase 13	140	0	0.14	0	0	0	0	0	0	0.15	0		1	1	3	0	0	1	0	0	0	0	0	0	0	0	0	0	0	0	0	2	0	0	0	0	0	2	0	0	1	0
P49753	ACOT2	Acyl-coenzyme A thioesterase 2, mitochondrial	483	0	0.34	0	0	0	0	0	0	0	0		0	0	5	0	0	0	0	0	0	0	0	0	0	0	0	0	0	0	0	0	0	0	0	0	0	0	0	0	0	2
Q53H12	AGK	Acylglycerol kinase, mitochondrial	422	0	0	0	0	0	0.22	0	0	0	0.34		0	0	0	0	0	0	0	0	0	0	0	0	1	2	0	0	0	0	0	1	0	0	3	0	0	1	0	0	0	1
O95372	LYPLA2	Acyl-protein thioesterase 2	231	0	0.22	0	0	0	0	0	0	0	0		0	0	2	0	0	0	0	0	0	0	0	0	0	0	0	0	0	0	0	0	0	0	0	0	0	0	0	0	0	0
P07741	APRT	Adenine phosphoribosyltransferase	180	0	0	0	0	0	0	0	0	0	0		2	0	7	2	0	0	0	0	0	2	3	0	0	0	0	0	0	0	0	3	0	0	4	0	2	4	0	0	1	4
P00813	ADA	Adenosine deaminase	363	0.53	0.65	0	0	0.09	0	0	0	0.2	0.2		3	2	6	1	0	0	0	0	0	0	2	0	0	0	0	0	0	0	0	2	0	2	0	0	0	0	0	0	0	0
P23526	AHCY	Adenosylhomocysteinase	432	0	0	0	0	0	0	0	0	0	0		13	11	14	5	0	3	0	0	0	7	6	2	4	0	0	1	1	0	0	7	0	4	9	2	10	9	0	0	7	4
P54819	AK2	Adenylate kinase 2, mitochondrial	239	0.6	0.35	0	0	0	0	0	0	0	0		3	2	3	0	0	0	0	0	0	0	0	0	0	0	0	0	0	0	0	0	0	0	1	0	0	0	0	0	0	0
P30566	ADSL	Adenylosuccinate lyase	484	0.23	0.24	0	0	0	0	0	0	0	0.13		3	3	6	1	0	1	0	0	0	0	0	0	0	0	0	1	1	0	0	1	0	1	2	0	0	1	0	0	1	1
P30520	ADSS	Adenylosuccinate synthetase isozyme 2	456	0	0.12	0	0	0.04	0	0	0	0	0		1	0	3	0	0	0	0	0	0	0	2	0	0	0	0	1	1	0	0	0	0	0	0	0	1	0	0	0	2	0
Q01518	CAP1	Adenylyl cyclase-associated protein 1	475	0.38	0.34	0	0.01	0	0	0	0	0	0.38		7	6	10	2	0	0	0	0	0	2	0	0	0	0	0	0	0	0	0	1	0	1	5	0	1	0	0	0	2	2
Q9HDC9	APMAP	Adipocyte plasma membrane-associated protein	416	0	0.24	0	0	0	0	0	0	0	0		1	0	4	0	0	0	0	0	0	0	0	0	0	0	0	0	0	0	0	1	0	0	0	0	0	1	0	0	0	1
P12235	SLC25A4	ADP/ATP translocase 1	298	0	0	0	0	0	0	0	0	0	0		7	8	15	9	4	11	2	0	0	6	5	6	3	15	14	2	3	7	10	3	1	11	8	2	2	9	10	12	8	3
P05141	SLC25A5	ADP/ATP translocase 2	298	0	0	0	0	0	0	0	0	0	0		15	16	27	14	8	19	4	0	0	10	12	11	10	23	21	5	6	12	16	6	1	13	13	6	6	17	20	14	9	7
P61204	ARF3	ADP-ribosylation factor 3	181	0	0	0	0	0	0	0	0	0	0		10	13	13	6	4	6	0	0	0	2	6	0	3	0	0	2	2	0	0	4	0	2	6	5	5	5	0	1	6	6
P18085	ARF4	ADP-ribosylation factor 4	180	0	0	0	0	0	0	0	0	0	0		4	8	8	5	3	3	0	0	0	1	3	0	3	0	0	2	2	0	0	4	0	2	5	2	3	3	0	1	4	5
P84085	ARF5	ADP-ribosylation factor 5	180	0	0	0	0	0	0	0	0	0	0		7	9	8	6	2	4	0	0	0	1	3	0	3	0	0	2	2	0	0	3	0	2	5	3	2	2	0	1	4	5
P62330	ARF6	ADP-ribosylation factor 6	175	0	0	0	0	0	0	0	0	0	0		1	0	1	0	0	0	0	0	0	1	0	0	0	0	0	0	0	0	0	0	0	0	0	0	0	1	0	0	1	0
Q8N6T3	ARFGAP1	ADP-ribosylation factor GTPase-activating protein 1	406	0	0	0	0	0	0	0	0	0	0		0	0	1	1	0	0	0	0	0	0	0	0	0	0	0	0	0	0	0	0	0	0	1	0	0	0	0	0	0	0
Q66PJ3	ARL6IP4	ADP-ribosylation factor-like protein 6-interacting protein 4	360	0	0.49	0	0	0	0.74	0	0	0	0		0	0	3	1	0	0	0	0	0	0	0	0	0	2	4	1	0	1	1	0	0	0	1	1	0	0	0	0	0	0
Q96BM9	ARL8A	ADP-ribosylation factor-like protein 8A	186	0	0	0	0	0	0	0	0	0	0		0	0	1	0	0	0	0	0	0	1	0	0	0	0	0	0	0	0	0	0	0	0	0	0	0	0	0	0	0	0
Q9UKK9	NUDT5	ADP-sugar pyrophosphatase	219	0	0.39	0	0	0	0	0	0	0	0.36		1	0	2	2	0	0	0	0	0	0	0	0	0	0	0	0	0	0	0	0	0	0	3	1	0	1	0	0	0	0
Q9Y4W6	AFG3L2	AFG3-like protein 2	797	0	0.14	0	0	0	0	0	0	0.22	0		0	0	2	0	0	0	0	0	0	0	0	0	0	0	0	0	0	0	0	2	0	0	0	0	0	1	0	0	0	0
O43488	AKR7A2	Aflatoxin B1 aldehyde reductase member 2	359	0	0.3	0	0	0	0	0	0	0	0		1	0	3	0	0	0	0	0	0	1	0	0	0	0	0	0	0	0	0	0	0	0	0	0	0	1	0	0	0	0
Q9Y2D5	AKAP2	A-kinase anchor protein 2	859	0	0	0	0	0	0	0	0	0	0		0	0	0	0	0	0	0	0	0	0	0	0	0	0	0	0	0	2	2	0	0	0	0	0	0	0	4	4	0	0
O43823	AKAP8	A-kinase anchor protein 8	692	0	0	0	0	0	0	0	0	0	0		0	0	0	0	0	1	0	0	0	0	0	1	0	0	1	0	0	0	0	0	0	0	0	0	0	0	0	0	0	0
Q99996	AKAP9	A-kinase anchor protein 9	3911	0	0	0	0	0	0.1	0	0	0	0		0	0	0	0	0	0	0	0	0	0	0	0	0	1	6	0	0	0	0	0	0	0	0	0	0	0	8	5	0	0
Q9H8T0	AKTIP	AKT-interacting protein	292	0	0	0	0	0	0	0	0	0	0		0	0	0	0	0	0	0	0	0	0	0	0	0	0	1	0	0	1	1	0	0	0	0	0	0	0	2	1	0	0
Q9NRG9	AAAS	Aladin	546	0.04	0.04	0	0	0	0	0	0	0.14	0		0	2	2	0	0	1	0	0	0	0	0	0	0	0	0	0	0	0	1	2	0	0	0	0	0	0	1	0	0	2
P49588	AARS	Alanine0tRNA ligase, cytoplasmic	968	0.01	0.11	0.04	0	0	0	0	0	0.08	0.18		10	8	19	2	0	8	0	0	0	2	2	0	2	0	0	1	0	0	0	7	0	0	8	0	2	4	0	0	4	3
Q5JTZ9	AARS2	Alanine0tRNA ligase, mitochondrial	985	0	0	0	0	0	0	0	0	0	0		0	0	1	0	0	0	0	0	0	0	0	0	0	0	0	0	0	0	0	1	0	0	0	0	0	1	0	0	0	0
Q9BTE6	AARSD1	Alanyl-tRNA editing protein Aarsd1	412	0	0	0	0	0	0	0	0	0	0		0	0	0	0	0	0	0	0	0	0	0	0	0	0	0	0	0	0	0	1	0	0	1	0	0	0	0	0	0	0
P14550	AKR1A1	Alcohol dehydrogenase [NADP+]	325	0	0.1	0	0	0	0	0	0	0	0		0	0	2	0	0	0	0	0	0	0	1	0	0	0	0	0	0	0	0	0	0	0	0	0	0	1	0	0	0	1
Q8IZ83	ALDH16A1	Aldehyde dehydrogenase family 16 member A1	802	0	0	0	0	0	0	0	0	0	0		0	0	1	0	0	0	0	0	0	0	0	0	0	0	0	0	0	0	0	0	0	0	0	0	0	1	0	0	0	0
P30837	ALDH1B1	Aldehyde dehydrogenase X, mitochondrial	517	0	0	0	0	0	0	0	0	0	0		0	0	0	0	0	0	0	0	0	0	1	0	0	0	0	0	0	0	0	0	0	0	1	0	0	0	0	0	0	0
P15121	AKR1B1	Aldose reductase	316	0.01	0	0	0	0	0	0	0	0	0		6	4	4	0	0	1	0	0	0	0	2	0	0	0	0	0	0	0	0	1	0	1	1	0	1	4	0	0	3	1
O00116	AGPS	Alkyldihydroxyacetonephosphate synthase, peroxisomal	658	0	0.36	0.09	0	0.08	0	0	0	0.37	0		0	0	3	1	0	2	0	0	0	0	2	0	0	0	0	0	0	0	0	3	0	0	0	0	0	0	0	0	0	2
Q9BV86	METTL11A	Alpha N-terminal protein methyltransferase 1A	223	0	0	0	0	0	0	0	0	0	0		0	0	1	0	0	0	0	0	0	0	0	0	0	0	0	0	0	0	0	0	0	0	0	0	0	0	0	0	0	0
P01023	A2M	Alpha-2-macroglobulin	1474	0	0	0	0	0	0.11	0	0	0	0		0	0	0	0	0	0	0	0	0	0	0	0	0	2	1	0	0	1	0	1	0	0	0	0	0	1	2	0	1	0
A8K2U0	A2ML1	Alpha-2-macroglobulin-like protein 1	1454	0	0	0	0	0	0	0	0	0	0		0	0	0	0	0	0	0	0	0	0	0	0	0	0	2	0	0	0	0	0	1	0	0	20	0	0	0	0	0	0
P12814	ACTN1	Alpha-actinin-1	892	0	0	0	0	0	0	0	0	0	0		12	12	27	6	0	0	0	1	0	1	9	0	0	0	0	2	2	1	3	8	0	3	7	2	5	4	5	0	6	9
O43707	ACTN4	Alpha-actinin-4	911	0	0	0	0	0	0	0	0	0	0		27	23	32	11	0	0	0	1	0	1	8	0	0	0	0	2	2	1	4	19	0	3	10	3	5	4	7	0	7	11
P35611	ADD1	Alpha-adducin	737	0	0	0	0	0	0	0	0.36	0	0		0	0	0	0	0	0	0	0	0	0	0	0	0	0	2	0	0	8	17	0	0	0	0	0	0	0	10	12	0	0
P61163	ACTR1A	Alpha-centractin	376	0.56	0.74	0	0.16	0	0	0	0	0.39	0.37		3	4	7	2	0	0	0	0	0	2	0	0	0	0	0	0	0	0	0	3	0	0	3	0	0	0	0	0	2	0
P06733	ENO1	Alpha-enolase	434	0	0	0	0	0	0	0	0	0	0		83	87	68	40	11	22	5	5	3	15	53	10	16	0	1	29	32	4	9	32	2	26	56	17	23	45	8	1	29	34
Q12800	TFCP2	Alpha-globin transcription factor CP2	502	0	0	0	0	0	0	0	0	0	0		0	0	1	0	0	0	0	0	0	0	0	0	0	0	0	0	0	0	0	0	0	0	1	0	0	0	0	0	0	0
Q16352	INA	Alpha-internexin	499	0	0	0	0	0	0	0	0.34	0	0		0	0	0	0	0	0	0	0	0	0	0	1	0	16	12	0	0	23	17	0	0	0	0	0	3	1	21	21	0	0
P54920	NAPA	Alpha-soluble NSF attachment protein	295	0	0.2	0	0	0.1	0	0	0	0	0		0	0	2	0	0	0	0	0	0	1	2	0	0	0	0	0	0	0	0	0	0	0	0	0	0	0	0	0	0	0
Q06203	PPAT	Amidophosphoribosyltransferase	517	0	0.23	0	0	0	0	0	0	0.33	0.22		0	0	4	0	0	0	0	0	0	0	0	0	0	0	0	0	0	0	0	3	0	1	2	0	0	0	0	0	1	1
Q12904	AIMP1	Aminoacyl tRNA synthase complex-interacting multifunctional protein 1	312	0	0.32	0	0	0	0	0	0	0	0		0	0	3	0	0	0	0	0	0	0	0	0	0	0	0	0	0	0	0	0	0	0	0	0	0	0	0	0	0	0
Q13155	AIMP2	Aminoacyl tRNA synthase complex-interacting multifunctional protein 2	320	0.13	0.12	0.01	0	0	0	0	0	0.16	0.26		5	3	6	1	0	2	0	0	0	0	0	0	0	0	0	0	0	0	0	3	0	0	4	0	1	2	0	0	0	2
Q9H4A4	RNPEP	Aminopeptidase B	650	0	0	0	0	0	0	0	0	0	0		1	0	0	0	0	1	0	0	0	0	0	0	0	0	0	0	0	0	0	0	0	0	1	0	0	0	0	0	0	1
Q01433	AMPD2	AMP deaminase 2	879	0	0	0	0	0	0	0	0	0	0		0	0	1	0	0	0	0	0	0	0	0	0	0	0	0	0	0	0	0	0	0	0	0	0	0	0	0	0	0	0
Q7Z5R6	APBB1IP	Amyloid beta A4 precursor protein-binding family B member 1-interacting protein	666	0	0	0	0	0	0	0	0	0	0.12		0	0	0	0	0	0	0	0	0	0	0	0	0	0	0	0	0	0	0	0	0	0	2	0	0	0	0	0	0	0
Q6FI81	CIAPIN1	Anamorsin	312	0	0.32	0	0	0	0	0	0	0	0		1	1	3	0	0	0	0	0	0	0	0	0	0	0	0	0	0	0	0	0	0	0	1	0	0	0	0	0	0	0
Q9H1A4	ANAPC1	Anaphase-promoting complex subunit 1	1944	0	0	0	0	0	0	0	0	0	0		0	0	0	0	0	0	0	0	0	0	0	0	0	0	0	0	1	0	0	0	0	0	0	0	0	0	0	0	0	0
Q9UJX6	ANAPC2	Anaphase-promoting complex subunit 2	822	0	0	0	0	0	0	0	0	0	0		0	0	1	0	0	0	0	0	0	0	0	0	0	0	0	0	0	0	0	0	0	0	0	0	0	0	0	0	0	0
Q9UJX5	ANAPC4	Anaphase-promoting complex subunit 4	808	0	0	0	0	0	0	0	0	0	0		0	0	0	0	0	0	0	0	0	0	0	0	0	1	0	0	0	0	0	0	0	0	0	0	0	0	0	0	0	0
Q13685	AAMP	Angio-associated migratory cell protein	434	0	0.31	0	0	0	0	0	0	0	0		0	0	3	0	0	0	0	0	0	0	1	0	0	0	0	0	0	0	0	0	0	0	0	0	0	0	0	0	0	0
Q8IWZ3	ANKHD1	Ankyrin repeat and KH domain-containing protein 1	2542	0	0.86	0.43	0.5	0.52	0	0	0	0.5	0		0	0	7	4	1	6	0	0	0	27	14	1	0	0	0	0	0	0	0	0	9	0	0	2	0	0	0	0	0	0
Q8IV38	ANKMY2	Ankyrin repeat and MYND domain-containing protein 2	441	0	0	0	0	0	0	0	0	0	0		0	0	0	0	0	0	0	0	0	0	0	0	0	0	0	0	0	0	0	0	0	0	1	0	0	0	0	0	0	0
P04083	ANXA1	Annexin A1	346	0	0	0.01	0	0	0	0	0	0	0		2	1	2	1	3	0	0	0	0	0	1	0	0	0	0	1	0	1	2	0	0	0	0	3	4	0	0	0	0	1
P50995	ANXA11	Annexin A11	505	0	0.4	0	0	0	0	0	0	0	0.2		0	0	4	0	0	0	0	0	0	0	0	0	0	0	0	0	0	0	0	0	0	0	2	0	0	0	0	0	0	1
P07355	ANXA2	Annexin A2	339	0	0	0	0	0	0	0	0	0	0		11	7	16	5	7	5	0	5	1	4	8	5	8	4	6	5	4	5	8	6	8	4	10	23	10	5	10	4	6	4
P09525	ANXA4	Annexin A4	319	0	0	0	0	0	0	0	0	0	0		0	0	1	0	0	0	0	0	0	0	0	0	0	0	1	0	0	0	0	0	0	0	1	0	0	0	0	0	0	0
P08758	ANXA5	Annexin A5	320	0	0	0	0	0	0	0	0	0	0		1	2	0	0	0	0	0	0	0	0	1	0	0	0	0	0	0	0	0	0	0	0	0	0	2	4	0	0	0	0
P08133	ANXA6	Annexin A6	673	0.16	0.01	0	0	0	0	0	0	0	0.01		12	16	12	4	0	0	0	0	0	1	4	0	0	0	0	0	0	0	2	5	0	3	5	0	0	1	4	3	2	3
P20073	ANXA7	Annexin A7	488	0	0.17	0	0	0	0	0	0	0	0		1	0	4	2	0	0	0	0	0	0	0	0	0	0	0	0	0	0	0	1	0	0	1	2	0	1	0	0	0	1
Q03518	TAP1	Antigen peptide transporter 1	808	0	0	0	0	0	0	0	0	0	0		0	0	0	0	0	0	0	0	0	0	0	0	0	0	0	0	0	0	0	1	0	0	0	0	0	0	0	0	0	0
P01008	SERPINC1	Antithrombin-III	464	0	0	0	0	0	0.09	0	0	0	0		0	0	0	3	0	0	0	0	0	0	0	0	0	9	5	1	1	0	3	0	0	3	4	1	3	3	2	7	1	0
Q10567	AP1B1	AP-1 complex subunit beta-1	949	0.01	0.01	0	0	0	0	0	0	0	0.1		4	1	7	1	0	0	0	0	0	0	3	0	0	0	0	0	1	0	0	0	0	1	5	0	4	2	0	0	1	1
O43747	AP1G1	AP-1 complex subunit gamma-1	822	0	0	0	0	0	0	0	0	0	0		0	0	0	0	0	0	0	0	0	0	0	0	0	0	0	0	0	0	0	1	0	0	1	0	0	0	0	0	0	0
O75843	AP1G2	AP-1 complex subunit gamma-like 2	785	0	0.07	0	0	0	0	0	0	0	0		0	0	2	0	0	0	0	0	0	0	0	0	0	0	0	0	0	0	0	0	0	0	0	0	0	0	0	0	0	0
Q9BXS5	AP1M1	AP-1 complex subunit mu-1	423	0	0.28	0	0	0	0	0	0	0	0		0	0	3	0	0	0	0	0	0	0	0	0	0	0	0	0	0	0	0	0	0	0	0	0	0	0	0	0	0	0
O95782	AP2A1	AP-2 complex subunit alpha-1	977	0	0.07	0	0	0	0	0	0	0	0		1	1	2	1	0	0	0	0	0	0	0	0	0	0	0	0	0	0	0	0	0	0	1	0	0	1	0	1	0	1
O94973	AP2A2	AP-2 complex subunit alpha-2	939	0.18	0.46	0	0	0	0	0	0	0	0		1	2	3	1	0	0	0	0	0	0	0	0	0	0	0	0	0	0	0	0	0	0	0	0	0	1	0	0	0	0
P63010	AP2B1	AP-2 complex subunit beta	937	0	0.02	0	0	0	0	0	0	0	0.06		2	2	9	1	0	0	0	0	0	0	3	0	0	0	0	0	2	0	0	0	0	1	5	0	3	4	0	0	1	1
Q96CW1	AP2M1	AP-2 complex subunit mu	435	0	0.41	0	0	0	0	0	0	0	0		1	0	5	0	0	0	0	0	0	0	1	0	0	0	0	0	0	0	0	0	0	0	0	0	0	1	0	0	0	0
O00203	AP3B1	AP-3 complex subunit beta-1	1094	0	0.04	0	0	0	0	0	0	0.07	0		0	0	2	0	0	0	0	0	0	0	0	0	0	0	0	0	0	0	0	2	0	0	0	0	0	0	0	0	0	0
O14617	AP3D1	AP-3 complex subunit delta-1	1153	0	0.26	0	0	0	0	0	0	0	0		0	0	3	0	0	0	0	0	0	0	0	0	0	0	0	0	0	0	0	0	0	0	0	0	1	0	0	0	0	0
Q9Y2T2	AP3M1	AP-3 complex subunit mu-1	418	0	0	0	0	0	0	0	0	0	0		0	0	1	0	0	0	0	0	0	0	0	0	0	0	0	0	0	0	0	0	0	0	0	0	0	0	0	0	0	0
Q92572	AP3S1	AP-3 complex subunit sigma-1	193	0	0	0	0	0	0	0	0	0	0		1	0	1	0	0	0	0	0	0	0	0	0	0	0	0	0	0	0	0	0	0	0	1	0	0	0	0	0	0	0
P02647	APOA1	Apolipoprotein A-I	267	0	0	0	0.21	0.35	0.09	0	0.04	0	0		0	0	0	1	0	0	0	3	0	0	0	0	4	2	2	0	1	0	2	0	0	1	0	0	0	0	1	4	0	0
Q8NCW5	APOA1BP	Apolipoprotein A-I-binding protein	288	0.17	0.2	0	0	0.24	0	0	0	0	0		2	0	2	0	0	0	0	0	0	0	3	0	0	0	0	0	0	0	0	0	0	0	0	0	0	0	0	0	0	0
P04114	APOB	Apolipoprotein B-100	4563	0	0	0	0.01	0.06	0	0	0	0	0		0	0	0	0	0	0	0	0	0	3	0	3	0	0	0	0	0	0	0	0	0	0	0	0	0	0	0	0	0	0
P05090	APOD	Apolipoprotein D	189	0	0	0	0	0	0	0	0	0.04	0		0	0	0	0	0	0	0	0	0	0	0	0	0	0	0	0	0	0	0	2	6	0	0	12	1	0	0	2	0	0
P02649	APOE	Apolipoprotein E	317	0	0	0	0	0.13	0	0	0	0	0		0	0	1	1	0	1	0	0	0	0	0	0	2	0	0	0	0	0	0	0	0	0	0	1	1	0	0	0	0	0
Q9BZZ5	API5	Apoptosis inhibitor 5	524	0	0.3	0	0	0	0	0	0	0	0		0	0	3	0	0	0	0	0	0	0	0	0	0	0	0	0	0	0	0	0	0	0	0	0	0	0	0	0	0	1
O75342	ALOX12B	Arachidonate 12-lipoxygenase, 12R-type	701	0	0	0	0	0	0	0	0	0	0		0	0	0	0	2	0	0	0	0	1	0	1	0	1	2	0	0	0	0	0	0	0	0	11	0	0	1	0	0	0
Q9Y2X7	GIT1	ARF GTPase-activating protein GIT1	761	0	0	0	0	0	0	0	0	0	0		1	1	0	0	0	0	0	0	0	0	0	0	0	0	0	0	0	0	0	0	0	0	0	0	0	0	0	0	0	0
P05089	ARG1	Arginase-1	322	0	0	0.23	0	0	0	0	0	0	0		0	0	1	8	11	2	0	0	0	4	0	4	4	1	6	2	3	0	1	0	2	1	1	12	4	0	2	2	1	0
Q7L4I2	RSRC2	Arginine/serine-rich coiled-coil protein 2	434	0	0	0	0	0	0	0	0	0	0		0	0	0	0	0	0	0	0	0	0	0	0	0	1	0	0	0	0	0	0	0	0	0	0	0	0	0	0	0	0
P54136	RARS	Arginine0tRNA ligase, cytoplasmic	660	0	0.14	0	0	0	0	0	0	0.21	0		3	0	12	1	0	1	0	0	0	2	4	0	1	0	0	0	0	1	0	6	0	1	4	0	0	7	0	1	0	2
P00966	ASS1	Argininosuccinate synthase	412	0	0.31	0	0	0	0	0	0	0	0		0	0	3	0	0	0	0	0	0	0	0	0	0	0	0	0	0	0	0	0	0	0	0	0	0	0	0	0	0	0
Q8NEN0	ARMC2	Armadillo repeat-containing protein 2	867	0	0	0	0	0	0	0	0	0	0		0	0	1	0	0	0	0	0	0	0	0	0	0	0	0	0	0	0	0	0	0	1	0	0	0	0	0	0	1	0
Q6NXE6	ARMC6	Armadillo repeat-containing protein 6	501	0	0	0	0	0	0	0	0	0	0		0	0	1	0	0	0	0	0	0	0	0	0	0	0	0	0	0	0	0	0	0	0	0	0	0	0	0	0	0	0
P08243	ASNS	Asparagine synthetase [glutamine-hydrolyzing]	561	0	0.49	0	0	0	0	0	0	0	0.07		1	0	9	5	0	1	0	0	0	1	0	0	0	0	0	1	1	0	0	0	0	2	3	0	0	2	0	0	2	2
P17174	GOT1	Aspartate aminotransferase, cytoplasmic	413	0.1	0.18	0	0	0	0	0	0	0.01	0		5	6	10	3	0	0	0	0	0	0	0	0	0	0	0	0	0	0	0	2	0	0	0	0	0	2	0	0	3	2
P00505	GOT2	Aspartate aminotransferase, mitochondrial	430	0	0	0	0	0	0	0	0	0	0		6	6	13	2	0	0	0	0	0	0	4	0	0	0	0	0	1	0	0	0	0	1	6	0	8	7	0	0	1	2
P14868	DARS	Aspartate0tRNA ligase, cytoplasmic	501	0	0.01	0	0	0	0	0	0	0	0		9	14	22	3	2	6	0	0	0	3	8	0	4	1	1	0	0	0	2	8	0	3	6	1	6	5	0	0	2	5
Q9ULA0	DNPEP	Aspartyl aminopeptidase	475	0	0.35	0	0	0	0	0	0.39	0	0.53		0	1	4	0	0	0	0	0	0	0	0	0	0	0	0	1	1	3	1	0	0	1	4	0	0	0	0	0	0	0
Q9UBB4	ATXN10	Ataxin-10	475	0.11	0.38	0.01	0.03	0.54	0	0	0	0.15	0.49		2	5	13	1	0	2	0	0	0	2	3	5	0	0	0	1	1	0	0	3	0	2	7	0	0	0	2	1	0	2
Q8WWM7	ATXN2L	Ataxin-2-like protein	1075	0	0.55	0	0	0	0	0	0	0	0		1	0	4	1	0	0	0	0	0	0	1	1	0	0	0	0	0	0	0	1	0	1	0	0	0	0	0	1	0	0
Q7Z591	AKNA	AT-hook-containing transcription factor	1439	0	0	0	0	0	0	0	0	0	0		0	0	0	0	0	0	0	0	0	0	0	0	0	3	2	0	0	1	3	0	0	0	0	0	0	0	6	4	0	0
Q6DD88	ATL3	Atlastin-3	541	0.15	0.46	0	0	0	0	0	0	0.3	0		1	2	3	1	0	0	0	0	0	0	0	0	0	0	0	0	0	0	0	3	0	1	0	0	0	0	0	0	0	0
P00846	MT-ATP6	ATP synthase subunit a	226	0	0	0	0	0	0	0	0	0	0		1	0	1	0	0	0	0	0	0	0	0	0	0	0	0	0	0	0	0	1	0	0	0	0	0	0	0	0	0	0
P25705	ATP5A1	ATP synthase subunit alpha, mitochondrial	553	0	0	0	0	0	0	0	0	0	0		26	29	48	18	13	33	3	0	0	18	18	4	14	0	0	8	5	0	7	18	0	9	24	5	6	13	5	7	16	28
P24539	ATP5F1	ATP synthase subunit b, mitochondrial	256	0.23	0.59	0	0.05	0.1	0	0	0	0.35	0.07		3	5	9	3	0	1	1	0	0	2	3	0	0	0	0	0	0	0	0	4	0	1	2	1	0	2	0	0	0	1
P06576	ATP5B	ATP synthase subunit beta, mitochondrial	529	0	0	0	0	0	0	0	0	0	0		26	27	51	23	9	32	1	0	0	23	19	0	11	2	0	11	6	0	4	21	0	9	21	4	5	22	7	5	23	15
O75947	ATP5H	ATP synthase subunit d, mitochondrial	161	0.14	0.2	0.18	0	0.01	0	0	0	0	0		2	5	3	3	0	4	0	0	0	0	2	0	0	0	0	0	0	0	0	0	0	0	0	0	0	1	0	0	1	3
P30049	ATP5D	ATP synthase subunit delta, mitochondrial	168	0	0	0	0	0	0	0	0	0	0		0	0	1	0	0	1	0	0	0	1	0	0	1	0	0	0	0	0	0	0	0	0	0	0	0	0	0	0	0	0
P56385	ATP5I	ATP synthase subunit e, mitochondrial	69	0	0.58	0	0	0	0	0	0	0.26	0		1	1	3	1	0	0	0	0	0	0	0	0	0	0	0	0	0	0	0	2	0	0	1	0	0	1	0	0	0	0
P56134	ATP5J2	ATP synthase subunit f, mitochondrial	94	0.54	0.67	0	0	0	0	0	0	0	0.17		2	2	2	3	0	0	0	0	0	0	0	0	0	0	0	1	0	0	0	0	0	2	0	0	0	0	0	0	0	0
O75964	ATP5L	ATP synthase subunit g, mitochondrial	103	0.07	0.12	0	0	0	0	0	0	0.01	0		4	5	5	3	0	0	0	0	0	0	0	0	0	0	0	0	1	0	0	2	0	1	0	0	1	3	0	0	1	1
P36542	ATP5C1	ATP synthase subunit gamma, mitochondrial	298	0	0.01	0	0	0	0	0	0	0.04	0.01		5	5	11	4	2	3	0	0	0	4	2	0	0	2	4	0	1	0	0	7	0	2	6	0	0	4	1	1	4	3
P48047	ATP5O	ATP synthase subunit O, mitochondrial	213	0	0	0.03	0	0	0	0	0	0	0		5	5	6	1	1	6	0	0	0	3	4	0	0	0	0	0	2	0	0	4	0	0	4	0	0	2	1	0	5	3
O43681	ASNA1	ATPase ASNA1	348	0	0.34	0	0	0	0	0	0	0	0.18		0	0	4	0	0	0	0	0	0	0	0	0	0	0	0	0	0	0	0	0	0	0	2	0	0	0	0	0	0	0
Q8NBU5	ATAD1	ATPase family AAA domain-containing protein 1	361	0	0	0	0	0	0	0	0	0	0		1	1	0	0	0	0	0	0	0	0	0	0	0	0	0	0	0	0	0	0	0	0	0	0	0	0	0	0	0	2
Q6PL18	ATAD2	ATPase family AAA domain-containing protein 2	1390	0	0.03	0.03	0	0	0	0	0	0.41	0		0	1	2	0	0	2	0	0	0	1	0	0	0	0	0	0	0	0	0	4	1	0	0	0	0	0	0	0	1	2
Q9ULI0	ATAD2B	ATPase family AAA domain-containing protein 2B	1458	0	0	0	0	0	0	0	0	0	0		0	0	1	0	0	0	0	0	0	1	0	0	0	0	0	0	0	0	0	1	0	0	0	0	2	0	0	0	0	1
Q9NVI7	ATAD3A	ATPase family AAA domain-containing protein 3A	634	0	0	0	0	0	0.58	0	0.06	0	0		5	6	11	0	4	19	2	0	0	4	1	2	4	28	22	0	1	9	21	2	0	5	8	0	2	3	16	15	0	3
Q5T9A4	ATAD3B	ATPase family AAA domain-containing protein 3B	648	0	0	0	0	0	0.6	0	0.1	0	0		4	5	6	0	2	9	1	0	0	4	1	2	2	16	13	0	0	4	13	0	0	2	4	0	2	3	8	9	0	1
Q96S55	WRNIP1	ATPase WRNIP1	665	0	0	0	0	0	0	0	0.36	0	0		0	0	0	0	0	0	0	0	0	0	1	0	0	1	0	0	0	4	0	0	1	1	1	0	0	0	0	0	0	0
Q9NRK6	ABCB10	ATP-binding cassette sub-family B member 10, mitochondrial	738	0	0.17	0	0	0	0	0	0	0	0		1	0	3	0	0	0	0	0	0	0	0	0	0	0	0	0	0	0	0	0	0	0	0	0	0	0	0	0	0	0
P61221	ABCE1	ATP-binding cassette sub-family E member 1	599	0.01	0.38	0	0	0.41	0	0	0	0.13	0.1		2	2	11	1	0	0	0	0	0	1	6	0	0	0	0	0	0	0	0	3	0	0	3	0	0	4	0	0	0	1
Q8NE71	ABCF1	ATP-binding cassette sub-family F member 1	845	0	0	0	0	0	0	0	0	0	0		0	0	0	0	0	0	0	0	0	0	0	0	0	0	0	0	0	0	0	1	0	0	1	0	1	2	0	0	0	0
Q9UG63	ABCF2	ATP-binding cassette sub-family F member 2	623	0	0.21	0	0	0	0	0	0	0	0		0	0	3	0	0	0	0	0	0	0	0	0	0	0	0	0	0	0	0	0	0	0	0	0	0	0	0	0	0	0
Q9NUQ8	ABCF3	ATP-binding cassette sub-family F member 3	709	0	0	0	0	0	0	0	0	0	0		0	0	1	0	0	0	0	0	0	0	0	0	0	0	0	0	0	0	0	0	0	0	0	0	0	0	0	0	0	0
P53396	ACLY	ATP-citrate synthase	1101	0	0	0	0	0	0	0	0	0	0		20	19	30	10	0	11	0	0	0	6	10	0	1	2	0	4	4	0	3	13	0	9	16	0	12	20	0	1	10	11
O76031	CLPX	ATP-dependent Clp protease ATP-binding subunit clpX-like, mitochondrial	633	0	0.09	0	0	0	0	0	0	0	0		0	0	2	0	0	0	0	0	0	0	0	0	0	0	0	0	0	0	0	1	0	0	0	0	0	0	0	0	0	0
P46063	RECQL	ATP-dependent DNA helicase Q1	649	0	0.18	0	0	0	0	0	0	0.23	0		0	0	2	0	0	0	0	0	0	0	0	0	0	0	0	0	0	0	0	2	0	0	0	0	0	1	0	0	0	0
Q08211	DHX9	ATP-dependent RNA helicase A	1270	0	0	0	0	0	0	0	0	0	0		21	23	46	19	5	18	0	0	0	6	21	0	3	11	6	3	2	2	9	22	28	4	18	0	26	20	0	0	11	17
Q92499	DDX1	ATP-dependent RNA helicase DDX1	740	0	0.02	0	0.08	0	0	0	0	0.04	0		2	2	7	0	0	2	0	0	0	4	2	0	0	0	0	0	0	0	0	4	1	0	0	0	2	4	0	0	1	1
Q9NVP1	DDX18	ATP-dependent RNA helicase DDX18	670	0.02	0.1	0.01	0.04	0	0	0	0	0.47	0.03		4	4	9	0	0	3	0	0	0	3	0	0	0	0	0	0	0	0	0	3	5	0	3	0	1	1	0	0	3	2
Q9GZR7	DDX24	ATP-dependent RNA helicase DDX24	859	0	0.37	0	0	0	0	0	0	0	0		0	0	7	0	0	0	0	0	0	0	0	0	0	0	0	0	0	0	0	0	0	0	0	0	0	0	0	0	0	0
O00148	DDX39A	ATP-dependent RNA helicase DDX39A	427	0	0	0	0	0	0	0	0	0	0		9	9	21	4	3	9	0	0	0	11	6	0	4	6	3	2	0	1	2	5	0	2	9	0	9	10	2	0	3	4
O00571	DDX3X	ATP-dependent RNA helicase DDX3X	662	0	0	0	0	0	0	0	0	0	0		8	11	21	8	1	4	1	0	0	3	7	1	2	19	12	1	0	12	18	13	5	6	8	2	17	17	9	8	4	5
Q9BQ39	DDX50	ATP-dependent RNA helicase DDX50	737	0	0.39	0	0	0	0	0	0	0.08	0		1	0	12	0	0	0	0	0	0	0	1	0	0	1	0	0	0	0	1	2	2	0	0	0	0	3	0	0	0	2
Q8TDD1	DDX54	ATP-dependent RNA helicase DDX54	881	0	0.16	0	0	0	0	0	0	0.53	0		0	0	2	0	0	0	0	0	0	0	0	0	0	0	0	0	0	0	0	3	1	0	0	0	0	0	0	0	0	1
Q14562	DHX8	ATP-dependent RNA helicase DHX8	1220	0	0.13	0	0	0	0	0	0	0	0		0	0	2	0	0	0	0	0	0	0	0	0	0	1	0	0	0	0	0	1	0	0	0	0	0	1	0	0	0	0
Q96TA2	YME1L1	ATP-dependent zinc metalloprotease YME1L1	773	0	0	0	0	0	0	0	0	0	0		0	0	1	0	0	0	0	0	0	0	0	0	0	1	0	0	0	0	0	1	0	0	0	0	0	0	0	0	0	0
Q68CP9	ARID2	AT-rich interactive domain-containing protein 2	1835	0	0	0	0	0	0	0	0	0	0		1	0	0	0	0	0	0	0	0	0	0	0	0	0	0	0	0	0	0	1	0	0	0	0	0	0	0	0	0	0
Q96GD4	AURKB	Aurora kinase B	344	0	0	0	0	0	0	0	0.11	0.04	0		0	0	1	0	0	0	0	0	0	0	0	0	0	0	1	0	0	2	3	0	2	0	1	0	0	0	2	4	0	0
O95429	BAG4	BAG family molecular chaperone regulator 4	457	0	0	0	0	0	0	0	0	0	0		0	0	1	0	0	0	0	0	0	0	0	0	0	1	0	0	0	1	0	0	0	0	0	0	0	0	0	0	0	0
Q9UL15	BAG5	BAG family molecular chaperone regulator 5	447	0	0	0	0	0	0	0	0	0	0		0	0	1	0	0	0	0	0	0	0	0	0	0	0	0	0	0	0	0	0	0	0	0	0	0	0	0	0	0	1
O43491	EPB41L2	Band 4.1-like protein 2	1005	0.03	0.2	0	0	0	0	0	0	0.3	0		1	2	5	0	0	0	0	0	0	0	1	0	0	0	0	0	0	0	0	3	0	0	1	0	0	0	1	0	0	2
O75531	BANF1	Barrier-to-autointegration factor	89	0	0.22	0.06	0	0	0	0	0	0	0		0	0	1	2	0	2	0	0	0	1	1	1	0	0	1	0	0	0	0	0	0	0	1	0	2	0	0	0	1	0
Q7L1Q6	BZW1	Basic leucine zipper and W2 domain-containing protein 1	419	0	0.28	0	0	0	0	0	0	0.26	0		0	1	3	0	0	1	0	0	0	0	0	0	0	0	0	0	0	0	0	2	0	0	0	0	0	1	0	0	0	0
Q9Y6E2	BZW2	Basic leucine zipper and W2 domain-containing protein 2	419	0.01	0.11	0	0	0	0	0	0	0.07	0		0	2	4	0	0	0	0	0	0	0	0	0	0	0	0	0	0	0	0	2	0	0	1	0	0	0	1	0	0	3
Q9NYF8	BCLAF1	Bcl-2-associated transcription factor 1	920	0.07	0.8	0	0	0.06	0.44	0	0.22	0.26	0		0	2	9	3	0	1	0	0	0	0	2	0	0	2	2	0	0	2	0	0	2	0	0	0	1	0	0	1	0	0
Q562R1	ACTBL2	Beta-actin-like protein 2	376	0	0	0	0	0	0	0	0	0	0		13	17	34	16	11	27	2	4	4	18	31	6	17	14	9	7	8	12	38	49	10	15	23	10	16	31	26	34	18	27
P25098	ADRBK1	Beta-adrenergic receptor kinase 1	689	0.07	0.18	0	0	0	0	0	0	0.27	0		2	0	3	0	0	1	0	0	0	0	0	0	0	0	0	0	0	0	0	3	0	0	0	0	0	0	0	0	0	0
P16278	GLB1	Beta-galactosidase	677	0	0	0	0	0	0	0	0	0	0		0	0	1	0	0	0	0	0	0	0	0	0	0	0	0	0	0	0	0	0	0	0	1	0	0	0	0	0	0	0
P06865	HEXA	Beta-hexosaminidase subunit alpha	529	0	0	0	0	0	0	0	0	0	0		0	0	0	0	0	0	0	0	0	0	0	0	0	0	0	0	1	0	0	0	0	0	0	0	0	0	0	0	0	0
P07686	HEXB	Beta-hexosaminidase subunit beta	556	0	0	0	0	0	0	0	0	0	0		0	0	1	0	0	0	0	0	0	0	0	0	0	0	0	0	0	0	0	1	0	0	0	1	0	0	0	0	0	0
P55957	BID	BH3-interacting domain death agonist	195	0	0	0	0	0	0	0	0	0	0		0	0	1	0	0	1	0	0	0	0	1	0	0	0	0	0	0	0	0	0	0	0	0	0	0	0	0	0	0	0
O43252	PAPSS1	Bifunctional 3_-phosphoadenosine 5_-phosphosulfate synthase 1	624	0	0.26	0	0	0	0	0	0	0	0		1	0	3	0	0	1	0	0	0	0	0	0	0	0	0	0	0	0	0	0	0	0	0	0	0	0	0	0	0	1
Q3LXA3	DAK	Bifunctional ATP-dependent dihydroxyacetone kinase/FAD-AMP lyase (cyclizing)	575	0	0	0	0	0	0	0	0	0	0		0	0	1	0	0	0	0	0	0	0	0	0	0	0	0	0	0	0	0	0	0	0	0	0	0	0	0	0	0	0
Q13057	COASY	Bifunctional coenzyme A synthase	564	0	0	0	0	0	0	0	0	0	0		0	0	0	0	0	0	0	0	0	0	1	0	0	0	0	0	0	0	0	0	0	0	0	0	0	0	0	0	0	0
P13995	MTHFD2	Bifunctional methylenetetrahydrofolate dehydrogenase/cyclohydrolase, mitochondrial	350	0	0.2	0	0	0	0	0	0	0	0		0	0	2	0	0	0	0	0	0	0	0	0	0	0	0	0	0	0	0	0	0	0	0	0	0	0	0	0	0	1
P31939	ATIC	Bifunctional purine biosynthesis protein PURH	592	0.06	0.04	0	0	0	0	0	0	0	0.14		16	9	17	4	2	2	0	0	0	3	6	0	0	0	0	1	0	0	0	6	0	4	9	0	0	6	0	0	5	4
P53004	BLVRA	Biliverdin reductase A	296	0	0	0	0	0	0	0	0	0.23	0		1	0	0	0	0	1	0	0	0	0	1	0	0	0	0	0	0	0	0	1	2	0	0	0	0	2	0	0	1	0
Q13867	BLMH	Bleomycin hydrolase	455	0	0	0	0	0	0	0	0	0	0		4	2	5	6	3	1	0	0	0	5	0	1	2	0	1	0	1	0	0	0	0	1	1	22	2	0	1	3	2	0
Q9H3K6	BOLA2	BolA-like protein 2	86	0.79	0.24	0	0	0.47	0	0	0	0	0		4	5	3	0	0	0	0	0	0	1	1	3	2	0	0	0	1	0	0	0	0	0	0	0	0	1	0	0	1	0
Q10589	BST2	Bone marrow stromal antigen 2	180	0	0	0	0	0	0.08	0	0	0	0		0	0	0	0	0	0	0	0	0	0	0	0	0	2	2	0	0	1	0	0	0	0	0	0	0	0	2	3	0	0
Q9NP55	BPIFA1	BPI fold-containing family A member 1	256	0	0	0	0	0	0	0.32	0	0	0		0	0	0	0	0	0	0	0	0	0	0	0	0	0	0	3	1	0	0	0	0	0	0	0	0	0	1	2	0	0
O95563	BRP44	Brain protein 44	127	0	0	0	0	0	0	0	0	0	0		0	0	0	0	0	0	0	0	0	0	0	0	0	0	0	0	0	0	0	1	0	0	0	0	0	1	0	0	0	1
P54687	BCAT1	Branched-chain-amino-acid aminotransferase, cytosolic	386	0	0.36	0	0	0	0	0	0	0	0		0	0	4	0	0	0	0	0	0	0	0	0	0	0	0	0	0	0	0	0	0	0	0	0	0	0	0	0	0	0
Q9NXR7	BRE	BRCA1-A complex subunit BRE	383	0	0	0	0	0	0	0	0	0	0		0	0	0	0	0	0	0	0	0	0	1	0	0	0	0	0	0	0	0	0	0	0	0	0	0	0	0	0	0	0
Q8WY22	BRI3BP	BRI3-binding protein	251	0	0	0	0	0	0	0	0	0	0		0	0	1	0	0	0	0	0	0	0	0	0	0	0	0	0	0	0	0	0	0	0	1	0	0	0	0	0	0	0
Q8TBE0	BAHD1	Bromo adjacent homology domain-containing 1 protein	780	0.73	0	0	0	0	0	0	0	0	0		3	5	1	0	0	0	0	0	0	0	0	0	0	0	0	0	0	0	0	0	0	0	0	0	0	0	0	0	0	0
Q13410	BTN1A1	Butyrophilin subfamily 1 member A1	526	0	0	0	0.26	0.1	0.18	0	0	0	0		0	0	0	0	0	0	0	0	0	3	0	0	2	2	0	0	0	0	0	0	0	0	0	0	0	0	0	0	0	0
Q13895	BYSL	Bystin	437	0	0.31	0	0	0	0	0	0	0	0		0	0	4	0	0	0	0	0	0	0	0	0	0	0	0	0	0	0	0	1	0	0	1	0	0	0	0	0	0	0
P11586	MTHFD1	C-1-tetrahydrofolate synthase, cytoplasmic	935	0	0	0	0	0	0	0	0	0	0		10	14	38	6	0	10	0	0	0	5	12	0	0	0	0	1	2	0	0	14	0	6	15	1	3	13	1	0	7	11
O75844	ZMPSTE24	CAAX prenyl protease 1 homolog	475	0	0.01	0	0	0	0	0	0	0	0		0	0	2	0	0	1	0	0	0	0	0	0	0	0	0	0	0	0	0	0	0	0	0	0	0	2	0	0	0	3
P63098	PPP3R1	Calcineurin subunit B type 1	170	0	0	0	0.15	0	0	0	0	0	0		0	0	0	0	0	0	0	0	0	2	0	0	0	0	0	0	0	0	0	0	0	0	0	0	0	0	0	0	0	0
Q8IWX8	CHERP	Calcium homeostasis endoplasmic reticulum protein	916	0	0	0	0	0	0.25	0	0	0.01	0		0	0	1	0	0	1	0	0	0	0	0	0	0	4	2	0	0	0	0	2	0	0	1	0	0	0	5	1	0	0
Q13555	CAMK2G	Calcium/calmodulin-dependent protein kinase type II subunit gamma	558	0	0	0	0.41	0	0	0	0	0	0		0	0	0	0	0	0	0	0	0	4	0	0	0	0	0	0	0	0	0	0	0	0	0	0	0	0	0	4	0	0
O75746	SLC25A12	Calcium-binding mitochondrial carrier protein Aralar1	678	0	0	0.17	0	0	0.34	0	0	0	0		0	0	1	0	0	3	0	0	0	0	0	0	0	3	0	0	0	0	1	0	0	0	0	0	0	2	0	1	0	0
Q6NUK1	SLC25A24	Calcium-binding mitochondrial carrier protein SCaMC-1	477	0	0	0	0	0	0	0	0	0	0		0	0	0	0	0	0	0	0	0	0	1	0	0	0	0	0	0	0	0	0	0	0	1	0	0	0	0	0	0	0
Q9Y376	CAB39	Calcium-binding protein 39	341	0	0	0	0	0	0	0	0	0	0		0	0	0	0	0	0	0	0	0	0	0	0	0	0	0	0	0	0	0	0	0	1	0	0	0	0	0	0	0	0
Q9Y2V2	CARHSP1	Calcium-regulated heat stable protein 1	147	0.2	0.06	0	0	0	0	0	0	0	0		2	3	2	0	0	1	0	0	0	0	0	0	0	0	0	0	1	0	0	0	0	0	0	0	1	0	0	0	1	1
Q9HB71	CACYBP	Calcyclin-binding protein	228	0.28	0.26	0	0	0.37	0	0	0	0.04	0.04		7	12	11	5	1	2	0	0	0	2	8	0	2	0	0	2	2	0	0	4	0	2	4	0	2	2	0	0	3	1
P62158	CALM1	Calmodulin	149	0	0	0	0	0	0	0	0	0	0		1	1	0	0	0	0	0	0	0	0	0	0	1	2	1	0	0	0	4	0	0	0	0	2	1	0	6	2	0	0
P27482	CALML3	Calmodulin-like protein 3	149	0	0	0	0	0	0	0	0	0	0		0	0	0	0	0	0	0	0	0	0	0	0	0	0	0	0	0	0	1	0	0	0	0	0	2	0	0	0	0	0
Q9NZT1	CALML5	Calmodulin-like protein 5	146	0	0	0	0	0	0	0	0	0	0		0	2	0	0	0	0	0	0	0	1	0	1	0	0	1	4	0	0	0	1	1	0	0	7	19	0	3	1	0	1
P27824	CANX	Calnexin	592	0.08	0	0.1	0.01	0.01	0	0	0	0	0.01		11	5	5	3	2	7	0	0	0	4	5	0	0	1	2	1	1	0	0	0	0	1	4	0	2	4	0	0	3	1
P04632	CAPNS1	Calpain small subunit 1	268	0	0	0	0	0	0	0	0	0	0		1	0	0	1	1	0	0	0	0	0	1	0	0	0	1	0	0	0	0	0	0	1	0	2	0	0	0	0	0	0
Q96L46	CAPNS2	Calpain small subunit 2	248	0	0	0	0	0	0	0	0	0	0		1	0	0	0	0	0	0	0	0	0	0	0	0	0	0	0	0	0	0	0	0	0	0	2	0	0	0	0	0	0
P07384	CAPN1	Calpain-1 catalytic subunit	714	0	0	0	0	0	0	0	0	0	0		3	2	8	1	0	0	0	0	0	1	0	1	0	0	2	0	0	0	0	4	0	2	4	6	3	0	2	1	2	2
Q99439	CNN2	Calponin-2	309	0	0.18	0	0	0	0	0	0	0	0		0	1	2	0	0	0	0	0	0	0	0	0	0	0	0	0	0	1	0	0	0	0	0	0	0	0	0	0	0	0
P27797	CALR	Calreticulin	417	0.01	0	0	0	0	0	0	0	0	0		41	31	35	10	2	6	0	0	0	3	11	3	6	0	0	7	5	0	0	6	0	10	12	6	8	6	7	2	14	5
P10644	PRKAR1A	cAMP-dependent protein kinase type I-alpha regulatory subunit	381	0	0	0	0	0	0	0	0	0	0		0	1	0	0	0	0	0	0	0	0	0	0	0	0	0	0	0	0	0	1	0	0	0	0	0	0	0	0	0	1
P13861	PRKAR2A	cAMP-dependent protein kinase type II-alpha regulatory subunit	404	0	0	0	0	0	0.58	0	0.12	0	0		0	0	0	0	0	0	0	0	0	0	0	1	0	4	6	0	0	3	4	0	0	0	0	0	0	0	4	4	0	0
Q14444	CAPRIN1	Caprin-1	709	0	0	0	0	0	0	0	0	0	0		0	1	1	0	0	0	0	0	0	0	0	0	0	0	0	0	1	0	0	0	1	0	0	0	0	0	0	0	0	0
Q8IV04	TBC1D10C	Carabin	446	0	0	0	0	0	0	0	0	0	0		1	0	1	2	0	1	0	1	4	0	1	0	0	4	5	2	2	3	6	0	1	0	1	1	1	1	6	6	0	1
Q9UI42	CPA4	Carboxypeptidase A4	421	0	0	0	0.1	0	0.17	0	0	0	0		0	0	0	1	0	0	0	0	0	2	0	0	0	0	2	0	0	0	0	0	0	0	0	2	1	0	0	0	0	0
P50416	CPT1A	Carnitine O-palmitoyltransferase 1, liver isoform	773	0	0.07	0	0	0	0	0	0	0	0.1		0	0	2	0	0	0	0	0	0	0	0	0	0	1	0	0	0	0	0	1	0	0	2	0	0	0	0	0	0	0
P48729	CSNK1A1	Casein kinase I isoform alpha	337	0	0	0	0	0	0	0	0	0	0		0	0	1	0	0	0	0	0	0	0	0	0	0	0	0	0	0	0	0	0	1	0	0	0	0	0	0	0	0	0
P19784	CSNK2A2	Casein kinase II subunit alpha_	350	0	0	0	0	0	0	0	0	0	0		0	1	1	0	0	0	0	0	0	0	0	0	0	0	0	0	0	0	0	0	0	0	0	0	0	0	0	0	0	0
Q9H078	CLPB	Caseinolytic peptidase B protein homolog	707	0	0.25	0	0	0	0	0	0	0	0		1	0	2	1	0	0	0	0	0	0	0	0	0	0	0	0	0	0	0	0	0	0	0	0	0	0	0	0	0	0
P31944	CASP14	Caspase-14	242	0	0	0	0	0	0	0	0	0	0		0	0	0	4	4	2	0	2	1	5	0	4	6	1	0	0	0	1	0	0	2	0	2	11	7	0	3	3	0	0
Q9BXW7	CECR5	Cat eye syndrome critical region protein 5	423	0.19	0.26	0	0	0	0	0	0	0	0		2	1	3	0	0	0	0	0	0	0	0	0	0	0	0	0	0	0	0	1	0	1	1	0	0	0	0	0	0	0
P04040	CAT	Catalase	527	0	0	0	0	0	0	0	0	0	0		1	2	9	8	5	6	0	1	0	5	2	4	6	1	2	1	2	3	0	0	4	1	2	18	5	0	4	3	2	0
P21964	COMT	Catechol O-methyltransferase	271	0	0.09	0.25	0	0	0	0	0	0	0		0	0	2	0	0	3	0	0	0	0	1	0	0	0	0	0	0	0	0	0	0	0	1	0	0	0	1	0	0	1
P35222	CTNNB1	Catenin beta-1	781	0	0.04	0	0	0	0	0	0	0	0		0	0	0	3	1	0	0	0	0	0	0	0	0	0	0	0	0	0	0	0	0	0	0	6	0	0	0	2	0	0
P07858	CTSB	Cathepsin B	339	0	0	0	0	0.16	0	0	0	0	0		0	0	0	0	0	0	0	0	0	0	0	0	2	0	0	0	0	0	0	0	1	0	0	0	1	0	0	0	0	0
P07339	CTSD	Cathepsin D	412	0	0	0	0	0	0	0	0	0	0		3	2	4	4	2	0	0	1	0	0	0	0	3	2	8	0	1	3	1	0	3	1	1	20	5	2	3	1	1	0
O60911	CTSL2	Cathepsin L2	334	0	0	0	0	0	0	0	0	0.41	0		0	0	0	0	0	0	0	0	0	0	0	0	0	0	1	0	0	0	0	0	3	0	0	1	0	0	0	0	0	0
P20645	M6PR	Cation-dependent mannose-6-phosphate receptor	277	0	0	0	0	0	0	0	0	0	0		1	1	1	0	0	0	0	0	0	0	0	0	0	0	0	0	0	0	0	0	0	0	0	0	0	0	0	0	0	0
P11717	IGF2R	Cation-independent mannose-6-phosphate receptor	2491	0	0.1	0	0	0	0	0	0	0	0		0	0	3	0	0	0	0	0	0	0	0	0	0	0	0	0	0	0	0	1	0	0	0	0	1	0	0	0	0	1
P17676	CEBPB	CCAAT/enhancer-binding protein beta	345	0	0	0	0	0	0	0	0	0	0		0	0	0	0	0	0	0	0	0	0	0	0	0	0	0	0	0	0	0	0	1	0	0	0	0	0	0	0	0	0
Q03701	CEBPZ	CCAAT/enhancer-binding protein zeta	1054	0	0.04	0	0	0	0	0.13	0	0.2	0		0	0	2	0	0	0	0	0	0	0	1	0	0	0	0	2	2	0	0	0	2	0	1	0	0	0	0	0	0	0
Q9NZN8	CNOT2	CCR4-NOT transcription complex subunit 2	540	0	0	0	0	0	0	0	0	0	0		0	0	0	0	0	0	0	0	0	0	0	0	0	0	0	0	0	0	0	1	0	0	0	0	0	0	0	0	0	0
P16070	CD44	CD44 antigen	742	0	0	0	0	0	0	0	0.33	0	0		0	0	1	0	0	0	0	0	0	0	0	0	0	0	0	0	0	1	2	0	0	0	0	0	0	0	1	0	0	0
P13987	CD59	CD59 glycoprotein	128	0	0	0	0	0	0	0	0.38	0	0		0	0	0	0	0	0	0	0	0	0	0	0	0	0	0	0	0	1	3	0	0	0	0	0	0	0	1	2	0	0
Q9NZ45	CISD1	CDGSH iron-sulfur domain-containing protein 1	108	0	0	0	0	0	0	0	0	0	0		1	0	0	0	0	0	0	0	0	0	0	0	0	0	0	0	0	0	0	0	0	0	0	0	0	0	0	0	0	0
Q8N5K1	CISD2	CDGSH iron-sulfur domain-containing protein 2	135	0	0	0	0	0	0	0	0	0	0		1	0	0	0	0	0	0	0	0	0	0	0	0	0	0	0	0	0	0	0	0	0	0	0	0	0	0	0	0	0
Q96SN8	CDK5RAP2	CDK5 regulatory subunit-associated protein 2	1893	0	0	0	0	0	0	0	0	0	0		0	0	0	0	0	0	0	0	0	0	0	0	0	1	0	0	0	1	0	0	0	0	0	0	0	0	2	5	0	0
Q96JB5	CDK5RAP3	CDK5 regulatory subunit-associated protein 3	506	0	0.27	0	0	0	0	0	0	0	0		0	0	3	0	0	0	0	0	0	0	0	0	0	0	0	0	0	0	0	0	0	0	0	0	0	0	0	0	0	1
O14735	CDIPT	CDP-diacylglycerol0inositol 3-phosphatidyltransferase	213	0	0	0	0	0	0	0	0	0	0		0	0	0	0	0	1	0	0	0	0	0	0	0	0	0	0	0	0	0	0	0	0	0	0	0	0	0	0	0	0
Q99638	RAD9A	Cell cycle checkpoint control protein RAD9A	391	0	0	0	0	0	0	0	0	0	0		0	0	0	0	0	1	0	0	0	0	0	0	0	0	0	0	0	0	0	0	0	0	0	0	0	0	0	0	0	0
Q9NVM9	C12orf11	Cell cycle regulator Mat89Bb homolog	706	0	0	0	0	0	0	0	0	0	0		0	0	0	0	0	0	0	0	0	0	0	0	0	0	0	0	0	0	0	1	0	0	0	0	0	0	0	0	0	1
P60953	CDC42	Cell division control protein 42 homolog	191	0	0	0	0	0	0	0	0	0	0		8	5	8	2	1	4	0	0	1	1	8	1	3	0	1	1	0	0	2	4	1	2	6	0	6	2	1	3	5	4
O75419	CDC45	Cell division control protein 45 homolog	566	0	0	0	0	0	0	0	0	0	0		0	0	1	0	0	0	0	0	0	0	0	0	0	0	0	0	0	0	0	0	0	0	0	0	0	0	0	0	0	0
Q99459	CDC5L	Cell division cycle 5-like protein	802	0.15	0.28	0	0	0	0	0	0	0	0		0	2	3	0	0	0	0	0	0	0	0	0	0	0	0	0	0	0	0	0	0	0	0	0	0	0	0	0	1	0
Q8IX12	CCAR1	Cell division cycle and apoptosis regulator protein 1	1150	0	0	0	0	0	0	0	0	0	0		0	0	1	0	0	0	0	0	0	1	0	0	0	0	0	0	0	0	0	0	1	0	0	0	0	0	0	0	0	0
Q13042	CDC16	Cell division cycle protein 16 homolog	620	0	0	0	0	0	0	0	0	0	0		0	0	1	0	0	0	0	0	0	0	0	0	0	0	0	0	0	0	0	0	0	0	0	0	0	0	0	0	0	0
Q9NX58	LYAR	Cell growth-regulating nucleolar protein	379	0	0.4	0	0	0	0	0	0	0	0		0	0	5	0	0	1	0	0	0	0	0	0	0	0	0	0	0	0	0	0	1	0	1	0	0	0	0	0	0	0
P62633	CNBP	Cellular nucleic acid-binding protein	177	0.37	0.38	0	0	0	0	0	0	0	0		0	3	3	0	0	0	0	0	0	1	0	0	0	0	0	0	0	0	1	0	0	0	1	0	0	0	0	0	0	0
P29373	CRABP2	Cellular retinoic acid-binding protein 2	138	0	0	0	0	0	0	0	0	0	0		0	0	0	0	0	0	0	0	0	0	0	0	1	0	0	0	0	0	0	0	0	0	0	0	0	0	0	0	0	0
P04637	TP53	Cellular tumor antigen p53	393	0	0	0	0	0	0	0	0	0	0		0	2	1	0	0	1	0	0	0	0	0	0	0	2	3	1	0	1	0	1	4	2	1	0	4	0	6	4	0	0
P41208	CETN2	Centrin-2	172	0	0	0	0	0	0.57	0	0.24	0	0		0	0	0	0	0	0	0	0	0	0	0	0	0	2	2	0	0	0	2	0	0	0	0	0	0	0	1	0	0	0
O43303	CCP110	Centriolar coiled-coil protein of 110 kDa	1012	0	0	0	0	0	0	0	0	0	0		0	0	0	0	0	0	0	0	0	0	0	1	0	0	0	0	0	0	0	0	0	0	0	0	0	0	0	0	0	0
Q8N137	CNTROB	Centrobin	903	0	0	0	0	0	0.48	0	0.15	0	0		0	0	0	0	0	0	0	0	0	0	0	0	0	4	1	0	0	1	2	0	0	0	0	0	0	0	2	1	0	0
Q8N0S6	CENPL	Centromere protein L	344	0	0	0	0	0	0	0	0	0	0		0	0	0	0	0	0	0	0	0	0	0	0	0	0	0	0	0	0	0	0	1	0	0	0	0	0	0	0	0	0
Q7Z7K6	CENPV	Centromere protein V	275	0.28	0.34	0	0	0	0	0	0	0	0.2		1	2	3	0	0	0	0	0	0	0	1	0	0	0	0	0	0	0	0	1	1	0	2	0	0	0	0	0	0	0
O43264	ZW10	Centromere/kinetochore protein zw10 homolog	779	0	0	0	0	0	0	0	0	0	0		0	0	1	0	0	0	0	0	0	0	0	0	0	0	0	0	1	0	0	0	0	0	0	0	0	0	0	0	0	0
Q8N960	CEP120	Centrosomal protein of 120 kDa	986	0	0	0	0	0	0	0	0.01	0	0		0	0	0	0	0	0	0	0	0	0	0	0	0	2	3	0	0	1	4	0	0	0	0	0	0	0	5	6	0	0
Q6ZU80	CEP128	Centrosomal protein of 128 kDa	1094	0	0	0	0	0	0	0	0	0	0		0	0	0	0	0	0	0	0	0	0	0	0	0	1	1	0	0	1	0	0	0	0	0	0	0	0	2	1	0	0
Q66GS9	CEP135	Centrosomal protein of 135 kDa	1140	0	0	0	0	0	0.33	0	0.2	0	0		0	0	0	0	0	0	0	0	0	0	0	0	0	8	2	0	0	0	7	0	0	0	0	0	0	0	9	3	0	0
Q5SW79	CEP170	Centrosomal protein of 170 kDa	1584	0	0	0	0	0	0	0	0	0	0		0	0	0	0	0	0	0	0	0	0	0	0	0	2	2	0	0	1	0	0	1	0	0	0	0	0	9	5	0	0
Q8TEP8	CEP192	Centrosomal protein of 192 kDa	1941	0	0	0	0	0	0.17	0	0	0	0		0	0	0	0	0	0	0	0	0	0	0	0	0	1	2	0	0	1	1	0	0	0	0	0	0	0	1	1	0	0
Q8NA72	POC5	Centrosomal protein POC5	575	0	0	0	0	0	0.01	0	0.15	0	0		0	0	0	0	0	0	0	0	0	0	0	0	0	2	3	0	0	2	5	0	0	0	0	0	0	0	5	4	0	0
Q5VT06	CEP350	Centrosome-associated protein 350	3117	0	0	0	0	0	0.27	0	0	0	0		0	0	0	0	0	0	0	0	0	0	0	0	0	0	3	0	0	0	0	0	0	0	0	0	0	0	0	3	0	0
Q9BV73	CEP250	Centrosome-associated protein CEP250	2442	0	0	0	0	0	0	0	0	0	0		0	0	0	0	0	0	0	0	0	0	0	0	0	2	6	0	0	6	7	0	0	0	0	0	0	0	15	13	0	0
Q9NWW5	CLN6	Ceroid-lipofuscinosis neuronal protein 6	311	0	0	0	0	0	0	0	0	0	0		0	0	0	0	0	0	0	0	0	0	0	0	0	0	0	0	0	0	0	0	0	1	1	0	0	0	0	0	0	0
Q8NI60	ADCK3	Chaperone activity of bc1 complex-like, mitochondrial	647	0	0	0	0	0	0	0	0	0	0		0	0	0	0	0	0	0	0	0	0	0	0	0	0	0	0	0	0	0	1	0	0	0	0	0	0	0	0	0	0
Q9H444	CHMP4B	Charged multivesicular body protein 4b	224	0	0	0	0	0	0	0	0	0	0		0	0	0	0	0	1	0	0	0	0	0	0	0	0	0	0	0	0	1	0	0	0	0	0	0	0	0	0	0	0
Q8WUX9	CHMP7	Charged multivesicular body protein 7	453	0	0	0	0	0	0	0	0	0	0		0	0	1	0	0	0	0	0	0	0	0	0	0	0	0	0	0	0	0	0	0	0	1	0	0	0	0	0	0	0
O00299	CLIC1	Chloride intracellular channel protein 1	241	0	0	0	0	0	0	0	0	0	0		8	9	14	5	2	5	0	0	0	2	6	0	2	0	0	0	1	2	1	2	1	6	8	2	1	5	4	5	6	1
Q13112	CHAF1B	Chromatin assembly factor 1 subunit B	559	0	0	0	0	0	0	0	0	0	0.24		0	0	1	1	0	0	0	0	0	0	0	0	0	0	0	0	0	0	0	0	0	1	2	0	0	0	0	0	0	0
Q9Y3Y2	CHTOP	Chromatin target of PRMT1 protein	248	0	0	0	0	0	0	0	0	0	0		0	0	1	0	0	0	0	0	0	0	0	0	0	0	0	0	0	0	0	0	0	0	0	1	0	0	0	0	0	0
P83916	CBX1	Chromobox protein homolog 1	185	0	0.09	0	0	0	0.29	0	0	0	0		1	1	4	0	0	0	0	0	0	1	0	0	0	3	0	0	0	0	0	0	1	1	1	0	0	2	0	0	1	1
Q13185	CBX3	Chromobox protein homolog 3	183	0.42	0.09	0	0.01	0	0.29	0	0	0	0		8	9	7	2	0	1	0	0	0	2	0	0	0	4	0	0	0	0	0	1	0	1	1	0	1	2	0	0	1	2
P45973	CBX5	Chromobox protein homolog 5	191	0.52	0.23	0.01	0	0.01	0	0	0	0.05	0.03		8	7	7	2	0	2	0	0	0	0	2	0	0	1	0	0	0	1	0	0	2	0	2	0	1	2	0	0	0	2
Q9HC52	CBX8	Chromobox protein homolog 8	389	0	0	0	0	0	0	0	0	0.36	0		0	0	1	0	0	0	0	0	0	0	0	0	0	0	0	0	0	0	0	0	3	0	0	0	0	0	0	0	0	0
Q96JM3	CHAMP1	Chromosome alignment-maintaining phosphoprotein 1	812	0	0	0	0	0	0	0	0	0	0		1	0	0	0	0	0	0	0	0	0	0	0	0	0	0	0	0	0	0	0	0	0	1	0	0	0	0	0	0	0
Q8WVB6	CHTF18	Chromosome transmission fidelity protein 18 homolog	975	0	0	0	0	0	0	0	0	0	0		0	0	1	0	0	0	0	0	0	0	0	0	0	0	0	0	0	0	0	0	0	0	0	0	0	0	0	0	0	0
O95239	KIF4A	Chromosome-associated kinesin KIF4A	1232	0	0.14	0	0	0	0	0	0	0	0		0	0	2	0	0	0	0	0	0	0	0	0	0	0	0	0	0	0	0	0	0	0	0	0	0	1	0	0	0	0
Q969X6	CIRH1A	Cirhin	686	0	0.18	0	0	0	0	0	0	0	0		0	0	3	0	0	0	0	0	0	0	0	0	0	0	0	0	0	0	0	0	1	0	0	0	0	0	0	0	0	0
O75390	CS	Citrate synthase, mitochondrial	466	0	0	0	0	0	0	0	0	0	0		3	8	13	2	2	2	0	0	0	3	3	0	0	0	0	0	0	0	0	3	0	2	3	0	1	10	0	0	4	4
Q00610	CLTC	Clathrin heavy chain 1	1675	0	0	0	0	0	0	0	0	0	0		43	42	50	14	7	26	2	0	0	8	19	4	3	7	6	6	3	2	9	27	0	9	18	1	12	22	14	16	22	19
Q14677	CLINT1	Clathrin interactor 1	625	0	0.2	0	0	0	0	0	0	0	0		0	0	3	0	0	0	0	0	0	0	0	0	0	0	0	0	0	0	0	0	0	0	0	0	0	0	0	0	0	0
P09496	CLTA	Clathrin light chain A	248	0	0.04	0	0	0.05	0	0	0	0	0		1	0	2	0	0	0	0	0	0	0	2	0	0	0	0	0	0	1	0	0	0	0	1	0	0	1	2	0	0	0
Q9P2I0	CPSF2	Cleavage and polyadenylation specificity factor subunit 2	782	0.17	0.17	0	0	0	0.28	0	0	0	0		2	2	3	0	0	1	0	0	0	0	0	0	0	1	2	0	0	1	0	0	0	0	1	0	0	0	1	1	0	0
Q9UKF6	CPSF3	Cleavage and polyadenylation specificity factor subunit 3	684	0	0	0	0	0	0	0	0	0	0		1	0	1	0	0	0	0	0	0	0	0	0	0	1	0	0	0	0	1	0	0	0	0	0	0	0	0	0	0	0
O95639	CPSF4	Cleavage and polyadenylation specificity factor subunit 4	269	0	0	0	0	0	0	0	0	0	0		0	0	1	0	0	0	0	0	0	0	0	0	0	0	0	0	0	0	0	1	0	0	0	0	0	0	0	0	0	0
O43809	NUDT21	Cleavage and polyadenylation specificity factor subunit 5	227	0.35	0	0	0	0	0	0	0	0	0		3	0	0	0	0	0	0	0	0	0	1	0	0	0	0	0	0	0	0	0	0	0	0	0	0	1	0	0	0	0
Q16630	CPSF6	Cleavage and polyadenylation specificity factor subunit 6	551	0.27	0.04	0	0.08	0	0.21	0	0	0.12	0		4	3	2	0	0	1	0	0	0	2	0	0	0	1	2	0	1	0	0	2	0	0	0	0	0	1	1	0	0	1
Q8N684	CPSF7	Cleavage and polyadenylation specificity factor subunit 7	471	0	0	0	0	0	0.41	0	0	0	0		1	0	1	0	0	0	0	0	0	0	0	0	0	0	3	0	0	0	0	0	0	0	0	0	0	0	0	1	0	0
Q05048	CSTF1	Cleavage stimulation factor subunit 1	431	0	0.1	0	0	0	0	0	0	0	0		0	0	2	0	0	0	0	0	0	0	0	0	0	0	0	0	0	0	0	0	1	0	0	0	1	0	0	0	0	1
Q12996	CSTF3	Cleavage stimulation factor subunit 3	717	0	0	0	0	0	0	0	0	0	0		0	0	1	0	0	0	0	0	0	0	0	0	0	0	0	0	0	0	0	0	1	0	1	0	0	0	0	0	0	0
Q96KA5	CLPTM1L	Cleft lip and palate transmembrane protein 1-like protein	538	0	0	0	0	0	0	0	0	0	0		0	0	0	0	0	0	0	0	0	0	0	0	0	0	0	0	0	0	0	1	0	0	0	0	0	0	0	0	0	1
P53621	COPA	Coatomer subunit alpha	1224	0	0	0	0	0	0	0	0	0	0		8	6	16	3	0	3	0	0	0	2	7	0	0	0	2	1	1	0	0	6	0	1	6	0	4	7	0	0	2	7
P35606	COPB2	Coatomer subunit beta_	906	0	0.13	0	0	0.03	0	0	0	0.01	0		5	4	18	2	0	1	0	0	0	2	7	0	0	0	0	0	0	0	0	5	0	0	4	0	3	4	0	0	1	4
P48444	ARCN1	Coatomer subunit delta	511	0	0	0	0	0	0	0	0	0	0		0	3	6	1	0	0	0	0	0	0	1	0	0	1	0	0	0	0	0	1	0	0	3	0	2	5	0	0	2	1
O14579	COPE	Coatomer subunit epsilon	308	0	0.33	0	0	0	0	0	0	0	0		0	0	3	0	0	0	0	0	0	0	0	0	0	0	0	0	0	0	0	1	0	0	0	0	0	0	0	0	0	0
Q9Y678	COPG	Coatomer subunit gamma	874	0	0.01	0	0	0	0	0	0	0	0.01		3	5	9	3	1	2	0	0	0	3	3	0	0	1	0	0	0	0	1	3	0	1	5	0	1	2	1	2	3	2
Q9UBF2	COPG2	Coatomer subunit gamma-2	871	0	0	0	0	0	0	0	0	0	0		2	1	1	1	1	1	0	0	0	0	1	0	0	1	0	0	0	0	1	0	0	1	1	0	0	1	1	1	2	1
P61923	COPZ1	Coatomer subunit zeta-1	177	0	0.55	0	0	0	0	0	0	0	0		0	1	3	1	0	0	0	0	0	0	1	0	0	0	0	0	0	0	0	0	0	0	0	0	0	0	0	0	1	0
P23528	CFL1	Cofilin-1	166	0	0	0	0	0	0	0	0	0	0		21	23	20	10	7	10	0	1	0	8	11	2	2	2	2	5	5	4	7	4	3	9	8	2	5	5	4	2	5	9
Q8WVM7	STAG1	Cohesin subunit SA-1	1258	0	0.1	0	0	0	0	0	0.41	0	0		0	0	3	0	0	0	0	0	0	0	0	0	0	1	0	0	0	1	4	1	0	0	0	0	0	0	0	0	0	0
Q9UJ98	STAG3	Cohesin subunit SA-3	1225	0	0	0	0	0	0	0	0.24	0	0		0	0	0	0	0	0	0	0	0	0	0	0	0	0	0	0	0	2	2	0	0	0	0	0	0	0	0	0	0	0
Q96BQ5	CCDC127	Coiled-coil domain-containing protein 127	260	0	0	0	0	0	0	0	0.11	0	0		0	0	0	0	0	0	0	0	0	0	0	0	0	0	0	0	0	1	2	0	0	0	0	0	0	0	0	4	0	0
Q96A33	CCDC47	Coiled-coil domain-containing protein 47	483	0	0	0	0	0	0	0	0	0	0		0	0	1	0	0	0	0	0	0	0	0	0	0	0	0	0	0	0	0	0	0	0	0	0	0	0	0	0	0	0
Q9Y6R9	CCDC61	Coiled-coil domain-containing protein 61	474	0	0	0	0	0	0	0	0.28	0	0		0	0	0	0	0	0	0	0	0	0	0	0	0	1	0	0	0	1	2	0	0	0	0	0	0	0	1	1	0	0
Q9BRQ6	CHCHD6	Coiled-coil-helix-coiled-coil-helix domain-containing protein 6	235	0	0	0	0	0	0	0	0	0	0		0	0	0	0	0	0	0	0	0	0	0	0	0	0	0	0	0	1	0	0	0	0	0	0	0	0	0	0	0	0
O75534	CSDE1	Cold shock domain-containing protein E1	798	0	0	0	0	0	0.01	0	0	0	0		3	2	15	0	0	0	0	0	0	0	0	0	0	10	7	0	0	3	1	0	0	0	3	0	0	4	11	6	0	0
P02452	COL1A1	Collagen alpha-1(I) chain	1464	0	0	0	0	0	0	0	0	0	0		0	0	0	0	0	0	0	0	1	0	0	0	0	0	0	0	0	0	0	0	0	0	0	1	1	0	1	0	0	0
Q9P218	COL20A1	Collagen alpha-1(XX) chain	1284	0	0	0	0	0	0	0	0	0	0		0	0	0	0	1	0	0	0	0	0	0	0	0	0	0	0	0	0	0	0	0	0	0	0	0	0	0	0	0	0
P08123	COL1A2	Collagen alpha-2(I) chain	1366	0	0	0	0	0	0	0	0.38	0	0		0	0	0	0	0	0	0	0	0	0	0	0	0	0	0	0	0	3	0	0	0	0	0	1	0	0	0	0	0	0
P01024	C3	Complement C3	1663	0	0	0	0	0	0	0	0	0	0		3	3	0	2	0	1	0	0	0	5	1	4	8	7	4	0	2	3	0	6	3	5	4	3	5	6	6	3	1	3
P0C0L4	C4A	Complement C4-A	1744	0	0	0	0	0.48	0.22	0	0	0.28	0		0	1	1	0	0	1	0	0	1	1	0	1	4	2	1	1	0	0	0	0	2	0	1	0	0	2	0	0	0	0
P01031	C5	Complement C5	1676	0	0	0	0	0	0	0	0	0	0		0	0	3	2	0	0	0	0	0	0	0	0	0	5	0	0	0	1	1	5	0	1	3	1	8	23	3	5	0	5
Q07021	C1QBP	Complement component 1 Q subcomponent-binding protein, mitochondrial	282	0.06	0.01	0.2	0	0	0	0	0	0	0		7	4	7	1	1	7	0	0	0	2	2	1	2	2	1	0	0	0	0	0	0	0	1	0	0	1	2	2	2	1
P13671	C6	Complement component C6	934	0	0	0	0	0.01	0	0	0	0	0		0	0	0	2	0	1	0	0	1	1	2	1	3	2	0	0	2	0	0	0	0	1	1	3	1	2	2	1	0	0
P10643	C7	Complement component C7	843	0	0.15	0	0	0.18	0.06	0	0.01	0	0		0	0	4	4	1	2	0	0	0	1	2	2	4	3	2	0	0	2	0	0	0	1	0	2	3	0	2	0	0	0
P07357	C8A	Complement component C8 alpha chain	584	0	0.17	0	0	0	0	0	0	0	0		0	0	0	2	0	0	0	0	0	0	1	0	0	0	0	0	0	0	0	0	0	0	0	2	0	0	1	0	0	0
P07358	C8B	Complement component C8 beta chain	591	0	0.01	0	0.01	0.01	0.03	0	0	0.07	0		0	1	4	0	0	0	0	1	0	2	2	2	2	3	1	0	0	1	1	0	3	1	0	1	1	3	2	0	0	0
Q15021	NCAPD2	Condensin complex subunit 1	1401	0.06	0.7	0	0	0.1	0	0	0	0.09	0		0	2	11	2	0	0	0	0	0	0	3	0	0	0	0	0	0	0	0	2	0	1	1	0	0	1	0	0	0	1
Q15003	NCAPH	Condensin complex subunit 2	741	0.12	0.32	0	0	0	0	0	0	0	0		2	1	4	0	0	0	0	0	0	0	0	0	0	0	0	0	0	0	0	0	0	0	0	0	0	0	0	0	0	2
Q9BPX3	NCAPG	Condensin complex subunit 3	1015	0	0.61	0	0	0	0	0	0	0	0		1	1	6	1	0	0	0	0	0	0	0	0	0	0	0	0	0	0	0	0	0	0	1	0	0	0	0	0	0	1
P42695	NCAPD3	Condensin-2 complex subunit D3	1498	0	0	0	0	0	0	0	0	0	0		1	1	0	0	0	0	0	0	0	0	0	0	0	0	0	0	0	0	0	0	0	0	0	0	0	0	0	0	0	0
Q86XI2	NCAPG2	Condensin-2 complex subunit G2	1143	0	0	0	0	0	0.07	0	0	0	0		0	0	0	0	0	0	0	0	0	0	0	0	0	2	0	0	0	0	1	0	0	0	0	0	0	0	0	0	0	0
Q9NZB2	FAM120A	Constitutive coactivator of PPAR-gamma-like protein 1	1118	0	0.04	0	0	0	0	0	0	0	0		0	0	2	0	0	0	0	0	0	0	0	0	0	0	0	0	0	0	0	0	0	0	0	0	0	0	0	0	0	0
Q13098	GPS1	COP9 signalosome complex subunit 1	491	0	0.12	0	0	0	0	0	0	0	0		0	0	3	0	0	0	0	0	0	0	0	0	0	0	0	0	0	0	0	0	0	0	1	0	0	3	0	0	0	0
P61201	COPS2	COP9 signalosome complex subunit 2	443	0	0	0	0	0	0	0	0	0	0		1	1	0	0	0	0	0	0	0	0	0	0	0	0	0	0	0	0	0	0	0	0	0	0	0	0	0	0	0	0
Q9BT78	COPS4	COP9 signalosome complex subunit 4	406	0	0	0	0	0	0	0	0	0	0		0	0	0	0	0	1	0	0	0	0	1	0	0	0	0	0	0	0	0	0	0	0	1	0	0	0	0	0	0	0
Q7L5N1	COPS6	COP9 signalosome complex subunit 6	327	0	0.2	0	0	0	0	0	0	0	0		0	0	2	0	0	0	0	0	0	0	0	0	0	0	0	0	0	0	0	0	0	0	1	0	0	0	0	0	0	0
Q9H9Q2	COPS7B	COP9 signalosome complex subunit 7b	264	0	0	0	0	0	0	0	0	0	0		1	0	0	0	0	0	0	0	0	0	0	0	0	0	0	0	0	0	0	0	0	0	0	0	0	0	0	0	0	0
Q99829	CPNE1	Copine-1	537	0.19	0.23	0.08	0.3	0.23	0	0	0	0.19	0.24		2	2	4	0	0	2	0	0	0	3	3	1	0	0	0	1	1	0	0	2	0	1	2	0	0	0	0	0	1	1
O14618	CCS	Copper chaperone for superoxide dismutase	274	0	0	0	0	0	0	0	0	0	0		0	1	0	0	0	0	0	0	0	0	0	0	0	0	0	0	0	0	0	0	0	0	0	0	0	0	0	0	0	0
P36551	CPOX	Coproporphyrinogen-III oxidase, mitochondrial	454	0	0	0	0	0	0	0	0	0	0		0	0	1	0	0	0	0	0	0	0	0	0	0	0	0	0	0	0	0	0	0	0	0	0	0	0	0	0	0	0
O75367	H2AFY	Core histone macro-H2A.1	372	0	0.01	0.45	0	0.01	0	0	0	0.39	0		11	10	16	2	9	19	0	0	0	5	9	0	7	3	0	1	1	0	0	14	7	0	3	0	0	3	0	0	4	12
Q13951	CBFB	Core-binding factor subunit beta	182	0.34	0.24	0	0	0	0	0	0	0	0		1	2	2	0	0	0	0	0	0	0	0	0	0	0	0	0	0	0	0	0	0	0	0	0	0	0	0	0	0	0
Q15517	CDSN	Corneodesmosin	529	0	0	0	0	0	0	0	0	0	0		0	1	0	1	2	2	0	2	1	1	0	2	4	1	0	0	0	0	1	3	3	0	1	7	2	0	0	0	1	2
P35321	SPRR1A	Cornifin-A	89	0	0	0	0	0	0	0	0	0.14	0		2	1	0	2	0	0	0	2	2	0	0	0	0	3	5	0	0	4	0	0	7	0	2	9	4	0	2	0	1	0
P22528	SPRR1B	Cornifin-B	89	0	0	0	0	0	0	0	0	0.33	0		2	1	0	2	0	0	0	2	2	0	0	0	0	3	5	0	0	4	0	0	8	0	2	9	4	0	2	0	1	0
P31146	CORO1A	Coronin-1A	461	0	0	0	0	0	0	0	0	0.41	0		17	15	19	7	1	5	1	0	1	4	7	1	2	1	1	6	3	3	5	17	4	4	7	0	0	0	6	3	6	7
Q9ULV4	CORO1C	Coronin-1C	474	0	0	0	0	0	0	0	0.1	0	0		0	0	1	0	0	0	0	0	0	0	0	0	0	0	0	0	0	3	9	3	0	0	2	0	1	2	7	5	0	1
P57737	CORO7	Coronin-7	925	0	0.12	0	0	0	0	0	0	0	0.08		0	0	3	0	0	0	0	0	0	0	0	0	0	0	0	0	0	0	0	0	0	0	2	0	0	0	0	0	0	0
Q9P1F3	C6orf115	Costars family protein C6orf115	81	0	0	0	0	0	0	0	0	0	0		0	0	1	0	0	0	0	0	0	1	0	0	0	0	0	0	0	0	0	0	0	0	1	0	1	0	0	0	1	0
P46109	CRKL	Crk-like protein	303	0.26	0	0.09	0	0	0	0	0	0	0		2	1	0	0	0	2	0	0	0	1	0	0	0	0	1	0	0	0	0	0	0	0	1	0	0	0	0	0	0	0
P17812	CTPS	CTP synthase 1	591	0	0.01	0	0	0	0	0	0	0	0		5	5	15	3	1	5	0	0	0	4	3	0	0	0	0	2	0	0	0	3	0	1	2	0	2	4	0	0	4	6
O95319	CELF2	CUGBP Elav-like family member 2	508	0	0	0	0	0	0	0	0	0	0		0	0	1	0	0	0	0	0	0	0	0	0	0	0	0	0	0	0	0	0	0	0	0	0	0	0	0	0	0	0
Q13617	CUL2	Cullin-2	745	0	0	0	0	0	0	0	0	0	0		0	0	1	0	0	0	0	0	0	0	0	0	0	0	0	0	0	0	0	0	0	0	0	0	0	0	0	0	0	0
Q13618	CUL3	Cullin-3	768	0	0.07	0	0	0	0	0	0	0	0		0	0	2	0	0	0	0	0	0	0	0	0	0	0	0	0	0	0	0	0	0	0	0	0	0	0	0	0	0	0
Q13619	CUL4A	Cullin-4A	759	0	0.15	0	0	0	0	0	0	0	0		0	0	1	2	0	0	0	0	0	0	0	0	0	0	0	0	0	0	0	0	0	0	0	0	1	0	0	0	1	1
Q13620	CUL4B	Cullin-4B	913	0	0.09	0	0	0	0	0	0	0	0		0	0	0	2	0	0	0	0	0	0	0	0	0	0	0	0	0	0	0	0	0	0	0	0	1	1	0	0	1	1
Q86VP6	CAND1	Cullin-associated NEDD8-dissociated protein 1	1230	0	0	0	0	0	0	0	0	0	0		7	4	12	3	0	1	0	0	0	0	4	0	0	1	2	1	1	0	2	3	0	2	4	0	5	4	0	1	2	3
P16220	CREB1	Cyclic AMP-responsive element-binding protein 1	341	0	0	0	0	0	0	0	0	0	0		0	0	0	0	0	0	0	0	0	0	0	0	0	0	1	0	0	1	1	0	0	1	0	0	0	0	0	0	0	0
P20248	CCNA2	Cyclin-A2	432	0	0	0	0	0	0	0	0	0	0		0	0	1	0	0	0	0	0	0	0	0	0	0	0	0	0	0	0	0	0	0	0	0	0	0	0	0	0	0	0
P06493	CDK1	Cyclin-dependent kinase 1	297	0.01	0.13	0.01	0	0	0	0	0	0	0		3	6	11	4	0	4	0	0	0	1	0	0	0	2	1	0	0	0	0	1	0	0	0	0	0	5	0	0	1	3
P21127	CDK11B	Cyclin-dependent kinase 11B	795	0	0.16	0	0	0	0	0	0	0	0		0	0	2	0	0	0	0	0	0	0	1	0	0	0	0	0	0	0	0	0	1	0	0	0	0	0	0	0	0	1
Q00534	CDK6	Cyclin-dependent kinase 6	326	0.6	0.8	0	0.1	0	0.18	0	0	0	0		5	5	11	4	0	1	0	0	0	2	0	0	0	2	0	0	0	0	0	0	0	0	0	0	0	2	0	0	1	0
O14976	GAK	Cyclin-G-associated kinase	1311	0	0	0	0	0	0	0	0	0	0		0	1	1	0	0	0	0	0	0	0	0	0	0	0	0	0	0	0	0	0	0	0	0	0	0	0	0	0	0	0
O75909	CCNK	Cyclin-K	580	0	0	0	0	0	0	0	0	0	0		0	0	1	0	0	0	0	0	0	0	0	0	0	1	0	0	0	0	0	0	0	0	0	0	0	0	0	0	0	0
O60563	CCNT1	Cyclin-T1	726	0	0	0	0	0	0	0	0	0	0		0	0	1	0	0	0	0	0	0	0	0	0	0	0	0	0	0	0	0	0	0	0	0	0	0	0	0	0	0	0
Q8ND76	CCNY	Cyclin-Y	341	0	0	0	0	0	0	0	0	0	0		0	0	0	0	0	0	0	0	0	0	0	0	0	0	0	0	0	2	3	0	0	0	0	0	0	0	6	7	0	0
Q8N7R7	CCNYL1	Cyclin-Y-like protein 1	359	0	0	0	0	0	0	0	0	0	0		0	0	0	0	0	0	0	0	0	0	0	0	0	0	0	0	0	1	1	0	0	0	0	0	0	0	2	3	0	0
P01040	CSTA	Cystatin-A	98	0	0	0	0	0	0.02	0	0	0	0		0	1	0	0	3	1	0	1	0	0	0	2	0	1	4	0	0	2	1	1	3	1	0	3	5	0	2	0	0	0
P04080	CSTB	Cystatin-B	98	0.12	0	0	0	0	0	0	0	0	0		2	2	1	0	0	0	0	0	0	0	0	0	0	0	0	0	0	0	1	1	0	1	0	1	1	1	0	0	0	0
Q15828	CST6	Cystatin-M	149	0	0	0	0	0.01	0	0	0	0	0		0	0	0	0	1	0	0	0	0	0	0	0	2	0	0	0	0	0	0	0	0	0	0	3	1	0	0	1	0	0
P01036	CST4	Cystatin-S	141	0	0	0	0	0	0	0	0	0	0		0	0	0	0	1	0	0	0	0	0	0	0	0	0	0	0	0	0	0	0	0	0	0	0	0	0	0	0	0	0
P21291	CSRP1	Cysteine and glycine-rich protein 1	193	0.22	0	0	0	0	0	0	0	0	0		0	2	1	0	0	0	0	0	0	0	0	0	0	0	0	0	0	0	0	0	0	0	0	0	0	0	0	0	0	0
Q9UHD1	CHORDC1	Cysteine and histidine-rich domain-containing protein 1	332	0	0.42	0	0	0	0	0	0	0	0		1	0	5	0	0	0	0	0	0	0	0	0	0	0	0	0	0	0	0	1	0	0	0	0	0	0	0	0	0	0
Q9Y4P1	ATG4B	Cysteine protease ATG4B	393	0	0.15	0	0	0	0	0	0	0	0		0	0	2	0	0	0	0	0	0	0	0	0	0	0	0	0	0	0	0	0	0	0	0	0	0	0	0	0	0	0
P49589	CARS	Cysteine0tRNA ligase, cytoplasmic	748	0	0.37	0	0	0	0	0	0	0	0.1		0	0	6	0	0	0	0	0	0	0	0	0	0	0	0	0	0	0	0	0	0	0	2	0	0	0	0	0	0	0
Q9UGL9	CRCT1	Cysteine-rich C-terminal protein 1	99	0	0	0	0	0	0	0	0	0	0		0	0	0	0	0	0	0	0	0	0	0	0	0	0	0	0	0	0	0	0	1	0	0	3	0	0	0	0	0	0
Q53TN4	CYBRD1	Cytochrome b reductase 1	286	0	0	0	0	0	0	0	0.03	0	0		0	0	0	0	0	0	0	0	0	0	0	0	0	0	0	0	0	1	2	0	0	0	0	0	0	0	2	3	0	0
O43169	CYB5B	Cytochrome b5 type B	146	0	0	0	0	0	0	0	0	0	0		1	1	1	1	0	1	0	0	0	1	1	0	0	0	0	0	0	0	0	0	0	0	0	0	0	0	0	0	0	0
P31930	UQCRC1	Cytochrome b-c1 complex subunit 1, mitochondrial	480	0.18	0.51	0.01	0	0.01	0	0	0	0.15	0.03		2	6	9	3	0	2	0	0	0	0	2	0	0	0	0	0	0	1	0	3	0	1	2	0	0	4	0	0	1	0
P22695	UQCRC2	Cytochrome b-c1 complex subunit 2, mitochondrial	453	0.14	0.19	0	0	0.23	0.27	0	0.26	0.01	0.07		8	9	14	3	0	3	0	0	1	0	7	1	0	4	5	0	1	0	6	3	1	3	5	0	0	3	2	4	0	0
Q9UDW1	UQCR10	Cytochrome b-c1 complex subunit 9	63	0	0	0	0	0	0	0	0	0	0		1	1	0	0	0	0	0	0	0	0	1	0	0	0	0	0	0	0	0	0	0	1	0	0	0	0	0	0	0	0
P99999	CYCS	Cytochrome c	105	0	0	0	0	0	0	0	0	0	0		0	1	1	0	0	0	0	0	0	0	0	0	0	0	0	0	0	0	0	1	0	0	1	0	0	2	0	0	0	0
P00403	MT-CO2	Cytochrome c oxidase subunit 2	227	0	0.14	0	0	0	0	0	0	0.01	0.01		4	3	5	6	0	3	0	0	0	0	4	0	0	0	1	2	0	2	3	4	0	3	3	0	2	0	1	0	4	3
P13073	COX4I1	Cytochrome c oxidase subunit 4 isoform 1, mitochondrial	169	0	0.09	0	0	0	0	0	0	0.31	0		0	0	4	0	0	0	0	0	0	0	0	0	0	0	0	0	0	0	0	4	0	0	0	0	0	2	0	0	0	3
P20674	COX5A	Cytochrome c oxidase subunit 5A, mitochondrial	150	0	0	0	0	0	0	0	0	0	0		0	0	1	0	0	0	0	0	0	0	0	0	0	0	0	0	0	0	0	0	0	0	1	0	0	0	0	0	0	1
P10606	COX5B	Cytochrome c oxidase subunit 5B, mitochondrial	129	0	0	0	0	0	0	0	0	0.44	0		0	0	1	0	0	0	0	0	0	1	0	0	0	0	0	0	0	0	0	3	0	0	1	0	0	0	0	0	0	1
P09669	COX6C	Cytochrome c oxidase subunit 6C	75	0	0	0	0	0.45	0	0	0	0	0		0	0	1	0	0	0	0	0	0	0	2	0	3	0	0	0	0	0	0	1	0	0	0	0	0	0	0	0	1	0
P14406	COX7A2	Cytochrome c oxidase subunit 7A2, mitochondrial	83	0.3	0.36	0	0	0	0	0	0	0	0		2	2	3	1	0	1	0	0	0	1	1	0	0	0	0	0	0	0	0	1	0	1	1	0	1	1	0	0	0	0
P24311	COX7B	Cytochrome c oxidase subunit 7B, mitochondrial	80	0	0	0	0	0	0	0	0	0	0		0	0	1	0	0	0	0	0	0	0	0	0	0	0	0	0	0	0	0	0	0	0	1	0	0	0	0	0	0	0
P08574	CYC1	Cytochrome c1, heme protein, mitochondrial	325	0.23	0.23	0	0	0	0	0	0	0	0.15		4	1	5	0	0	0	0	0	0	0	0	0	0	0	0	0	0	0	0	1	0	1	2	0	0	0	0	2	1	0
P53701	HCCS	Cytochrome c-type heme lyase	268	0	0	0	0	0	0	0	0	0	0		0	0	1	0	0	0	0	0	0	0	0	0	0	0	0	0	0	0	0	0	0	0	0	0	0	0	0	0	0	0
P21399	ACO1	Cytoplasmic aconitate hydratase	889	0	0	0	0	0	0	0	0	0	0		1	0	1	0	0	0	0	0	0	0	0	0	0	0	0	0	0	0	0	1	0	0	1	0	0	0	0	0	0	0
Q14204	DYNC1H1	Cytoplasmic dynein 1 heavy chain 1	4646	0	0.03	0	0	0	0	0	0	0.07	0		11	9	39	4	1	3	0	0	0	0	4	0	0	0	0	0	0	0	0	15	0	3	9	0	4	10	0	1	2	11
Q9Y6G9	DYNC1LI1	Cytoplasmic dynein 1 light intermediate chain 1	523	0	0.12	0	0	0	0	0	0	0	0		1	0	2	0	0	0	0	0	0	0	0	0	0	0	0	0	0	0	0	0	0	0	0	0	0	0	0	0	0	0
Q7L576	CYFIP1	Cytoplasmic FMR1-interacting protein 1	1253	0.11	0.32	0	0	0.05	0	0	0	0.46	0.33		0	2	4	0	0	0	0	0	0	0	2	0	0	0	0	0	0	0	0	4	0	0	3	0	0	0	0	0	0	1
Q96F07	CYFIP2	Cytoplasmic FMR1-interacting protein 2	1278	0.01	0.28	0	0.15	0.34	0	0	0	0.36	0.68		0	2	11	0	0	1	0	0	0	3	5	0	0	0	0	0	0	0	0	4	0	3	6	0	0	0	1	0	0	4
Q17RY0	CPEB4	Cytoplasmic polyadenylation element-binding protein 4	729	0	0	0	0	0	0	0	0	0	0		0	0	0	0	0	0	0	0	0	1	0	0	0	0	0	0	0	0	0	0	0	0	0	0	0	0	0	0	0	0
P16333	NCK1	Cytoplasmic protein NCK1	377	0	0	0	0	0	0	0	0	0	0		0	0	1	0	0	0	0	0	0	0	0	0	0	0	0	0	0	0	0	0	0	0	0	0	0	0	0	0	0	0
Q8WWK9	CKAP2	Cytoskeleton-associated protein 2	683	0	0	0	0	0	0	0	0	0	0		0	0	0	0	0	0	0	0	0	0	0	0	0	0	0	0	0	0	0	1	0	0	1	0	0	0	0	0	0	0
Q14008	CKAP5	Cytoskeleton-associated protein 5	2032	0.01	0.34	0	0	0	0	0	0	0.33	0.1		2	2	11	1	0	1	0	0	0	0	2	0	0	0	0	0	0	0	0	5	0	0	3	0	0	0	1	1	1	2
P28838	LAP3	Cytosol aminopeptidase	519	0	0.39	0	0	0	0	0	0	0.45	0.35		1	1	10	0	0	0	0	0	0	0	0	0	0	0	0	0	0	0	0	5	0	0	4	0	0	1	0	0	0	3
O00154	ACOT7	Cytosolic acyl coenzyme A thioester hydrolase	380	0.04	0.13	0	0	0.03	0	0	0	0	0		4	3	7	2	0	1	0	0	0	0	3	0	0	0	0	0	0	0	0	1	0	0	0	0	1	3	0	0	0	2
Q96KP4	CNDP2	Cytosolic non-specific dipeptidase	475	0	0.46	0	0	0	0	0	0	0	0		0	1	6	0	0	0	0	0	0	0	0	0	0	0	0	0	0	0	0	0	0	0	0	0	0	0	0	0	1	0
O43175	PHGDH	D-3-phosphoglycerate dehydrogenase	533	0	0	0	0	0	0	0	0	0	0		20	18	30	10	3	16	0	0	0	4	20	6	6	5	2	3	3	4	1	17	2	8	19	0	4	5	2	5	13	17
Q96EP5	DAZAP1	DAZ-associated protein 1	407	0	0.01	0.01	0	0	0.01	0	0	0.2	0		0	0	2	2	0	2	0	1	0	0	1	1	0	2	0	1	1	0	0	0	3	0	1	2	0	0	3	0	1	0
Q9BTE7	DCUN1D5	DCN1-like protein 5	237	0	0	0	0	0	0	0	0	0	0		0	0	1	0	0	0	0	0	0	0	0	0	0	0	0	0	0	0	0	0	0	0	0	0	0	0	0	0	0	0
Q9H773	DCTPP1	dCTP pyrophosphatase 1	170	0	0	0	0	0	0	0	0	0	0		0	1	0	0	0	0	0	0	0	0	0	0	0	0	0	0	0	0	0	0	0	0	0	0	0	0	0	0	0	0
Q9NV06	DCAF13	DDB1- and CUL4-associated factor 13	445	0	0	0	0	0	0	0	0	0	0		0	0	1	0	0	1	0	0	0	0	0	0	0	0	0	0	0	0	0	0	0	0	0	0	0	0	0	0	0	0
P30046	DDT	D-dopachrome decarboxylase	118	0.01	0.01	0	0	0	0	0	0	0	0		5	3	2	3	0	0	0	0	0	0	0	0	0	0	0	0	0	0	0	0	0	0	1	0	4	2	0	0	2	1
Q96HY6	DDRGK1	DDRGK domain-containing protein 1	314	0	0	0	0	0	0	0	0	0	0		0	0	1	0	0	0	0	0	0	0	0	0	0	0	0	0	0	0	0	0	0	0	0	0	0	0	0	0	0	0
Q92608	DOCK2	Dedicator of cytokinesis protein 2	1830	0	0	0	0	0	0	0	0	0	0		1	2	14	0	0	0	0	0	0	0	5	0	0	2	4	0	0	5	8	2	0	0	5	0	0	0	8	13	0	1
Q8NF50	DOCK8	Dedicator of cytokinesis protein 8	2099	0	0	0	0	0	0	0	0.18	0	0		0	0	1	0	0	0	0	0	0	0	0	0	0	0	0	0	0	2	6	0	0	0	0	0	0	0	5	5	0	0
Q13268	DHRS2	Dehydrogenase/reductase SDR family member 2	258	0	0.01	0.11	0.49	0	0.07	0	0	0	0		21	21	25	10	10	17	2	0	1	18	13	6	11	12	12	4	4	8	10	10	4	7	10	0	0	0	8	4	8	5
Q9Y394	DHRS7	Dehydrogenase/reductase SDR family member 7	339	0	0	0	0	0	0	0	0	0	0		0	0	0	0	0	0	0	0	0	0	0	0	0	0	0	0	0	0	0	1	0	0	0	0	1	0	0	0	0	0
Q15392	DHCR24	Delta(24)-sterol reductase	516	0.28	0	0	0	0	0	0	0	0	0		2	2	1	0	0	0	0	0	0	0	0	0	0	0	0	0	0	0	0	0	0	0	0	0	0	0	0	0	0	0
Q13011	ECH1	Delta(3,5)-Delta(2,4)-dienoyl-CoA isomerase, mitochondrial	328	0	0.07	0	0	0	0	0	0	0	0.02		2	5	9	3	0	1	0	0	0	0	3	0	0	0	0	0	1	0	0	3	0	3	4	0	0	1	0	0	4	4
P30038	ALDH4A1	Delta-1-pyrroline-5-carboxylate dehydrogenase, mitochondrial	563	0	0	0	0	0	0	0	0	0	0		0	0	1	0	0	0	0	0	0	0	1	0	0	0	0	0	0	0	0	0	0	0	0	0	0	0	0	0	0	1
P54886	ALDH18A1	Delta-1-pyrroline-5-carboxylate synthase	795	0	0	0	0	0	0	0	0	0	0		1	2	7	0	0	0	0	0	0	0	0	0	0	0	0	0	0	0	0	0	0	0	1	0	8	9	0	0	0	0
Q08495	EPB49	Dematin	405	0	0	0	0	0	0	0	0	0	0		0	0	0	0	0	0	0	0	0	0	0	0	0	0	0	0	0	0	1	0	0	0	0	0	0	0	0	0	1	0
P27707	DCK	Deoxycytidine kinase	260	0	0.56	0	0	0	0	0	0	0.36	0		0	0	3	1	0	0	0	0	0	0	0	0	0	0	0	0	0	0	0	3	0	0	0	0	0	0	0	0	0	0
P49366	DHPS	Deoxyhypusine synthase	369	0	0.2	0	0	0	0	0	0	0	0		0	0	2	0	0	0	0	0	0	0	0	0	0	0	0	0	0	0	0	0	0	0	1	0	0	0	0	0	0	1
Q5QJE6	DNTTIP2	Deoxynucleotidyltransferase terminal-interacting protein 2	756	0	0.07	0	0	0	0	0	0	0.28	0		0	0	2	0	0	0	0	0	0	0	0	0	0	0	0	0	0	0	0	1	2	0	0	0	0	0	0	0	0	0
O43598	RCL	Deoxyribonucleoside 5_-monophosphate N-glycosidase	174	0	0.21	0	0	0	0	0	0	0	0		0	0	2	0	0	0	0	0	0	0	1	0	0	0	0	0	0	0	0	0	0	0	0	0	0	0	0	0	0	1
P33316	DUT	Deoxyuridine 5_-triphosphate nucleotidohydrolase, mitochondrial	252	0.24	0.35	0	0	0	0	0	0	0	0.22		2	5	8	1	0	0	0	0	0	0	1	0	0	0	0	0	0	0	0	1	0	1	3	0	2	2	0	0	0	0
P81605	DCD	Dermcidin	110	0	0	0	0	0	0	0	0	0	0		6	5	2	4	3	1	2	1	1	1	2	1	0	3	2	5	3	3	3	0	1	4	3	6	2	2	7	6	3	0
Q08554	DSC1	Desmocollin-1	894	0	0	0	0	0	0	0	0	0	0		2	2	0	3	9	2	0	0	0	4	0	3	17	4	2	0	0	0	2	0	1	2	1	24	10	0	5	0	1	0
Q02487	DSC2	Desmocollin-2	901	0	0	0	0	0	0	0	0	0	0		0	0	1	1	0	0	0	0	0	0	0	0	0	0	0	0	0	1	1	0	1	0	0	0	0	0	0	0	1	0
Q14574	DSC3	Desmocollin-3	896	0	0	0	0	0	0	0	0	0	0		0	0	0	0	1	0	0	0	0	0	0	1	1	0	0	0	0	0	0	0	0	0	0	5	0	0	0	0	0	0
Q02413	DSG1	Desmoglein-1	1049	0	0	0	0	0	0	0	0	0	0		3	4	1	17	17	6	0	3	0	8	0	9	24	11	5	4	3	4	5	3	2	9	4	42	12	1	16	7	3	0
P15924	DSP	Desmoplakin	2871	0	0	0	0	0	0	0	0	0	0		12	12	1	30	48	10	0	9	2	10	0	21	53	9	17	0	10	11	13	4	19	12	10	125	33	4	21	22	2	4
P60981	DSTN	Destrin	165	0	0.01	0	0	0	0	0	0	0	0		1	0	4	0	0	0	0	0	0	0	0	0	0	0	0	0	0	0	0	0	0	1	1	0	5	2	0	0	0	1
Q9Y295	DRG1	Developmentally-regulated GTP-binding protein 1	367	0	0.1	0	0	0	0	0	0	0	0		0	0	2	0	1	1	0	0	0	0	1	0	0	0	0	0	0	0	0	0	0	0	1	0	0	1	0	0	1	0
P09622	DLD	Dihydrolipoyl dehydrogenase, mitochondrial	509	0.04	0.02	0	0	0	0	0	0	0.01	0.01		8	2	8	2	0	1	0	0	0	0	2	0	0	0	0	0	1	0	0	3	0	0	3	0	0	0	3	1	1	4
P10515	DLAT	Dihydrolipoyllysine-residue acetyltransferase component of pyruvate dehydrogenase complex, mitochondrial	647	0	0.12	0	0	0	0	0	0.14	0	0		0	0	3	0	0	0	0	0	0	0	0	0	0	0	0	0	0	0	2	0	0	0	0	0	0	2	0	1	0	0
P36957	DLST	Dihydrolipoyllysine-residue succinyltransferase component of 2-oxoglutarate dehydrogenase complex, mitoc	453	0.07	0.06	0	0	0	0	0	0.26	0.05	0		2	3	4	0	0	0	0	0	0	0	1	0	0	0	0	0	0	1	3	2	0	0	1	0	0	1	0	2	0	1
Q16555	DPYSL2	Dihydropyrimidinase-related protein 2	572	0.1	0.34	0	0	0.01	0	0	0.05	0.12	0.04		9	13	22	2	0	5	0	0	0	3	6	2	0	0	0	1	0	5	1	8	0	1	6	0	0	1	0	0	4	7
O15228	GNPAT	Dihydroxyacetone phosphate acyltransferase	680	0	0	0	0	0	0	0	0	0	0		0	0	1	0	0	0	0	0	0	0	0	0	0	0	0	0	0	0	0	0	0	0	0	0	0	0	0	0	0	0
P53634	CTSC	Dipeptidyl peptidase 1	463	0	0	0	0	0	0	0	0	0	0		0	0	0	0	0	0	0	0	0	0	1	0	0	0	0	0	0	0	0	0	0	0	0	1	0	0	0	0	0	0
Q9NY33	DPP3	Dipeptidyl peptidase 3	737	0.31	0.46	0	0	0	0	0	0	0	0		1	3	6	0	0	0	0	0	0	0	0	0	0	0	0	0	0	0	0	0	0	0	1	1	0	0	0	0	0	0
P26358	DNMT1	DNA (cytosine-5)-methyltransferase 1	1616	0	0.12	0	0	0	0	0	0	0	0		2	3	9	2	0	0	0	0	0	0	1	0	0	0	0	0	0	0	0	0	0	0	2	0	1	5	0	0	0	1
Q16531	DDB1	DNA damage-binding protein 1	1140	0.58	0.51	0	0	0	0	0	0	0.34	0		12	11	17	4	0	2	0	0	0	0	2	0	0	1	0	0	0	0	0	3	4	0	2	0	2	5	0	0	0	0
Q2NKX8	ERCC6L	DNA excision repair protein ERCC-6-like	1250	0	0	0	0	0	0	0	0	0	0		0	0	0	0	0	0	0	0	0	0	0	0	0	0	0	0	0	0	0	0	0	0	1	0	0	0	0	0	0	0
P18858	LIG1	DNA ligase 1	919	0	0.2	0	0	0	0	0	0	0.18	0		0	0	3	0	0	0	0	0	0	0	0	0	0	0	0	0	0	0	0	2	0	0	1	0	0	0	0	0	0	2
P43246	MSH2	DNA mismatch repair protein Msh2	934	0.2	0.36	0	0	0	0	0	0	0.17	0.11		2	4	7	0	0	0	0	0	0	0	0	0	0	0	1	0	0	0	0	2	0	0	2	0	0	3	0	0	0	0
P52701	MSH6	DNA mismatch repair protein Msh6	1360	0	0	0	0	0	0	0	0.17	0	0		1	2	8	0	0	1	0	0	0	0	2	0	0	1	1	1	0	2	7	3	3	1	3	0	1	3	2	2	1	2
P28340	POLD1	DNA polymerase delta catalytic subunit	1107	0	0.28	0	0	0	0	0	0	0	0		0	0	3	0	0	0	0	0	0	0	0	0	0	0	0	0	0	0	0	0	0	0	0	0	0	1	0	0	0	0
P49643	PRIM2	DNA primase large subunit	509	0	0	0	0	0	0	0	0	0	0		0	0	1	0	0	0	0	0	0	0	1	0	0	0	0	0	0	0	0	0	0	0	0	0	0	0	0	0	0	0
P18887	XRCC1	DNA repair protein XRCC1	633	0	0.21	0	0	0	0	0	0	0	0		0	0	3	0	0	0	0	0	0	0	0	0	0	0	0	0	0	0	0	0	1	0	1	0	0	0	0	0	0	0
Q14691	GINS1	DNA replication complex GINS protein PSF1	196	0	0	0	0	0	0	0	0	0	0		0	0	1	0	0	0	0	0	0	0	0	0	0	0	0	0	0	0	0	0	0	0	0	0	0	0	0	0	0	0
Q9BRX5	GINS3	DNA replication complex GINS protein PSF3	216	0	0	0	0	0	0	0	0	0	0		0	0	1	0	0	0	0	0	0	0	0	0	0	0	0	0	0	0	0	0	0	0	0	0	0	0	0	0	0	0
P49736	MCM2	DNA replication licensing factor MCM2	904	0	0.02	0	0	0	0	0	0	0.33	0		14	17	18	6	0	5	1	0	0	3	8	0	0	2	0	0	1	0	0	18	4	4	7	0	0	7	0	0	7	12
P25205	MCM3	DNA replication licensing factor MCM3	808	0	0	0	0	0	0	0	0	0	0		18	13	32	10	2	5	0	0	0	5	8	1	2	0	1	3	3	3	2	13	5	6	10	0	3	5	1	1	7	14
P33991	MCM4	DNA replication licensing factor MCM4	863	0.37	0.33	0.13	0	0.04	0	0	0	0.38	0.11		18	12	24	2	0	8	0	0	0	3	6	0	0	0	0	1	0	0	0	8	2	0	6	0	1	2	0	0	2	6
P33992	MCM5	DNA replication licensing factor MCM5	734	0	0.01	0	0	0.08	0	0	0	0.01	0		11	11	18	4	0	2	0	0	0	0	10	1	0	4	3	0	1	0	2	8	2	4	6	0	3	5	2	0	3	3
Q14566	MCM6	DNA replication licensing factor MCM6	821	0.09	0.04	0	0	0	0	0	0	0	0.03		16	20	23	6	0	6	0	0	0	6	7	0	0	0	0	1	0	0	0	8	6	2	10	0	2	7	0	0	2	7
P33993	MCM7	DNA replication licensing factor MCM7	719	0.09	0.01	0.1	0	0.07	0	0	0	0.17	0.01		16	21	18	7	2	13	0	0	0	3	11	0	0	0	0	3	3	0	0	12	1	7	9	0	2	4	0	0	7	6
P11388	TOP2A	DNA topoisomerase 2-alpha	1531	0	0	0	0	0	0	0	0	0.52	0		21	21	24	2	0	12	0	0	0	4	8	0	2	4	1	1	1	0	1	18	17	1	12	0	6	8	0	0	6	7
Q02880	TOP2B	DNA topoisomerase 2-beta	1626	0.01	0	0	0	0	0	0	0	0.44	0.1		15	12	15	3	0	6	0	0	0	4	4	0	1	3	0	1	0	0	0	13	5	2	11	0	1	4	0	0	5	9
P27695	APEX1	DNA-(apurinic or apyrimidinic site) lyase	318	0	0.08	0	0	0.01	0	0	0	0	0.01		1	1	9	3	0	2	0	0	0	0	3	0	0	0	0	1	1	0	0	0	0	0	3	0	3	4	0	0	1	0
P29372	MPG	DNA-3-methyladenine glycosylase	298	0	0	0	0	0	0	0	0	0	0		0	0	0	0	0	0	0	0	0	0	0	0	0	0	0	0	0	0	0	0	0	0	1	0	0	0	0	0	0	0
P16989	CSDA	DNA-binding protein A	372	0.27	0.48	0.18	0	0.36	0	0	0	0.68	0		2	1	8	0	2	1	0	0	0	1	1	4	0	0	0	0	0	0	0	3	2	0	0	0	0	1	0	0	0	0
Q01826	SATB1	DNA-binding protein SATB1	763	0	0	0	0	0	0	0	0	0	0		1	0	0	0	0	0	0	0	0	0	0	0	0	0	0	0	0	0	0	0	0	0	0	0	0	0	0	0	0	0
Q9GZS1	POLR1E	DNA-directed RNA polymerase I subunit RPA49	481	0	0	0	0	0	0	0	0	0	0		0	0	1	0	0	0	0	0	0	0	0	0	0	0	0	0	0	0	0	0	0	0	0	0	0	0	0	0	0	0
P30876	POLR2B	DNA-directed RNA polymerase II subunit RPB2	1174	0	0.48	0	0	0.11	0	0	0	0	0		1	1	8	0	0	0	0	0	0	0	0	0	2	0	0	0	0	0	0	0	0	0	0	0	0	1	0	0	0	0
P19387	POLR2C	DNA-directed RNA polymerase II subunit RPB3	275	0	0	0	0	0	0	0	0	0	0		0	0	1	0	0	1	0	0	0	0	0	0	0	0	0	0	0	0	0	0	0	0	1	0	0	0	0	0	0	0
P36954	POLR2I	DNA-directed RNA polymerase II subunit RPB9	125	0	0	0	0	0	0	0	0	0	0		0	0	1	0	0	0	0	0	0	0	0	0	0	0	0	0	0	0	0	0	0	0	0	0	0	0	0	0	0	0
P19388	POLR2E	DNA-directed RNA polymerases I, II, and III subunit RPABC1	210	0	0	0	0	0	0	0	0	0.24	0		0	0	1	1	0	0	0	0	0	0	0	0	0	0	1	0	0	0	0	2	0	0	0	0	0	0	0	0	0	0
P52434	POLR2H	DNA-directed RNA polymerases I, II, and III subunit RPABC3	150	0	0.12	0	0	0	0	0	0	0	0		1	1	2	0	0	0	0	0	0	0	0	0	0	0	0	0	0	0	0	0	0	0	1	0	0	1	0	0	0	1
Q9UDY4	DNAJB4	DnaJ homolog subfamily B member 4	337	0	0.17	0	0	0	0	0	0	0.21	0		0	0	2	0	0	0	0	0	0	1	0	0	0	0	0	0	0	0	0	2	0	0	1	0	0	0	0	0	0	0
Q8IXB1	DNAJC10	DnaJ homolog subfamily C member 10	793	0	0	0	0	0	0	0	0	0	0		0	0	1	0	0	1	0	0	0	0	0	0	0	0	0	0	0	0	0	1	0	1	0	0	0	0	0	0	1	0
O75165	DNAJC13	DnaJ homolog subfamily C member 13	2243	0	0	0	0	0	0	0	0	0	0		0	0	0	0	0	0	0	0	0	0	0	0	0	1	0	0	0	0	0	0	0	0	1	0	0	0	0	0	0	0
Q99615	DNAJC7	DnaJ homolog subfamily C member 7	494	0	0.27	0	0	0.04	0	0	0	0	0		0	0	6	0	0	0	0	0	0	0	2	0	0	0	0	0	0	0	0	1	0	1	0	0	2	1	0	0	0	0
Q8WXX5	DNAJC9	DnaJ homolog subfamily C member 9	260	0.08	0	0	0	0.06	0.43	0	0	0.23	0		5	4	2	1	1	2	0	0	0	0	0	0	3	5	2	0	0	0	0	4	1	0	0	0	0	1	0	0	2	3
O60762	DPM1	Dolichol-phosphate mannosyltransferase	260	0	0	0.3	0.17	0	0	0	0	0	0		0	1	0	0	0	3	0	0	0	2	1	1	0	0	0	0	0	0	0	0	0	1	0	0	0	0	0	0	1	0
P39656	DDOST	Dolichyl-diphosphooligosaccharide0protein glycosyltransferase 48 kDa subunit	456	0	0	0	0	0	0	0	0	0	0		8	5	7	3	0	2	0	0	0	2	4	0	0	0	0	1	1	0	0	4	0	3	2	0	3	4	0	0	7	8
P04843	RPN1	Dolichyl-diphosphooligosaccharide0protein glycosyltransferase subunit 1	607	0.12	0.01	0	0	0	0	0	0	0	0.01		28	27	27	12	0	13	0	0	0	2	11	0	0	0	0	1	0	0	0	7	0	3	11	1	2	6	1	1	6	7
P04844	RPN2	Dolichyl-diphosphooligosaccharide0protein glycosyltransferase subunit 2	631	0.23	0	0	0	0	0	0	0	0	0		17	15	9	6	0	5	0	0	0	2	3	0	1	1	0	1	1	0	0	3	0	3	3	0	1	0	0	0	10	5
P61803	DAD1	Dolichyl-diphosphooligosaccharide0protein glycosyltransferase subunit DAD1	113	0	0.13	0	0	0	0	0	0	0	0.04		1	1	2	2	0	1	0	0	0	0	1	0	0	0	0	0	0	0	0	1	0	0	2	0	1	1	0	0	1	1
P46977	STT3A	Dolichyl-diphosphooligosaccharide0protein glycosyltransferase subunit STT3A	705	0.02	0.07	0	0	0.04	0	0	0	0	0		3	0	4	1	0	0	0	0	0	0	3	0	0	0	0	0	0	0	0	0	0	0	1	0	0	3	0	0	0	2
Q8TCJ2	STT3B	Dolichyl-diphosphooligosaccharide0protein glycosyltransferase subunit STT3B	826	0.07	0.03	0	0	0	0	0	0	0	0		7	6	8	0	0	1	0	0	0	0	1	0	0	0	0	0	0	0	0	1	0	1	2	0	0	2	1	0	0	5
Q5BKT4	ALG10	Dol-P-Glc:Glc(2)Man(9)GlcNAc(2)-PP-Dol alpha-1,2-glucosyltransferase	473	0	0	0	0	0	0	0	0	0	0		0	1	0	0	0	0	0	0	0	0	0	0	0	0	0	0	0	0	0	0	0	0	0	0	0	0	0	0	0	0
Q92685	ALG3	Dol-P-Man:Man(5)GlcNAc(2)-PP-Dol alpha-1,3-mannosyltransferase	438	0	0	0	0	0	0	0	0	0	0		0	0	1	0	0	0	0	0	0	0	0	0	0	0	0	0	0	0	0	0	0	0	1	0	0	0	0	0	0	0
O60216	RAD21	Double-strand-break repair protein rad21 homolog	631	0	0.1	0	0	0	0	0	0.55	0.42	0		1	0	2	0	0	0	0	0	0	0	0	0	0	0	0	0	0	1	7	2	2	0	0	0	0	0	0	0	0	0
Q14919	DRAP1	Dr1-associated corepressor	205	0	0	0	0	0	0	0	0	0	0		0	0	0	1	0	1	0	0	0	0	0	0	0	0	0	0	0	0	0	0	0	0	1	0	0	0	0	0	1	1
Q16643	DBN1	Drebrin	649	0	0	0	0	0	0	0	0	0	0		2	1	2	1	0	0	0	0	0	0	0	1	0	0	0	0	0	2	3	0	0	0	0	0	0	0	7	8	0	0
Q9UJU6	DBNL	Drebrin-like protein	430	0	0.34	0	0	0	0	0	0	0	0		0	1	4	0	0	0	0	0	0	0	0	0	0	0	0	0	0	0	0	0	0	0	0	0	0	0	0	0	0	0
Q8TEA8	DTD1	D-tyrosyl-tRNA(Tyr) deacylase 1	209	0	0	0	0	0	0	0	0	0	0		0	0	1	0	0	0	0	0	0	0	0	0	0	0	0	0	0	0	0	1	1	0	1	0	0	0	0	0	0	1
P36507	MAP2K2	Dual specificity mitogen-activated protein kinase kinase 2	400	0	0.29	0	0	0	0	0	0	0	0		0	0	3	0	0	0	0	0	0	0	0	0	0	0	0	0	0	0	0	0	0	0	0	0	0	0	0	0	0	0
P49761	CLK3	Dual specificity protein kinase CLK3	638	0	0	0	0	0	0	0	0	0	0		0	1	0	0	0	0	0	0	0	0	0	0	0	0	0	0	0	0	0	0	0	0	0	0	0	0	0	0	0	0
P33981	TTK	Dual specificity protein kinase TTK	857	0	0	0	0	0	0	0	0	0	0		0	0	0	0	0	0	0	0	0	0	0	0	0	0	0	0	0	0	0	0	0	0	1	0	0	0	0	0	0	0
Q14203	DCTN1	Dynactin subunit 1	1278	0	0.08	0	0	0	0	0	0	0	0		0	0	3	0	0	0	0	0	0	0	0	0	0	0	0	0	0	0	0	1	0	0	0	0	0	0	0	0	0	0
O00429	DNM1L	Dynamin-1-like protein	736	0	0.18	0	0	0	0	0	0	0	0		0	0	3	0	0	0	0	0	0	0	0	0	0	1	0	0	0	0	0	0	0	0	0	0	0	0	0	0	0	0
P50570	DNM2	Dynamin-2	870	0.01	0.03	0	0	0	0	0	0	0.2	0		5	3	9	1	1	3	0	0	0	0	1	0	0	0	0	0	1	0	0	6	0	0	3	0	0	0	0	2	2	5
Q9UQ16	DNM3	Dynamin-3	869	0	0	0.07	0	0	0	0	0	0	0.07		1	0	1	1	1	2	0	0	0	0	0	0	0	0	0	0	0	0	1	1	0	0	2	0	0	0	0	0	0	0
O60313	OPA1	Dynamin-like 120 kDa protein, mitochondrial	960	0	0.34	0	0	0.07	0	0	0	0	0		0	0	4	0	0	0	0	0	0	0	2	0	0	0	0	0	0	0	0	1	0	0	0	0	0	0	0	0	0	1
P63167	DYNLL1	Dynein light chain 1, cytoplasmic	89	0.07	0	0	0	0	0.03	0	0	0	0		8	9	5	3	0	0	0	0	0	0	1	0	0	3	4	1	1	3	2	0	0	1	0	0	1	2	1	4	2	0
Q96FJ2	DYNLL2	Dynein light chain 2, cytoplasmic	89	0.45	0.27	0	0	0	0.1	0	0.13	0	0		6	5	1	3	0	0	0	0	0	0	0	0	0	2	1	0	0	2	1	0	0	0	0	0	0	0	2	1	1	0
Q8TF09	DYNLRB2	Dynein light chain roadblock-type 2	96	0	0	0	0	0	0	0	0	0	0		0	0	0	0	0	0	0	0	0	0	0	0	0	0	0	0	0	0	0	0	0	0	1	0	0	0	0	0	1	0
P63172	DYNLT1	Dynein light chain Tctex-type 1	113	0	0	0	0	0	0	0	0	0	0		0	1	0	0	0	0	0	0	0	0	0	0	0	0	0	0	0	0	0	0	0	0	0	0	0	0	0	0	0	0
O00257	CBX4	E3 SUMO-protein ligase CBX4	560	0	0	0	0	0	0	0	0	0	0		0	0	1	0	0	0	0	0	0	0	0	0	0	0	0	0	0	0	0	0	0	0	0	0	0	0	0	0	0	0
P49792	RANBP2	E3 SUMO-protein ligase RanBP2	3224	0	0	0	0	0	0	0	0	0.25	0		2	3	7	0	0	2	0	0	0	1	2	0	0	4	2	0	0	2	5	6	10	0	1	0	0	0	8	7	0	4
Q14258	TRIM25	E3 ubiquitin/ISG15 ligase TRIM25	630	0	0.23	0	0	0	0	0	0	0	0.14		0	0	3	0	0	0	0	0	0	0	1	0	0	0	0	0	1	0	0	1	0	0	2	0	0	0	0	0	0	0
O75150	RNF40	E3 ubiquitin-protein ligase BRE1B	1001	0	0	0	0	0	0	0	0	0	0		0	0	0	0	0	0	0	0	0	0	0	0	0	0	0	0	0	0	0	1	0	0	0	0	0	0	0	0	0	0
P22681	CBL	E3 ubiquitin-protein ligase CBL	906	0	0	0	0	0	0	0	0	0	0		0	0	0	0	0	0	0	0	0	0	0	0	0	0	0	0	0	0	0	1	0	0	0	0	0	0	0	0	0	0
Q96J02	ITCH	E3 ubiquitin-protein ligase Itchy homolog	903	0	0	0	0	0	0	0	0	0	0		0	0	0	0	0	0	0	0	0	1	0	0	0	0	0	0	0	0	0	0	0	0	0	0	0	0	0	0	0	0
Q9P0J7	KCMF1	E3 ubiquitin-protein ligase KCMF1	381	0	0	0	0	0	0	0	0	0	0		0	0	1	0	0	0	0	0	0	0	0	0	0	0	0	0	0	0	0	0	0	0	0	0	0	0	0	0	0	0
Q8NHY2	RFWD2	E3 ubiquitin-protein ligase RFWD2	731	0	0	0	0	0	0	0	0	0	0		0	0	0	0	0	0	0	0	0	0	0	0	0	1	1	0	0	0	0	0	0	0	0	0	0	0	3	0	0	0
Q06587	RING1	E3 ubiquitin-protein ligase RING1	406	0	0	0	0	0	0.39	0	0	0	0		1	0	0	0	0	0	0	0	0	0	0	0	0	2	1	0	0	0	0	0	0	0	0	0	1	0	0	0	0	0
Q99496	RNF2	E3 ubiquitin-protein ligase RING2	336	0.32	0	0	0	0	0.32	0	0	0	0		3	2	0	0	0	0	0	0	0	0	0	0	0	1	2	0	0	0	0	0	1	0	0	0	1	0	1	0	0	0
Q99942	RNF5	E3 ubiquitin-protein ligase RNF5	180	0	0	0	0	0	0	0	0	0	0		0	0	0	0	0	0	1	0	0	0	0	0	0	0	0	0	0	0	0	0	0	0	0	0	0	0	0	0	0	0
P19474	TRIM21	E3 ubiquitin-protein ligase TRIM21	475	0	0	0	0	0	0	0	0	0	0		127	120	121	128	73	192	133	27	32	254	258	181	195	183	219	121	126	165	313	139	82	167	131	217	20	24	250	287	107	79
O94972	TRIM37	E3 ubiquitin-protein ligase TRIM37	964	0	0	0	0	0	0.59	0	0	0	0		0	0	0	0	0	0	0	0	0	0	0	0	0	3	2	0	0	1	0	0	0	0	0	0	0	0	2	0	0	0
Q6AZZ1	TRIM68	E3 ubiquitin-protein ligase TRIM68	485	0	0	0	0	0	0	0	0	0	0		0	0	0	0	0	0	0	0	0	1	0	0	0	0	0	0	0	0	0	0	0	0	0	0	0	0	0	0	0	0
Q5T4S7	UBR4	E3 ubiquitin-protein ligase UBR4	5183	0	0	0	0	0	0	0	0	0.04	0		0	1	0	0	0	0	0	0	0	0	0	0	0	0	0	0	0	0	0	2	0	0	0	0	0	1	0	0	0	0
Q96T88	UHRF1	E3 ubiquitin-protein ligase UHRF1	793	0	0.01	0	0	0	0.48	0	0.46	0	0		1	3	10	2	1	0	0	0	0	0	0	0	0	6	7	0	1	7	6	0	1	3	1	0	1	0	6	5	0	0
Q96PU4	UHRF2	E3 ubiquitin-protein ligase UHRF2	802	0	0	0	0	0	0	0	0	0	0		0	1	1	0	1	0	0	0	0	0	0	0	0	0	0	0	0	0	0	0	0	0	0	0	1	0	0	1	0	0
O94874	UFL1	E3 UFM1-protein ligase 1	794	0	0.43	0	0	0	0	0	0	0.37	0		1	0	5	0	0	1	0	0	0	0	0	0	0	0	0	0	0	0	0	3	0	0	0	0	0	0	0	0	1	0
Q96C19	EFHD2	EF-hand domain-containing protein D2	240	0	0	0	0	0	0	0	0	0	0		0	0	1	0	0	0	0	0	0	0	0	0	0	0	0	0	0	0	1	0	0	0	0	0	0	0	0	0	0	0
Q9H4M9	EHD1	EH domain-containing protein 1	534	0	0	0	0	0	0	0	0	0	0		0	0	1	0	0	0	0	0	0	0	0	0	0	0	0	0	0	0	0	1	0	0	0	0	0	0	0	0	0	0
Q15717	ELAVL1	ELAV-like protein 1	326	0	0.01	0	0	0	0	0	0	0.01	0		8	9	13	4	0	3	0	0	0	2	3	1	2	6	3	1	1	0	2	7	5	2	6	0	2	4	2	3	2	2
P13804	ETFA	Electron transfer flavoprotein subunit alpha, mitochondrial	333	0.09	0.12	0.12	0.15	0.01	0	0	0	0.03	0		6	8	8	4	2	6	0	0	0	5	4	0	1	0	0	2	0	0	1	4	1	2	3	0	0	1	0	0	4	4
P38117	ETFB	Electron transfer flavoprotein subunit beta	255	0.01	0.14	0.56	0.01	0.12	0	0	0	0.07	0.01		3	2	8	1	4	5	0	0	0	2	4	0	0	0	0	0	0	0	0	3	0	0	2	0	0	1	0	0	3	2
P68104	EEF1A1	Elongation factor 1-alpha 1	462	0	0	0	0	0	0	0	0	0	0		66	67	56	30	23	39	7	1	0	25	33	15	30	22	17	18	13	7	20	9	6	20	32	16	28	47	21	18	24	25
P24534	EEF1B2	Elongation factor 1-beta	225	0	0	0	0	0	0	0	0	0	0		2	3	6	1	0	1	0	0	0	1	2	0	0	0	0	1	1	0	1	1	0	1	2	0	2	4	0	1	1	2
P29692	EEF1D	Elongation factor 1-delta	281	0.09	0.14	0	0	0	0	0	0	0	0		4	5	8	0	0	0	0	0	0	0	1	0	0	0	0	0	0	0	0	1	0	0	0	1	0	3	0	0	1	1
P26641	EEF1G	Elongation factor 1-gamma	437	0	0	0	0	0	0	0	0	0	0		16	14	26	5	0	6	0	0	0	3	7	0	0	2	0	1	1	0	1	6	0	4	7	0	7	10	1	1	4	5
P13639	EEF2	Elongation factor 2	858	0	0	0	0	0	0	0	0	0	0		75	71	92	49	15	21	3	2	1	15	44	6	10	10	11	17	17	15	28	27	7	28	40	8	47	50	19	8	32	35
Q96RP9	GFM1	Elongation factor G, mitochondrial	751	0	0.4	0	0	0	0	0	0	0	0		0	0	3	1	0	0	0	0	0	0	0	0	0	0	0	0	0	0	0	0	0	0	0	0	0	0	0	0	0	0
P43897	TSFM	Elongation factor Ts, mitochondrial	325	0	0.2	0	0	0	0	0	0	0	0		0	0	2	0	0	1	0	0	0	0	0	0	0	0	0	0	0	0	0	0	0	0	0	0	0	0	0	0	0	0
P49411	TUFM	Elongation factor Tu, mitochondrial	452	0	0	0	0	0	0	0	0	0	0		15	15	22	4	7	10	0	0	0	6	9	0	5	0	0	2	0	0	2	10	0	2	6	0	3	9	0	2	6	9
Q9GZR5	ELOVL4	Elongation of very long chain fatty acids protein 4	314	0	0	0	0	0	0	0	0	0	0		0	0	0	0	0	0	0	0	0	0	0	0	0	0	0	0	0	0	0	0	0	1	0	0	0	0	0	0	0	0
O95163	IKBKAP	Elongator complex protein 1	1332	0	0.12	0	0	0	0	0	0	0.06	0		0	0	4	0	0	0	0	0	0	0	0	0	0	0	0	0	0	0	0	2	0	0	0	0	0	0	0	0	0	0
Q9H9T3	ELP3	Elongator complex protein 3	547	0	0	0	0	0	0	0	0	0	0		0	0	1	0	0	0	0	0	0	0	0	0	0	0	0	0	0	0	0	1	0	0	0	0	0	0	0	0	0	0
Q9UI08	EVL	Ena/VASP-like protein	416	0	0	0	0	0	0	0	0	0	0		0	0	1	0	0	0	0	0	0	0	0	0	0	0	0	0	0	0	0	0	0	0	0	0	0	0	0	0	0	0
O94919	ENDOD1	Endonuclease domain-containing 1 protein	500	0.22	0	0	0	0	0	0	0	0	0		1	2	1	0	0	0	0	0	0	0	0	1	0	0	0	0	0	0	0	1	0	0	0	0	0	0	0	0	0	1
Q99961	SH3GL1	Endophilin-A2	368	0	0	0	0	0	0	0	0	0	0		0	0	1	0	0	0	0	0	0	0	0	0	0	0	0	0	0	0	0	0	0	0	0	0	0	0	0	0	0	0
Q9Y371	SH3GLB1	Endophilin-B1	365	0	0	0	0	0	0	0	0	0	0		0	0	1	0	0	0	0	0	0	0	0	0	0	0	0	0	0	0	0	0	0	0	1	0	0	0	0	0	0	0
Q9NZ08	ERAP1	Endoplasmic reticulum aminopeptidase 1	941	0.05	0.38	0	0.06	0	0	0	0	0	0		0	2	8	0	0	0	0	0	0	2	1	0	0	0	0	0	0	0	0	1	0	0	0	0	0	0	0	0	0	0
P30040	ERP29	Endoplasmic reticulum resident protein 29	261	0	0.34	0	0	0.02	0	0	0	0	0		0	0	3	3	0	0	0	0	0	0	2	0	0	0	0	0	0	0	0	0	0	0	0	0	0	1	0	0	2	1
Q969X5	ERGIC1	Endoplasmic reticulum-Golgi intermediate compartment protein 1	290	0.09	0.08	0	0	0	0	0	0	0.22	0.27		0	2	2	0	1	1	0	0	0	0	1	0	0	0	0	0	0	1	0	2	0	2	1	1	0	0	0	0	0	1
P14625	HSP90B1	Endoplasmin	803	0	0	0	0	0	0	0	0	0	0		23	28	30	9	5	12	0	1	0	6	11	4	8	1	2	5	6	1	2	23	3	10	15	3	11	12	1	1	12	32
Q92556	ELMO1	Engulfment and cell motility protein 1	727	0	0.04	0	0	0	0	0	0.07	0	0		0	3	7	0	0	0	0	0	0	0	0	0	0	0	0	0	0	2	4	2	0	0	0	0	0	0	4	3	0	1
Q6P2E9	EDC4	Enhancer of mRNA-decapping protein 4	1401	0	0.28	0.06	0	0	0	0	0	0	0		0	0	3	0	0	2	0	0	0	0	0	0	0	0	0	0	0	0	1	0	0	0	0	0	0	0	1	0	0	0
P84090	ERH	Enhancer of rudimentary homolog	104	0	0.01	0	0	0	0.14	0	0	0.01	0		2	1	5	2	0	1	0	0	0	0	2	0	0	5	2	0	0	1	2	1	3	1	2	1	2	0	3	2	0	1
Q9UHY7	ENOPH1	Enolase-phosphatase E1	261	0	0	0	0	0	0	0	0	0	0		0	0	1	0	0	0	0	0	0	0	1	0	0	0	0	0	0	0	0	0	0	0	0	0	0	0	0	0	0	0
O75521	ECI2	Enoyl-CoA delta isomerase 2, mitochondrial	394	0	0.27	0	0	0	0	0	0	0	0		0	0	3	0	0	0	0	0	0	0	0	0	0	0	0	0	0	0	0	0	0	0	0	0	0	0	0	0	0	0
Q9NTX5	ECHDC1	Enoyl-CoA hydratase domain-containing protein 1	307	0	0	0	0	0	0	0	0	0	0		0	0	1	0	0	0	0	0	0	0	0	0	0	0	0	0	0	0	0	0	0	0	0	0	0	0	0	0	0	0
P30084	ECHS1	Enoyl-CoA hydratase, mitochondrial	290	0	0.01	0	0	0	0	0	0	0	0		1	1	2	0	0	0	0	0	0	0	0	0	0	0	0	0	0	0	0	0	0	0	1	0	1	1	0	0	0	2
Q9BYJ1	ALOXE3	Epidermis-type lipoxygenase 3	711	0	0	0	0	0	0.04	0	0	0	0		0	0	0	0	1	0	0	0	0	0	0	0	0	0	2	0	0	0	0	0	0	0	0	3	0	0	1	1	0	0
P58107	EPPK1	Epiplakin	5090	0	0	0	0	0	0	0	0	0	0		0	0	0	0	4	0	0	0	0	0	0	1	2	6	8	0	0	5	4	0	1	0	1	8	9	1	10	10	0	0
P24390	KDELR1	ER lumen protein retaining receptor 1	212	0	0.27	0	0	0	0.21	0	0	0	0.54		0	0	2	2	0	0	0	0	0	0	0	0	0	2	1	1	0	0	0	0	1	3	2	0	2	0	0	0	1	0
P33947	KDELR2	ER lumen protein retaining receptor 2	212	0	0.03	0	0	0	0.12	0	0	0	0.17		0	0	2	0	0	0	0	0	0	0	0	0	0	2	1	1	0	0	0	0	1	2	2	0	3	0	0	0	1	0
Q96HE7	ERO1L	ERO1-like protein alpha	468	0.6	0.23	0	0	0	0	0	0	0	0.45		5	3	3	0	0	0	0	0	0	0	0	0	0	0	0	0	0	0	0	0	0	3	1	0	0	0	0	0	0	2
P30042	C21orf33	ES1 protein homolog, mitochondrial	268	0	0.38	0	0	0	0	0	0	0	0		0	0	4	0	0	0	0	0	0	0	0	0	0	0	0	0	0	0	0	0	0	0	0	0	0	1	0	0	0	0
Q9H501	ESF1	ESF1 homolog	851	0	0.17	0	0	0	0	0	0	0	0		0	0	3	0	0	0	0	0	0	0	0	0	0	0	0	0	0	0	0	0	0	0	0	0	0	0	0	0	0	0
Q92506	HSD17B8	Estradiol 17-beta-dehydrogenase 8	261	0	0.21	0	0	0	0	0	0	0	0		0	0	2	0	0	0	0	0	0	0	1	0	0	0	0	0	0	0	0	0	0	0	0	0	0	0	0	0	0	0
Q99447	PCYT2	Ethanolamine-phosphate cytidylyltransferase	389	0	0	0	0	0	0	0	0	0	0		0	0	1	0	0	0	0	0	0	0	0	0	0	0	0	0	0	0	0	0	0	0	0	0	0	0	0	0	0	0
P41161	ETV5	ETS translocation variant 5	510	0	0	0	0	0	0.18	0	0.34	0	0		0	0	0	0	0	0	0	0	0	0	0	0	0	2	0	0	0	3	0	0	0	0	0	0	0	0	0	0	0	0
P60842	EIF4A1	Eukaryotic initiation factor 4A-I	406	0	0	0	0	0	0	0	0	0	0		25	28	48	18	2	14	1	0	0	9	18	2	6	3	0	1	0	0	2	10	2	6	12	2	15	31	10	7	16	9
Q14240	EIF4A2	Eukaryotic initiation factor 4A-II	407	0	0	0	0	0	0	0	0	0	0		12	11	24	9	2	9	1	0	0	3	6	2	2	0	0	1	0	0	2	6	2	3	7	2	12	15	6	5	11	6
P38919	EIF4A3	Eukaryotic initiation factor 4A-III	411	0	0	0	0	0	0	0	0	0	0		11	13	20	7	2	13	0	0	0	7	5	0	4	9	5	2	1	2	3	8	5	2	4	0	8	11	10	2	7	9
P15170	GSPT1	Eukaryotic peptide chain release factor GTP-binding subunit ERF3A	499	0	0.13	0.01	0	0	0	0	0	0	0		1	0	7	2	0	2	0	0	0	0	2	0	0	0	0	0	0	0	0	1	0	0	1	0	0	3	0	0	1	2
P62495	ETF1	Eukaryotic peptide chain release factor subunit 1	437	0.01	0.09	0	0	0.06	0	0	0	0.01	0		4	2	8	1	0	0	0	0	0	0	4	0	0	0	0	0	0	0	0	2	0	0	1	0	0	4	1	0	0	2
O43324	EEF1E1	Eukaryotic translation elongation factor 1 epsilon-1	174	0	0.21	0	0	0	0	0	0	0.36	0		0	1	2	0	0	0	0	0	0	0	1	0	0	0	0	0	0	0	0	3	0	0	1	0	0	0	0	0	1	0
P47813	EIF1AX	Eukaryotic translation initiation factor 1A, X-chromosomal	144	0	0	0	0	0.01	0	0	0	0	0		0	0	2	0	1	2	0	0	0	0	1	0	2	0	0	0	0	0	0	0	0	0	0	0	4	1	0	0	1	0
P05198	EIF2S1	Eukaryotic translation initiation factor 2 subunit 1	315	0.06	0.19	0.02	0.01	0.11	0	0	0	0.07	0.01		4	4	9	2	0	3	0	0	0	2	4	0	2	0	0	0	0	0	0	3	0	0	2	1	2	3	0	0	0	0
P20042	EIF2S2	Eukaryotic translation initiation factor 2 subunit 2	333	0.04	0.12	0	0	0.06	0	0	0	0.14	0.17		2	0	3	1	0	0	0	0	0	0	2	0	0	0	0	0	0	0	0	2	0	2	0	0	1	1	0	0	1	0
P41091	EIF2S3	Eukaryotic translation initiation factor 2 subunit 3	472	0.09	0.28	0	0	0.13	0	0	0	0.26	0		3	6	12	0	0	2	0	0	0	0	4	0	0	0	0	0	0	0	0	4	0	0	1	0	0	2	0	0	1	3
Q9BY44	EIF2A	Eukaryotic translation initiation factor 2A	585	0	0.17	0	0	0	0	0	0	0	0		0	1	3	0	0	0	0	0	0	0	0	0	0	0	0	0	0	0	0	1	0	0	1	0	0	3	0	0	0	0
P41214	EIF2D	Eukaryotic translation initiation factor 2D	584	0	0	0	0	0	0	0	0	0	0		0	0	1	0	0	0	0	0	0	0	0	0	0	0	0	0	0	0	0	0	0	0	0	0	0	0	0	0	0	0
Q14152	EIF3A	Eukaryotic translation initiation factor 3 subunit A	1382	0	0.12	0	0	0	0	0	0	0	0		4	3	20	3	0	0	0	0	0	0	5	0	0	0	0	2	1	0	0	2	0	1	3	0	3	5	0	0	3	3
P55884	EIF3B	Eukaryotic translation initiation factor 3 subunit B	814	0.17	0.34	0	0	0	0	0	0	0.06	0		12	9	21	2	0	1	0	0	0	0	3	0	0	0	0	0	0	0	0	5	0	1	2	0	0	7	0	0	1	2
Q99613	EIF3C	Eukaryotic translation initiation factor 3 subunit C	913	0	0.11	0	0	0	0	0	0	0.01	0		4	6	14	1	0	0	0	0	0	0	1	0	0	0	0	0	1	0	0	5	0	0	1	0	0	2	0	0	5	4
O15371	EIF3D	Eukaryotic translation initiation factor 3 subunit D	548	0.66	0.78	0	0	0.23	0	0.06	0	0	0.46		8	7	11	4	1	1	0	0	0	1	4	0	0	0	0	1	2	0	0	0	1	4	0	1	0	2	0	0	1	0
P60228	EIF3E	Eukaryotic translation initiation factor 3 subunit E	445	0.21	0.22	0.01	0	0	0	0	0	0.08	0		7	4	9	0	0	2	0	0	0	0	0	0	0	0	0	0	0	0	0	3	0	0	0	0	0	4	0	0	0	2
O00303	EIF3F	Eukaryotic translation initiation factor 3 subunit F	357	0.01	0.02	0	0	0	0	0	0	0	0		5	3	7	3	0	3	0	0	0	2	2	0	0	0	0	0	0	0	0	2	0	0	2	0	1	3	0	0	2	3
O75821	EIF3G	Eukaryotic translation initiation factor 3 subunit G	320	0.24	0.2	0	0	0	0	0	0	0	0		2	1	2	0	0	0	0	0	0	0	0	0	0	0	0	0	0	0	0	0	0	0	0	0	0	0	0	0	0	0
O15372	EIF3H	Eukaryotic translation initiation factor 3 subunit H	352	0.14	0.39	0	0	0	0	0	0	0	0		0	3	8	0	0	0	0	0	0	0	0	0	0	0	0	0	0	0	0	0	0	1	0	0	2	1	0	0	0	0
Q13347	EIF3I	Eukaryotic translation initiation factor 3 subunit I	325	0	0.01	0	0	0	0	0	0	0	0		5	5	15	3	0	0	0	0	0	0	1	0	0	0	0	1	0	0	0	1	0	0	3	0	5	4	0	0	4	1
O75822	EIF3J	Eukaryotic translation initiation factor 3 subunit J	258	0	0	0	0	0	0	0	0	0	0		0	0	1	0	0	0	0	0	0	0	0	0	0	0	0	0	0	0	0	0	0	0	0	0	0	0	0	0	0	1
Q9UBQ5	EIF3K	Eukaryotic translation initiation factor 3 subunit K	218	0	0.15	0	0	0	0	0	0	0.03	0		1	0	6	0	0	0	0	0	0	0	1	0	0	0	0	0	0	0	0	2	0	0	1	0	0	1	0	0	1	3
Q9Y262	EIF3L	Eukaryotic translation initiation factor 3 subunit L	564	0.01	0.13	0	0	0	0	0	0	0.05	0		10	5	18	2	0	0	0	0	0	0	3	0	0	0	0	0	1	0	0	7	0	0	3	0	1	6	1	0	1	3
Q7L2H7	EIF3M	Eukaryotic translation initiation factor 3 subunit M	374	0.03	0.37	0	0	0	0	0	0	0	0.02		3	0	11	1	0	0	0	0	0	0	0	0	0	0	0	0	0	0	0	1	0	0	2	0	2	0	0	0	0	3
Q04637	EIF4G1	Eukaryotic translation initiation factor 4 gamma 1	1599	0.23	0.41	0	0	0	0	0	0	0	0.04		4	5	11	0	0	0	0	0	0	0	0	0	0	0	0	0	0	0	0	1	0	0	2	0	1	3	0	0	0	0
P78344	EIF4G2	Eukaryotic translation initiation factor 4 gamma 2	907	0	0.06	0	0	0	0	0	0	0	0		0	0	2	0	0	0	0	0	0	0	0	0	0	0	0	0	0	0	0	1	0	0	1	0	0	0	0	0	0	0
O43432	EIF4G3	Eukaryotic translation initiation factor 4 gamma 3	1585	0	0	0	0	0	0	0	0	0	0.1		0	0	1	0	0	0	0	0	0	0	1	0	0	1	1	0	1	0	1	0	0	2	0	0	0	0	0	0	0	0
P06730	EIF4E	Eukaryotic translation initiation factor 4E	217	0.64	0.43	0	0.15	0	0	0	0	0	0		2	3	4	0	0	0	0	0	0	2	1	0	0	0	0	0	0	0	1	1	0	1	0	0	0	0	0	0	0	0
Q15056	EIF4H	Eukaryotic translation initiation factor 4H	248	0	0	0	0.14	0	0	0	0	0	0		1	0	0	0	0	0	0	0	0	2	0	0	0	0	0	0	0	0	0	1	0	0	0	0	0	1	0	0	1	0
P55010	EIF5	Eukaryotic translation initiation factor 5	431	0.1	0.63	0.09	0	0	0	0	0	0	0.41		0	2	6	2	0	2	0	0	0	0	1	0	0	0	0	0	0	0	0	0	0	1	3	0	0	0	0	1	0	1
P63241	EIF5A	Eukaryotic translation initiation factor 5A-1	154	0	0	0	0	0	0	0	0	0	0		11	15	6	4	2	2	0	0	0	2	2	0	2	1	0	4	2	0	0	1	0	1	3	0	6	2	2	1	3	8
O60841	EIF5B	Eukaryotic translation initiation factor 5B	1220	0.33	0.45	0	0	0	0	0	0	0	0		3	3	8	0	0	0	0	0	0	0	0	0	0	0	0	0	0	0	0	0	0	0	0	0	0	1	0	0	0	1
Q96A65	EXOC4	Exocyst complex component 4	974	0	0	0	0	0	0	0	0	0	0.34		0	0	1	0	0	1	0	0	0	0	0	0	0	0	0	0	0	0	0	0	0	0	3	0	0	0	0	2	0	0
Q9UPT5	EXOC7	Exocyst complex component 7	735	0	0	0	0	0	0	0	0	0	0		1	0	0	0	0	0	0	0	0	0	0	0	0	0	0	0	0	0	0	0	0	0	0	0	0	0	0	0	0	0
Q9Y3B2	EXOSC1	Exosome complex component CSL4	195	0	0	0	0	0	0	0	0	0	0		0	1	0	0	0	0	0	0	0	0	0	0	0	0	0	0	0	0	0	0	1	0	0	0	0	0	0	0	0	0
Q5RKV6	EXOSC6	Exosome complex component MTR3	272	0	0.2	0	0	0	0	0	0	0.46	0		0	0	2	0	0	0	0	0	0	0	1	0	0	0	0	0	0	0	0	0	5	0	1	0	0	1	0	0	0	0
Q13868	EXOSC2	Exosome complex component RRP4	293	0	0	0	0	0	0	0	0	0	0		0	1	0	0	0	0	0	0	0	0	0	0	0	0	0	0	0	0	0	0	0	0	0	0	0	0	0	0	0	0
Q9NPD3	EXOSC4	Exosome complex component RRP41	245	0	0.23	0	0	0	0	0	0	0	0		0	0	2	0	0	0	0	0	0	0	0	0	0	0	0	0	0	0	0	0	0	0	0	0	0	0	0	0	0	0
Q96B26	EXOSC8	Exosome complex component RRP43	276	0	0.28	0	0	0	0	0	0	0.26	0		0	0	3	0	0	0	0	0	0	0	0	0	0	0	0	0	0	0	0	2	0	0	0	0	0	0	0	0	0	1
Q06265	EXOSC9	Exosome complex component RRP45	439	0	0	0	0	0	0	0	0	0	0		0	0	0	0	0	0	0	0	0	0	0	0	0	0	0	0	0	0	0	1	0	0	0	0	1	0	0	0	0	1
Q01780	EXOSC10	Exosome component 10	885	0	0.36	0	0	0	0	0	0	0	0		0	0	4	0	0	0	0	0	0	0	0	0	0	0	0	0	0	0	0	1	0	0	0	0	0	0	0	0	0	1
O14980	XPO1	Exportin-1	1071	0	0	0	0	0	0	0	0	0	0		8	9	14	4	0	9	0	0	0	3	2	0	0	0	1	2	3	1	0	4	0	4	8	0	2	4	0	0	4	9
P55060	CSE1L	Exportin-2	971	0.11	0.06	0	0	0	0	0	0	0	0.33		13	11	15	2	0	5	0	0	0	3	3	0	0	0	0	0	1	0	0	4	0	2	10	0	3	4	0	0	2	3
Q9HAV4	XPO5	Exportin-5	1204	0.3	0.41	0	0	0	0	0	0	0	0.35		4	2	7	0	0	1	0	0	0	1	1	1	0	0	0	0	1	0	1	0	0	2	2	0	1	0	0	1	0	0
Q96QU8	XPO6	Exportin-6	1125	0	0	0	0	0	0	0	0	0	0		1	0	0	0	0	0	0	0	0	0	0	0	0	0	0	0	0	0	0	0	0	0	0	0	0	0	0	0	0	0
Q9UIA9	XPO7	Exportin-7	1087	0	0.35	0.03	0	0	0	0	0	0	0.26		0	0	8	0	0	2	0	0	0	0	0	0	0	0	0	0	0	0	0	0	0	0	3	0	0	1	0	0	1	1
Q9BSJ8	ESYT1	Extended synaptotagmin-1	1104	0	0.01	0	0	0	0	0	0	0.01	0.05		4	4	8	0	0	2	0	0	0	0	3	0	0	0	0	0	0	0	0	4	0	0	5	0	0	1	0	1	2	5
Q9GZZ8	LACRT	Extracellular glycoprotein lacritin	138	0	0	0.1	0	0	0	0.1	0	0	0		0	0	0	0	2	0	0	0	0	1	0	0	0	0	0	2	0	0	0	1	0	0	0	0	0	0	0	0	0	0
Q16610	ECM1	Extracellular matrix protein 1	540	0	0	0	0	0	0	0	0	0	0		0	0	0	1	0	1	0	1	0	0	0	0	0	0	1	0	0	1	0	0	0	0	0	6	0	0	0	1	0	0
P15311	EZR	Ezrin	586	0	0	0	0	0	0	0	0	0	0		33	37	36	15	0	2	7	0	0	6	9	1	0	0	0	0	0	0	0	16	0	3	7	6	9	30	4	0	8	12
Q9Y5B9	SUPT16H	FACT complex subunit SPT16	1047	0	0.01	0	0	0	0.15	0	0	0.08	0		9	7	21	4	1	3	0	0	0	2	7	0	0	11	0	0	0	0	1	12	9	0	8	0	5	5	0	0	1	9
Q08945	SSRP1	FACT complex subunit SSRP1	709	0	0.01	0	0	0	0	0	0	0.11	0		5	7	13	3	1	3	0	0	0	0	2	0	2	3	0	0	0	0	0	10	0	0	3	0	4	4	0	0	4	2
P52907	CAPZA1	F-actin-capping protein subunit alpha-1	286	0	0	0	0	0	0	0	0	0	0		5	9	9	2	0	0	0	0	0	0	4	1	0	4	1	1	1	5	8	1	0	3	1	1	0	2	4	6	5	0
P47755	CAPZA2	F-actin-capping protein subunit alpha-2	286	0	0	0	0	0	0	0	0	0	0		1	1	2	0	0	0	0	0	0	0	1	0	0	0	0	0	0	1	3	1	0	0	1	0	1	0	5	3	2	0
P47756	CAPZB	F-actin-capping protein subunit beta	277	0	0	0	0	0	0	0	0	0	0		6	10	12	0	0	0	0	0	0	1	4	2	0	4	0	1	0	4	11	3	0	1	3	2	2	6	11	5	2	0
Q9BXW9	FANCD2	Fanconi anemia group D2 protein	1471	0	0	0	0	0	0	0	0	0	0		0	0	1	0	0	0	0	0	0	0	0	0	0	0	0	0	0	0	0	0	0	0	0	0	0	0	1	0	0	0
Q96AE4	FUBP1	Far upstream element-binding protein 1	644	0.02	0.34	0	0.39	0.2	0	0	0	0.07	0.06		2	1	6	2	0	1	0	0	0	4	4	0	0	0	0	0	1	0	0	2	1	1	2	3	0	0	0	0	0	1
Q92945	KHSRP	Far upstream element-binding protein 2	711	0	0	0	0.01	0	0	0	0	0.03	0.01		5	5	10	4	0	1	0	2	0	8	5	1	2	5	6	2	3	0	2	7	8	8	5	5	3	8	0	0	1	2
Q96I24	FUBP3	Far upstream element-binding protein 3	572	0	0	0	0	0	0	0	0	0	0		0	0	1	0	0	0	0	0	0	1	0	0	0	0	0	0	0	0	0	0	1	0	0	0	0	3	0	0	0	0
P14324	FDPS	Farnesyl pyrophosphate synthase	419	0.36	0.12	0	0	0	0	0	0	0	0		3	7	5	0	0	0	0	0	0	0	1	0	0	0	0	1	0	1	0	0	0	1	1	0	1	2	0	0	0	1
Q9UNN5	FAF1	FAS-associated factor 1	650	0	0	0	0	0	0	0	0	0.15	0		0	0	1	0	0	0	0	0	0	0	0	0	0	0	0	0	0	0	0	2	0	0	0	0	0	0	0	0	0	0
Q16658	FSCN1	Fascin	493	0	0.03	0	0	0	0	0	0	0	0.06		10	9	19	3	1	4	0	0	0	1	8	0	0	0	0	0	0	0	0	5	1	3	9	1	5	5	0	0	4	1
O95864	FADS2	Fatty acid desaturase 2	444	0	0.15	0	0	0	0	0	0	0	0		1	0	2	0	0	0	0	0	0	0	0	0	0	0	0	0	0	0	0	0	0	0	0	0	0	0	0	0	0	0
P49327	FASN	Fatty acid synthase	2511	0	0	0	0	0	0	0	0	0	0		15	17	47	8	0	1	0	0	0	1	4	0	0	0	1	0	0	0	0	10	0	0	6	3	31	54	0	1	7	11
Q01469	FABP5	Fatty acid-binding protein, epidermal	135	0	0.01	0	0	0	0	0	0	0	0		1	2	8	3	1	2	0	0	0	2	2	1	2	0	0	1	2	0	2	5	4	0	3	5	8	0	0	0	2	0
P05413	FABP3	Fatty acid-binding protein, heart	133	0	0	0	0.13	0	0	0	0	0	0		0	0	0	0	0	0	0	0	0	2	0	1	0	1	0	0	0	0	0	0	0	0	0	0	0	0	0	0	0	0
Q9Y3I1	FBXO7	F-box only protein 7	522	0	0	0	0	0	0	0	0	0	0		0	0	1	0	0	0	0	0	0	0	0	0	0	0	0	0	0	0	0	0	0	0	0	0	0	0	0	0	0	0
Q86UX7	FERMT3	Fermitin family homolog 3	667	0.18	0.15	0.01	0	0.33	0	0	0	0.31	0.1		7	7	8	1	1	3	0	0	0	2	6	0	0	0	0	0	0	0	0	5	0	0	4	0	0	0	0	0	2	5
P02794	FTH1	Ferritin heavy chain	183	0	0	0	0	0	0	0	0	0	0		0	0	0	0	0	0	0	0	0	0	0	0	0	0	0	0	0	0	0	0	0	0	1	0	0	0	0	0	0	0
P22830	FECH	Ferrochelatase, mitochondrial	423	0	0	0	0	0	0	0	0	0	0		0	0	1	0	0	0	0	0	0	0	0	0	0	0	0	0	0	0	0	1	0	0	0	0	0	0	0	0	0	0
P02751	FN1	Fibronectin	2386	0	0	0	0	0	0	0	0	0	0		0	0	0	0	0	0	0	0	0	1	0	0	0	0	0	0	0	0	0	1	0	0	0	0	0	0	0	0	0	0
P20930	FLG	Filaggrin	4061	0	0	0	0	0	0	0	0	0	0		1	1	0	1	5	3	0	0	0	0	1	1	4	2	3	1	0	1	0	0	3	1	2	17	12	1	3	0	0	0
Q5D862	FLG2	Filaggrin-2	2391	0	0	0	0	0	0	0	0	0	0		2	2	3	11	9	1	1	8	2	4	1	2	4	7	7	2	2	2	5	0	10	5	5	43	9	1	12	6	0	1
P21333	FLNA	Filamin-A	2647	0	0	0	0	0	0	0	0	0	0		33	40	56	6	0	3	0	0	0	6	23	7	4	2	0	6	7	6	16	23	3	6	16	0	37	49	13	18	8	15
O75369	FLNB	Filamin-B	2602	0	0	0	0	0	0	0	0.39	0	0		2	3	7	1	0	1	0	0	0	1	0	0	0	2	0	2	2	11	38	4	0	2	3	0	3	6	13	23	2	0
Q14315	FLNC	Filamin-C	2725	0	0	0	0	0	0	0	0	0	0		2	2	5	1	0	1	0	0	0	1	0	0	0	1	0	2	2	1	5	0	0	1	2	0	4	0	4	5	4	0
P39748	FEN1	Flap endonuclease 1	380	0.32	0.3	0.02	0	0	0	0	0	0	0		5	4	8	0	0	2	0	0	0	0	0	0	0	0	0	0	0	0	0	0	0	0	1	0	0	2	0	0	0	2
O75955	FLOT1	Flotillin-1	427	0	0	0	0	0	0	0	0	0	0		0	0	0	0	0	0	0	0	0	0	0	0	0	13	12	0	0	11	27	0	0	0	2	0	0	0	25	29	0	0
Q14254	FLOT2	Flotillin-2	428	0	0	0	0	0	0	0	0	0	0		0	0	0	0	0	0	0	0	0	0	0	0	0	8	10	0	0	10	15	0	0	0	0	0	0	0	23	20	0	0
Q9UPW0	FOXJ3	Forkhead box protein J3	622	0	0	0	0	0	0	0	0	0	0		0	0	1	0	0	0	0	0	0	0	0	0	0	0	0	0	0	0	0	0	0	0	0	0	0	0	0	0	0	0
P85037	FOXK1	Forkhead box protein K1	733	0.45	0	0	0	0	0	0	0	0	0		4	2	0	0	0	0	1	0	0	0	0	1	0	0	0	0	0	0	0	0	0	0	0	0	0	0	0	0	0	0
O95466	FMNL1	Formin-like protein 1	1100	0	0.04	0	0	0	0	0	0	0	0		0	0	2	0	0	0	0	0	0	0	0	0	0	0	0	0	0	1	0	1	0	0	0	0	0	0	0	0	0	0
Q06787	FMR1	Fragile X mental retardation protein 1	632	0	0.21	0	0	0	0	0	0	0	0		0	0	3	0	0	0	0	0	0	0	1	0	0	1	0	0	0	0	1	0	0	0	0	0	0	0	0	0	0	0
P04075	ALDOA	Fructose-bisphosphate aldolase A	364	0	0	0	0	0	0	0	0	0	0		37	35	48	22	0	2	1	4	3	2	20	3	5	8	8	14	13	15	24	11	5	20	29	9	15	16	22	15	15	13
P09972	ALDOC	Fructose-bisphosphate aldolase C	364	0	0	0	0	0	0	0	0	0	0		16	18	19	2	0	0	0	0	0	0	11	0	0	8	9	7	10	16	16	7	1	6	16	1	0	2	22	22	5	6
P07954	FH	Fumarate hydratase, mitochondrial	510	0.24	0.88	0	0.06	0.43	0	0	0	0.35	0.18		6	2	12	5	0	0	0	0	0	2	6	0	0	0	0	0	0	0	0	4	0	1	3	0	0	2	0	0	0	2
P16930	FAH	Fumarylacetoacetase	419	0	0	0	0	0	0	0	0	0	0.15		0	0	1	0	0	0	0	0	0	0	0	0	0	0	0	0	0	0	0	1	0	0	2	0	0	0	0	0	0	0
Q5T3I0	GPATCH4	G patch domain-containing protein 4	446	0	0	0	0	0	0	0	0	0	0		0	0	1	0	0	0	0	0	0	0	0	0	0	0	0	0	0	0	0	1	0	0	0	0	0	0	0	0	0	0
P51570	GALK1	Galactokinase	392	0.53	0.2	0	0.34	0	0	0	0	0.48	0		3	4	3	0	0	0	0	0	0	3	0	0	0	0	0	0	0	0	0	5	0	0	1	0	0	0	0	0	0	2
P09382	LGALS1	Galectin-1	135	0	0	0	0	0	0	0	0.16	0	0		4	4	5	0	0	2	1	0	0	2	1	1	0	1	0	0	1	1	8	4	0	1	1	2	1	0	4	0	4	3
P47929	LGALS7	Galectin-7	136	0	0	0	0	0	0	0	0	0	0		0	0	0	0	6	0	0	2	0	2	0	1	2	0	1	0	0	0	4	0	0	0	0	8	11	0	3	0	0	1
O00182	LGALS9	Galectin-9	355	0	0	0	0	0	0	0	0.58	0	0		2	1	4	0	0	3	0	0	0	0	3	0	0	3	2	0	0	8	7	2	0	0	0	0	0	0	5	2	3	2
Q8WW33	GTSF1	Gametocyte-specific factor 1	167	0.36	0.25	0	0	0	0	0	0	0	0		2	1	2	0	0	0	0	0	0	0	0	1	0	0	0	0	0	0	0	0	0	0	0	0	0	0	0	0	0	0
P09104	ENO2	Gamma-enolase	434	0	0	0	0	0	0	0	0	0	0		18	16	14	6	4	4	2	0	0	4	6	2	6	0	1	4	4	0	3	4	0	3	10	1	4	4	2	0	5	10
Q92820	GGH	Gamma-glutamyl hydrolase	318	0.13	0.28	0	0	0	0	0	0	0	0		2	0	0	2	0	0	0	0	0	0	0	0	0	0	0	0	0	0	0	0	0	0	1	2	0	0	0	0	0	0
O75223	GGCT	Gamma-glutamylcyclotransferase	188	0	0.01	0	0	0	0	0	0	0.07	0		1	2	4	0	3	0	0	0	0	1	2	0	0	0	0	0	0	0	0	1	4	0	2	8	0	0	0	0	0	2
Q16666	IFI16	Gamma-interferon-inducible protein 16	785	0	0.02	0.12	0.03	0.01	0.19	0	0.51	0.06	0		3	3	7	1	0	5	0	0	1	3	3	0	0	2	4	0	0	2	13	4	1	1	1	0	0	0	3	2	2	0
Q9BSJ2	TUBGCP2	Gamma-tubulin complex component 2	902	0	0	0	0	0	0	0	0	0	0		0	0	0	0	0	0	0	0	0	0	0	1	0	1	1	0	0	0	1	0	0	0	0	0	0	0	3	5	0	0
Q96CW5	TUBGCP3	Gamma-tubulin complex component 3	907	0	0	0	0	0.1	0	0	0	0	0		0	0	0	0	0	0	0	0	0	0	0	2	0	0	0	0	0	0	0	0	0	0	0	0	0	0	2	1	0	0
P17900	GM2A	Ganglioside GM2 activator	193	0	0	0	0	0	0.11	0	0	0	0		0	0	0	0	0	0	0	0	0	0	0	0	0	0	2	0	0	0	0	0	1	0	0	2	2	0	0	0	0	0
Q96QA5	GSDMA	Gasdermin-A	445	0	0	0	0.01	0	0	0	0	0	0		0	0	0	1	0	1	0	0	0	4	0	0	3	0	0	0	0	0	0	0	2	0	0	8	2	0	0	1	0	0
Q9H488	POFUT1	GDP-fucose protein O-fucosyltransferase 1	388	0	0	0	0	0	0	0	0	0	0		0	0	1	0	0	0	0	0	0	0	0	0	0	0	0	0	0	0	0	0	0	0	0	0	0	0	0	0	0	0
Q13630	TSTA3	GDP-L-fucose synthase	321	0	0	0	0	0	0	0	0	0	0		0	0	1	0	0	0	0	0	0	0	0	0	0	0	0	0	0	0	0	0	0	0	0	0	0	0	0	0	0	0
O60547	GMDS	GDP-mannose 4,6 dehydratase	372	0	0.17	0	0	0	0	0	0	0	0		1	1	2	0	0	0	0	0	0	0	0	0	0	0	0	0	0	0	0	1	0	0	0	0	0	0	0	0	0	0
P06396	GSN	Gelsolin	782	0	0	0	0	0.01	0	0	0.02	0.02	0		0	0	0	0	0	1	0	0	0	0	2	1	0	0	0	0	0	0	2	2	0	0	0	2	1	1	0	0	0	1
O14893	GEMIN2	Gem-associated protein 2	280	0	0	0	0	0	0	0	0	0	0		0	0	1	0	0	0	0	0	0	0	0	0	0	0	0	0	0	0	0	0	0	0	0	0	0	0	0	0	0	0
Q9H840	GEMIN7	Gem-associated protein 7	131	0	0	0	0	0	0	0	0	0	0		0	0	0	0	0	0	0	0	0	0	0	0	0	0	0	0	0	0	0	1	0	0	0	0	0	0	0	0	0	0
Q9UKN8	GTF3C4	General transcription factor 3C polypeptide 4	822	0	0	0	0	0	0	0	0	0	0		1	1	0	0	0	0	0	0	0	0	0	0	0	0	0	0	0	0	0	0	0	0	1	0	0	0	0	0	0	0
Q9Y5Q8	GTF3C5	General transcription factor 3C polypeptide 5	519	0	0	0	0	0	0	0	0	0	0		0	0	1	0	0	0	0	0	0	0	0	0	0	0	0	0	0	0	0	0	0	0	0	0	0	1	0	0	0	0
P78347	GTF2I	General transcription factor II-I	998	0.26	0.03	0	0	0	0	0	0	0.45	0.52		13	12	10	3	0	0	0	0	0	0	2	0	0	1	2	0	0	0	0	8	0	8	5	0	0	5	1	1	0	3
O60763	USO1	General vesicular transport factor p115	962	0.25	0.48	0	0	0	0	0	0	0.18	0.34		3	0	9	0	0	0	0	0	0	0	1	0	0	0	0	0	0	0	0	2	0	0	3	0	0	1	0	0	0	0
Q9NQX3	GPHN	Gephyrin	736	0	0	0	0	0	0	0	0	0	0		0	1	0	0	0	0	0	0	0	0	0	0	0	0	0	0	0	0	0	0	0	0	1	0	0	0	0	0	0	0
P60983	GMFB	Glia maturation factor beta	142	0	0	0	0	0.15	0	0	0	0	0		0	0	0	0	0	0	0	0	0	0	0	0	2	0	0	0	0	0	0	0	0	0	0	0	0	2	0	0	0	0
O60234	GMFG	Glia maturation factor gamma	142	0	0.43	0	0	0.1	0	0	0	0.37	0		0	0	4	0	0	0	0	0	0	0	0	0	2	0	0	0	0	0	0	3	0	0	0	0	0	0	0	0	0	0
P04150	NR3C1	Glucocorticoid receptor	777	0	0	0	0	0	0	0	0.49	0	0		0	0	0	0	0	0	0	1	2	0	0	0	0	10	11	4	3	18	14	0	4	4	4	0	0	0	20	10	0	0
Q96EK6	GNPNAT1	Glucosamine 6-phosphate N-acetyltransferase	184	0	0.23	0	0	0	0	0	0	0	0		0	0	2	0	0	0	0	0	0	0	0	0	0	0	0	0	0	0	0	0	0	0	0	0	0	0	0	1	0	0
Q06210	GFPT1	Glucosamine0fructose-6-phosphate aminotransferase [isomerizing] 1	699	0.03	0.29	0	0.03	0	0	0	0	0.42	0		5	3	11	0	0	1	0	0	0	3	0	1	0	0	0	0	0	0	0	6	0	0	2	0	0	0	0	0	2	5
P46926	GNPDA1	Glucosamine-6-phosphate isomerase 1	289	0	0.29	0	0	0	0	0	0	0	0		0	0	3	0	0	0	0	0	0	0	1	0	0	0	0	0	0	0	0	1	0	0	0	0	0	0	0	0	0	0
P11413	G6PD	Glucose-6-phosphate 1-dehydrogenase	515	0.47	0.12	0.01	0	0.33	0	0	0.01	0	0.1		12	12	10	1	0	4	0	0	0	1	8	0	0	0	0	2	1	2	1	1	0	3	4	0	3	0	0	0	3	2
P06744	GPI	Glucose-6-phosphate isomerase	558	0	0	0	0	0.01	0	0	0	0	0.06		22	25	30	13	0	5	0	0	0	5	26	1	0	0	0	11	8	0	0	7	0	12	23	1	8	13	1	0	11	3
P14314	PRKCSH	Glucosidase 2 subunit beta	528	0.03	0.5	0	0	0	0	0	0	0	0.06		2	2	7	3	0	1	0	0	0	0	1	0	0	0	0	0	0	0	0	0	0	1	2	0	1	0	0	0	1	2
P00367	GLUD1	Glutamate dehydrogenase 1, mitochondrial	558	0	0	0	0	0	0	0	0	0	0.05		9	7	13	3	1	5	0	0	0	6	6	0	0	0	0	0	1	0	0	5	2	1	9	1	0	3	0	0	6	7
P48507	GCLM	Glutamate0cysteine ligase regulatory subunit	274	0	0	0	0	0	0	0	0	0	0		0	0	1	0	0	0	0	0	0	0	0	0	0	0	0	0	0	0	0	0	0	0	0	0	0	0	0	0	0	0
Q9BQ67	GRWD1	Glutamate-rich WD repeat-containing protein 1	446	0	0.26	0	0	0	0	0	0	0	0		1	1	0	2	0	0	0	0	0	0	0	0	0	0	0	0	0	0	0	0	0	0	0	0	0	0	0	0	0	0
O94925	GLS	Glutaminase kidney isoform, mitochondrial	669	0.2	0.36	0	0	0	0	0	0	0	0		3	0	6	0	0	0	0	0	0	0	0	0	0	0	0	0	0	0	0	1	0	0	1	0	0	0	0	0	0	0
P15104	GLUL	Glutamine synthetase	373	0	0	0	0	0	0	0	0	0	0		0	1	0	0	0	0	0	0	0	0	0	0	0	0	0	0	0	0	0	0	0	0	0	0	0	0	0	0	0	0
P47897	QARS	Glutamine0tRNA ligase	775	0	0	0	0	0	0	0	0	0	0		1	3	5	0	0	0	0	0	0	0	1	0	3	0	0	0	0	0	0	0	0	0	1	0	3	6	0	0	0	1
O76003	GLRX3	Glutaredoxin-3	335	0.12	0.27	0	0	0	0	0	0	0	0.07		3	3	7	1	0	0	0	0	0	1	0	0	0	0	0	0	0	0	0	1	0	0	2	0	0	3	0	0	1	0
P00390	GSR	Glutathione reductase, mitochondrial	522	0.02	0.02	0	0	0	0	0	0	0.04	0		1	2	2	0	0	0	0	0	0	0	0	0	0	0	0	0	0	0	0	2	0	0	0	0	0	3	0	0	0	1
P21266	GSTM3	Glutathione S-transferase Mu 3	225	0	0	0	0	0	0	0	0	0	0		0	0	0	0	0	0	0	0	0	0	0	0	0	0	0	0	0	0	0	1	0	0	0	0	0	2	0	0	0	0
P78417	GSTO1	Glutathione S-transferase omega-1	241	0	0.03	0	0	0	0	0	0	0.03	0.02		0	0	3	0	0	1	0	0	0	0	0	0	0	0	0	0	0	0	0	2	0	0	2	0	2	1	0	0	0	2
P09211	GSTP1	Glutathione S-transferase P	210	0	0	0	0	0	0	0	0	0	0		12	11	11	4	1	3	0	0	0	2	9	2	0	0	0	0	0	0	0	0	1	2	5	1	5	7	4	1	4	1
P48637	GSS	Glutathione synthetase	474	0.19	0.3	0	0	0	0	0	0	0	0		0	2	3	0	0	0	0	0	0	0	0	0	0	0	0	0	0	0	0	0	0	0	0	0	0	0	0	0	1	0
P04406	GAPDH	Glyceraldehyde-3-phosphate dehydrogenase	335	0	0	0	0	0	0	0	0	0	0		81	69	67	37	20	42	4	6	2	34	51	11	32	8	9	18	16	5	10	50	1	25	44	22	24	32	8	3	25	36
O14556	GAPDHS	Glyceraldehyde-3-phosphate dehydrogenase, testis-specific	408	0	0.03	0	0	0.31	0.01	0	0	0	0.04		3	1	5	4	3	3	0	0	0	2	7	0	5	0	3	0	1	0	0	2	0	3	5	4	0	1	0	0	4	1
P41250	GARS	Glycine0tRNA ligase	739	0.01	0.01	0	0	0	0	0	0	0	0.01		11	8	16	5	2	6	0	0	0	4	6	0	0	4	0	1	1	0	0	5	1	3	7	0	0	4	0	0	5	5
P13807	GYS1	Glycogen [starch] synthase, muscle	737	0	0	0	0	0	0	0	0	0.15	0		0	0	0	0	0	0	0	0	0	0	0	0	0	0	0	0	0	0	0	2	0	0	0	0	0	0	2	1	0	0
P11216	PYGB	Glycogen phosphorylase, brain form	843	0	0.02	0	0	0	0	0	0	0.03	0		0	0	3	0	0	0	0	0	0	0	1	0	0	0	0	0	0	0	0	2	0	0	1	0	0	3	0	0	0	2
P30419	NMT1	Glycylpeptide N-tetradecanoyltransferase 1	496	0	0	0	0	0	0	0	0	0	0		0	0	0	0	0	0	0	0	0	0	0	0	0	0	0	0	0	0	0	1	0	0	0	0	0	1	0	0	0	0
Q9HC38	GLOD4	Glyoxalase domain-containing protein 4	313	0	0.1	0	0	0.06	0	0	0	0	0		0	0	3	0	0	0	0	0	0	0	2	0	0	0	0	0	0	0	0	1	0	0	1	0	0	2	0	0	0	1
Q9UBQ7	GRHPR	Glyoxylate reductase/hydroxypyruvate reductase	328	0.15	0	0	0	0	0	0	0	0	0		2	0	0	0	0	1	0	0	0	0	0	0	0	0	0	0	0	0	0	1	0	0	0	0	0	0	0	0	0	0
Q9P2T1	GMPR2	GMP reductase 2	348	0	0	0	0	0	0	0	0	0	0		0	1	1	0	0	0	0	0	0	0	1	0	0	0	0	0	0	0	0	0	0	0	0	0	0	0	0	0	0	0
P49915	GMPS	GMP synthase [glutamine-hydrolyzing]	693	0.01	0.14	0	0	0	0	0	0	0.02	0.01		8	7	19	2	1	4	0	0	0	0	5	0	0	0	1	0	0	1	0	6	0	0	5	0	2	5	0	0	3	2
Q9H4A5	GOLPH3L	Golgi phosphoprotein 3-like	285	0	0	0	0	0	0	0	0	0	0		0	0	1	0	0	0	0	0	0	0	0	0	0	0	0	0	0	0	0	0	0	0	0	0	0	0	0	0	0	0
Q9H8Y8	GORASP2	Golgi reassembly-stacking protein 2	452	0	0	0	0	0	0	0	0	0	0		0	0	1	0	0	1	0	0	0	0	0	0	0	0	0	0	0	0	1	0	0	0	1	0	0	0	0	0	0	0
Q9H3P7	ACBD3	Golgi resident protein GCP60	528	0	0	0	0	0	0	0	0	0	0		0	0	1	0	0	0	0	0	0	0	0	0	0	0	0	0	0	0	0	0	0	0	0	0	0	0	0	0	0	0
Q7L5D6	GET4	Golgi to ER traffic protein 4 homolog	327	0	0	0	0	0	0	0	0	0	0		0	0	0	0	0	0	0	0	0	0	0	0	0	0	0	0	0	0	0	1	0	0	1	0	0	0	0	0	0	0
Q7Z5G4	GOLGA7	Golgin subfamily A member 7	137	0	0	0	0	0	0	0	0.27	0	0		0	0	0	0	0	0	0	0	0	0	0	0	0	0	0	0	0	0	2	0	0	0	0	0	0	0	0	1	0	0
Q96S52	PIGS	GPI transamidase component PIG-S	555	0	0	0	0	0	0	0	0	0	0		0	0	0	0	0	1	0	0	0	0	0	0	0	0	0	0	0	0	0	0	0	0	1	0	0	0	0	0	0	0
Q969N2	PIGT	GPI transamidase component PIG-T	578	0	0	0	0	0	0	0	0	0	0		0	0	0	0	0	0	0	0	0	0	0	0	0	0	0	0	0	0	0	0	0	0	1	0	0	0	0	0	0	0
P28799	GRN	Granulins	593	0	0	0	0	0	0	0	0	0	0		0	0	0	0	0	0	0	0	0	0	0	0	0	0	0	0	0	1	0	0	0	0	0	2	0	0	0	0	0	0
P42212	GFP	Green fluorescent protein	238	0	0	0	0	0	0	0	0	0	0		167	164	43	68	32	85	46	53	51	157	67	111	195	146	219	183	223	91	256	6	29	191	212	241	156	224	128	193	155	58
Q8TAE8	GADD45GIP	Growth arrest and DNA damage-inducible proteins-interacting protein 1	222	0	0	0	0	0	0	0	0	0	0		0	0	1	0	0	1	0	0	0	1	0	0	0	0	1	0	0	1	0	0	0	0	0	0	0	0	0	0	0	0
P62993	GRB2	Growth factor receptor-bound protein 2	217	0.16	0.1	0	0	0	0	0	0	0	0		2	2	2	0	0	0	0	0	0	0	0	0	0	0	0	0	0	0	0	0	0	1	0	0	0	3	0	0	0	0
Q9H3K2	GHITM	Growth hormone-inducible transmembrane protein	345	0	0	0	0	0	0	0	0	0	0		0	0	1	0	0	0	0	0	0	0	0	0	0	0	0	0	0	0	0	0	0	0	0	0	0	0	0	0	0	0
Q9HAV7	GRPEL1	GrpE protein homolog 1, mitochondrial	217	0	0.41	0	0	0	0	0	0	0	0		0	0	5	0	1	0	0	0	0	0	0	0	0	0	0	0	0	0	0	0	0	0	0	0	0	0	0	0	0	1
P30047	GCHFR	GTP cyclohydrolase 1 feedback regulatory protein	84	0	0	0	0	0	0	0	0	0	0		1	0	0	0	0	0	0	0	0	0	0	0	0	0	0	0	0	0	0	0	0	0	0	0	0	0	0	0	0	0
O75616	ERAL1	GTPase Era, mitochondrial	437	0	0.16	0	0	0	0	0	0	0	0		0	0	2	0	0	0	0	0	0	0	0	0	0	0	1	0	0	0	0	0	0	0	0	0	0	0	0	0	0	0
Q8WWP7	GIMAP1	GTPase IMAP family member 1	306	0	0	0	0	0	0	0	0.2	0	0		0	0	0	0	0	0	0	0	0	0	0	0	0	0	0	0	0	0	2	0	0	0	1	0	0	0	0	0	0	0
Q96F15	GIMAP5	GTPase IMAP family member 5	307	0	0	0	0	0	0	0	0	0	0		0	0	0	0	0	0	0	0	0	0	0	0	0	0	0	0	0	0	0	1	0	0	0	0	0	0	0	0	0	0
P01111	NRAS	GTPase NRas	189	0	0	0	0	0	0	0	0	0.06	0.06		0	0	1	0	0	1	0	0	0	0	1	0	0	0	0	0	0	1	1	2	0	0	2	0	0	1	1	0	0	2
P62826	RAN	GTP-binding nuclear protein Ran	216	0	0	0	0	0	0	0	0	0	0		17	15	19	12	6	10	0	0	1	6	7	0	4	2	0	2	1	2	2	13	2	4	6	0	9	5	1	0	7	9
Q9NR31	SAR1A	GTP-binding protein SAR1a	198	0.01	0.12	0.13	0.05	0	0	0	0	0.06	0.06		1	2	0	2	1	3	0	0	0	2	1	0	0	0	0	0	0	0	0	2	0	0	2	0	0	2	0	0	1	1
Q9Y6B6	SAR1B	GTP-binding protein SAR1b	198	0	0.27	0	0	0	0	0	0	0	0		1	1	2	2	0	1	0	0	0	1	1	0	0	0	0	0	0	0	0	0	0	0	1	0	0	2	0	0	1	0
Q14353	GAMT	Guanidinoacetate N-methyltransferase	236	0	0.22	0	0	0	0	0	0	0	0		0	0	2	0	0	0	0	0	0	0	0	0	0	0	0	0	0	0	0	0	0	0	1	0	0	0	0	0	0	0
Q9UKW4	VAV3	Guanine nucleotide exchange factor VAV3	847	0	0.35	0	0	0	0	0	0	0	0.08		0	0	5	0	0	0	0	0	0	0	0	0	0	0	0	0	0	1	0	0	0	0	2	0	0	0	0	0	0	0
P04899	GNAI2	Guanine nucleotide-binding protein G(i) subunit alpha-2	355	0	0	0	0	0	0	0	0	0	0		6	8	10	3	0	6	0	0	0	4	3	1	2	7	8	0	2	11	18	8	0	2	7	0	4	1	25	19	4	6
P59768	GNG2	Guanine nucleotide-binding protein G(I)/G(S)/G(O) subunit gamma-2	71	0	0	0	0	0	0	0	0.03	0	0		1	0	0	0	0	0	0	0	0	0	0	0	0	0	0	0	0	1	2	0	0	0	0	0	0	0	2	3	0	0
P63218	GNG5	Guanine nucleotide-binding protein G(I)/G(S)/G(O) subunit gamma-5	68	0	0.03	0	0	0	0.01	0	0.29	0	0.01		0	0	3	0	0	0	0	0	0	0	0	0	0	0	2	0	0	2	4	0	0	0	2	0	0	0	0	6	0	0
P62873	GNB1	Guanine nucleotide-binding protein G(I)/G(S)/G(T) subunit beta-1	340	0	0	0	0	0	0	0	0	0	0		4	6	8	3	0	2	0	0	0	3	0	0	2	2	3	0	0	6	11	5	2	1	3	0	3	3	16	10	3	2
P62879	GNB2	Guanine nucleotide-binding protein G(I)/G(S)/G(T) subunit beta-2	340	0	0	0	0	0	0	0	0	0	0		4	4	8	2	0	3	0	0	0	2	0	0	0	2	2	0	0	5	8	2	1	1	3	0	2	3	15	15	3	1
P08754	GNAI3	Guanine nucleotide-binding protein G(k) subunit alpha	354	0	0	0	0	0	0	0	0	0	0		4	6	5	2	0	5	0	0	0	3	0	1	2	6	5	0	2	9	13	5	0	1	2	0	5	1	18	12	3	4
P50148	GNAQ	Guanine nucleotide-binding protein G(q) subunit alpha	359	0	0	0	0	0	0	0	0	0	0		0	0	1	0	0	0	0	0	0	0	0	0	0	0	0	0	0	1	2	0	0	0	0	0	0	1	4	4	0	0
P63092	GNAS	Guanine nucleotide-binding protein G(s) subunit alpha isoforms short	394	0	0	0	0	0	0	0	0	0	0		3	3	5	0	0	0	0	0	0	2	0	1	0	4	1	0	0	4	5	1	0	0	1	0	0	2	10	9	1	2
P63244	GNB2L1	Guanine nucleotide-binding protein subunit beta-2-like 1	317	0	0	0	0	0	0	0	0	0	0		17	18	28	5	0	6	0	0	0	3	7	2	3	0	1	0	0	0	2	13	1	3	2	3	10	8	1	1	8	8
Q9HAV0	GNB4	Guanine nucleotide-binding protein subunit beta-4	340	0	0	0	0	0	0	0	0	0	0		4	3	5	2	0	0	0	0	0	0	0	0	0	1	2	0	0	5	5	1	1	1	3	0	1	2	11	9	3	0
P36915	GNL1	Guanine nucleotide-binding protein-like 1	607	0	0	0	0	0	0	0	0	0	0		0	0	1	0	0	0	0	0	0	0	0	0	0	0	0	0	0	0	0	1	0	0	0	0	0	0	0	0	0	0
Q9BVP2	GNL3	Guanine nucleotide-binding protein-like 3	549	0	0.2	0	0	0	0	0	0	0	0		0	0	3	0	0	0	0	0	0	0	0	0	0	0	0	0	0	0	0	1	0	0	0	0	0	2	0	0	0	0
Q9NVN8	GNL3L	Guanine nucleotide-binding protein-like 3-like protein	582	0	0.1	0	0	0	0	0	0	0	0		0	0	2	0	0	0	0	0	0	0	0	0	0	0	0	0	0	0	0	0	0	0	0	0	0	0	0	0	0	0
Q9NY12	GAR1	H/ACA ribonucleoprotein complex subunit 1	217	0	0	0	0	0	0	0	0	0.22	0		0	0	0	0	0	1	0	0	0	1	0	0	0	0	0	1	0	0	0	0	2	0	0	0	0	2	0	0	1	0
Q9NX24	NHP2	H/ACA ribonucleoprotein complex subunit 2	153	0	0.39	0	0	0	0	0	0	0.27	0		0	1	3	0	0	0	0	0	0	0	0	0	0	0	0	0	0	0	0	2	0	0	0	0	0	0	0	0	0	0
O60832	DKC1	H/ACA ribonucleoprotein complex subunit 4	514	0	0.47	0.41	0	0	0	0	0	0.66	0		0	0	7	0	0	4	0	0	0	1	1	0	0	0	0	0	0	0	0	2	5	0	0	0	0	0	1	0	0	0
Q9NVX0	HAUS2	HAUS augmin-like complex subunit 2	235	0	0	0	0	0	0	0	0	0	0		0	0	0	0	0	0	0	0	0	0	0	1	0	1	0	0	0	0	1	0	0	0	0	0	0	0	0	1	0	0
O94927	HAUS5	HAUS augmin-like complex subunit 5	633	0	0	0	0	0	0	0	0	0	0		0	0	0	0	0	0	0	0	0	0	0	0	0	1	0	0	0	0	0	0	0	0	0	0	0	0	0	0	0	0
Q9Y450	HBS1L	HBS1-like protein	684	0	0.39	0	0	0	0	0	0	0.24	0		0	0	4	0	0	0	0	0	0	0	1	0	0	0	0	0	0	0	0	2	0	0	1	0	1	0	0	0	0	0
Q9H583	HEATR1	HEAT repeat-containing protein 1	2144	0	0.15	0.06	0.01	0	0.01	0	0	0.67	0.2		1	1	9	0	0	4	0	0	0	2	2	0	0	2	0	0	0	0	1	7	3	1	4	0	0	2	0	0	1	3
Q86Y56	HEATR2	HEAT repeat-containing protein 2	855	0	0	0	0	0	0	0	0	0	0		0	0	0	0	0	0	0	0	0	0	1	0	0	0	0	0	0	0	0	0	0	0	1	0	0	0	0	0	0	0
Q0VDF9	HSPA14	Heat shock 70 kDa protein 14	509	0	0	0	0	0	0	0	0	0	0		0	0	1	0	0	0	0	0	0	0	0	0	0	0	0	0	0	0	0	0	0	0	0	0	0	0	0	0	0	0
P08107	HSPA1A	Heat shock 70 kDa protein 1A/1B	641	0	0	0	0	0	0	0	0	0	0		5	8	21	10	0	4	2	1	1	3	16	2	2	16	17	5	2	7	9	5	8	3	9	7	41	77	5	8	7	7
P34932	HSPA4	Heat shock 70 kDa protein 4	840	0	0.16	0	0	0	0	0	0	0	0.14		13	14	37	5	0	3	0	0	0	1	9	0	0	0	0	3	4	0	0	4	0	6	13	0	4	7	0	0	4	7
O95757	HSPA4L	Heat shock 70 kDa protein 4L	839	0.26	0.23	0	0	0.04	0	0	0	0.03	0.2		4	7	10	0	0	0	0	0	0	0	3	0	0	0	0	0	0	0	0	2	0	0	4	0	0	1	0	0	1	3
P11142	HSPA8	Heat shock cognate 71 kDa protein	646	0	0	0	0	0	0	0	0	0	0		48	47	80	45	13	32	12	4	5	18	59	9	15	79	77	32	29	18	39	41	20	32	49	14	20	47	36	32	35	38
Q92598	HSPH1	Heat shock protein 105 kDa	858	0	0	0	0	0	0	0	0	0	0		1	2	2	0	0	0	0	0	0	0	2	0	0	0	0	0	0	0	0	0	0	0	1	0	2	6	0	0	1	0
Q12931	TRAP1	Heat shock protein 75 kDa, mitochondrial	704	0	0.27	0.04	0	0	0	0	0	0	0.01		5	7	22	9	0	9	0	0	0	4	6	0	1	0	0	0	0	0	0	6	1	0	7	0	1	6	0	0	4	4
P04792	HSPB1	Heat shock protein beta-1	205	0	0	0	0	0	0	0	0	0	0		3	4	0	1	4	3	0	0	0	0	3	2	4	0	0	0	1	2	0	3	0	2	3	14	11	0	3	0	2	0
P07900	HSP90AA1	Heat shock protein HSP 90-alpha	732	0	0	0	0	0	0	0	0	0	0		105	89	117	58	18	48	8	5	6	30	67	13	29	25	24	33	36	11	20	34	12	41	51	14	29	47	33	20	56	66
P08238	HSP90AB1	Heat shock protein HSP 90-beta	724	0	0	0	0	0	0	0	0	0	0		86	84	113	49	14	32	9	1	3	21	49	8	19	16	19	27	28	13	23	72	11	32	49	11	35	43	24	17	37	45
Q14527	HLTF	Helicase-like transcription factor	1009	0.43	0.24	0	0	0	0	0	0	0	0.08		3	3	4	0	0	0	0	0	0	0	0	0	0	1	0	0	0	0	0	1	1	0	2	0	0	0	0	0	0	0
P30519	HMOX2	Heme oxygenase 2	316	0	0.32	0	0	0	0	0	0	0	0		0	0	3	0	0	0	0	0	0	0	0	0	0	0	0	0	0	0	0	0	0	0	0	0	0	0	0	0	0	0
P69905	HBA1	Hemoglobin subunit alpha	142	0	0	0.1	0.49	0.01	0	0	0	0.26	0		0	0	0	0	3	3	0	0	0	8	0	0	2	0	0	0	0	0	0	4	0	0	0	0	0	0	0	0	4	2
P68871	HBB	Hemoglobin subunit beta	147	0	0	0	0	0	0.07	0	0	0	0		0	0	0	0	2	2	0	1	0	5	0	3	2	7	6	2	0	1	2	1	1	4	2	0	1	0	5	6	2	0
P02790	HPX	Hemopexin	462	0	0	0	0	0	0	0	0	0	0		0	0	0	0	0	0	0	0	0	0	0	0	0	0	0	1	0	0	0	0	0	0	0	0	0	0	1	0	1	0
Q68CP4	HGSNAT	Heparan-alpha-glucosaminide N-acetyltransferase	663	0	0	0	0	0	0	0	0	0	0		0	0	0	0	0	0	0	0	0	0	1	0	0	0	0	0	0	0	0	0	0	0	0	0	0	0	0	0	0	0
Q5SSJ5	HP1BP3	Heterochromatin protein 1-binding protein 3	553	0.08	0.1	0.17	0.14	0.14	0	0	0	0.74	0.11		4	2	6	1	3	1	0	0	0	3	1	0	3	0	0	0	0	0	0	6	3	0	3	0	1	1	0	0	0	3
Q99729	HNRNPAB	Heterogeneous nuclear ribonucleoprotein A/B	332	0	0	0	0	0	0	0	0	0	0		0	1	2	2	0	1	0	1	0	0	0	0	0	0	0	0	0	0	1	0	1	0	0	1	5	3	0	0	0	0
Q13151	HNRNPA0	Heterogeneous nuclear ribonucleoprotein A0	305	0	0.01	0.01	0	0	0	0	0	0	0.01		3	4	8	2	0	4	0	0	0	0	3	0	0	0	0	0	0	0	0	2	0	1	3	0	1	2	2	1	3	0
P09651	HNRNPA1	Heterogeneous nuclear ribonucleoprotein A1	372	0	0	0	0	0	0	0	0	0	0		14	15	22	13	2	11	0	1	0	3	10	1	6	14	8	5	2	7	6	12	6	6	10	0	12	24	3	3	7	14
P51991	HNRNPA3	Heterogeneous nuclear ribonucleoprotein A3	378	0	0	0	0	0	0	0	0	0	0		10	14	16	5	2	6	0	0	0	4	5	1	5	6	1	0	1	0	2	10	7	3	3	0	5	9	4	0	4	5
Q14103	HNRNPD	Heterogeneous nuclear ribonucleoprotein D0	355	0	0.01	0	0	0	0	0	0	0	0		8	10	14	5	4	4	0	0	0	1	6	1	2	4	0	1	1	0	1	5	2	5	4	2	2	2	2	1	3	3
O14979	HNRPDL	Heterogeneous nuclear ribonucleoprotein D-like	420	0	0	0	0	0	0	0	0	0	0		6	5	7	2	1	2	0	1	0	0	1	0	0	2	0	0	0	0	2	2	1	1	2	0	4	3	2	2	1	0
P52597	HNRNPF	Heterogeneous nuclear ribonucleoprotein F	415	0	0	0	0	0	0	0	0	0	0		24	17	18	5	5	10	2	0	0	4	10	5	9	13	12	1	3	0	10	7	0	5	5	2	7	11	9	11	2	7
P31943	HNRNPH1	Heterogeneous nuclear ribonucleoprotein H	449	0	0	0	0	0	0	0	0	0	0		28	20	25	8	6	15	3	0	0	9	11	6	8	21	9	4	5	2	12	8	2	8	6	6	11	15	14	12	7	17
P55795	HNRNPH2	Heterogeneous nuclear ribonucleoprotein H2	449	0	0	0	0	0	0	0	0	0	0		10	7	12	3	4	8	0	0	0	7	7	3	4	13	8	2	1	0	8	4	1	5	4	3	7	11	7	8	3	7
P31942	HNRNPH3	Heterogeneous nuclear ribonucleoprotein H3	346	0	0	0	0	0	0	0	0	0	0		4	2	19	5	3	5	0	0	0	3	6	1	4	5	0	1	0	0	3	3	3	1	4	1	6	4	2	2	4	6
P61978	HNRNPK	Heterogeneous nuclear ribonucleoprotein K	463	0	0	0	0	0	0	0	0	0	0		27	25	32	15	9	16	2	1	1	12	16	4	14	22	14	9	9	8	20	19	10	12	16	7	16	13	14	12	16	15
P14866	HNRNPL	Heterogeneous nuclear ribonucleoprotein L	589	0	0	0	0	0	0.28	0	0	0	0		19	16	37	11	0	11	0	0	0	9	15	1	5	27	8	1	0	0	8	18	18	6	8	0	11	10	8	6	2	8
Q8WVV9	HNRPLL	Heterogeneous nuclear ribonucleoprotein L-like	542	0.38	0.41	0	0	0	0.26	0	0	0	0		2	2	4	0	0	0	0	0	0	0	0	0	0	2	0	0	0	0	1	0	0	0	0	0	1	0	0	0	0	0
P52272	HNRNPM	Heterogeneous nuclear ribonucleoprotein M	730	0	0	0	0	0	0	0	0	0	0		19	22	54	32	9	29	1	1	2	29	48	10	25	64	36	13	11	10	23	36	38	18	22	26	14	22	36	29	21	9
O60506	SYNCRIP	Heterogeneous nuclear ribonucleoprotein Q	623	0	0	0	0	0	0	0	0	0	0		14	9	19	3	0	4	0	0	0	3	6	0	0	3	0	0	0	0	0	11	2	1	5	0	4	7	0	0	5	9
O43390	HNRNPR	Heterogeneous nuclear ribonucleoprotein R	633	0	0.01	0	0	0	0	0	0	0	0		14	11	29	2	1	8	0	0	0	6	8	0	0	2	0	0	0	0	2	10	4	0	4	0	5	5	0	1	4	13
Q00839	HNRNPU	Heterogeneous nuclear ribonucleoprotein U	825	0	0	0	0	0	0	0	0	0	0		22	20	32	15	13	18	0	0	0	10	16	9	26	9	3	3	1	0	2	30	11	6	17	1	18	20	1	0	6	12
Q9BUJ2	HNRNPUL1	Heterogeneous nuclear ribonucleoprotein U-like protein 1	856	0	0	0	0	0	0	0	0	0.01	0		8	6	10	5	7	16	0	6	5	19	9	14	6	1	2	1	2	0	4	28	14	3	3	9	3	2	15	8	0	10
Q1KMD3	HNRNPUL2	Heterogeneous nuclear ribonucleoprotein U-like protein 2	747	0	0	0	0	0	0	0	0	0	0		4	7	8	0	0	7	0	0	0	5	4	5	4	2	0	0	0	1	0	6	2	0	5	0	2	2	2	0	5	4
P22626	HNRNPA2B1	Heterogeneous nuclear ribonucleoproteins A2/B1	353	0	0	0	0	0	0	0	0	0	0		28	26	47	17	7	16	0	0	0	7	29	2	34	29	13	7	2	11	14	47	46	11	21	1	19	20	13	3	23	17
P07910	HNRNPC	Heterogeneous nuclear ribonucleoproteins C1/C2	306	0	0	0	0	0	0	0	0	0	0		18	14	27	15	7	19	0	0	0	10	11	5	22	22	12	3	1	5	10	14	19	7	13	0	16	18	19	19	10	13
P19367	HK1	Hexokinase-1	917	0.01	0.07	0.36	0	0.18	0	0	0	0.1	0.48		2	5	10	0	0	9	0	0	0	2	6	0	2	0	0	0	0	0	0	5	0	0	10	0	0	4	0	0	4	0
P52789	HK2	Hexokinase-2	917	0.13	0.5	0	0	0	0	0	0	0.35	0.2		2	2	5	1	0	0	0	0	0	0	1	0	0	0	0	0	0	0	0	4	0	0	3	0	0	0	0	0	0	0
Q9Y241	HIGD1A	HIG1 domain family member 1A	93	0	0	0	0	0	0	0	0	0	0		1	0	0	0	0	1	0	0	0	0	0	0	0	0	0	0	0	0	0	0	0	0	0	0	0	0	0	0	0	0
O00479	HMGN4	High mobility group nucleosome-binding domain-containing protein 4	90	0	0	0	0	0	0	0	0	0	0		0	0	0	0	0	0	0	0	0	0	0	0	0	0	0	0	0	0	0	1	1	0	0	0	0	0	0	0	0	0
P09429	HMGB1	High mobility group protein B1	215	0.35	0.17	0	0	0	0	0	0	0	0		4	5	5	0	1	0	0	0	0	0	1	0	0	1	0	0	0	0	0	1	0	1	0	0	2	0	0	0	2	0
P26583	HMGB2	High mobility group protein B2	209	0.83	0.22	0	0	0	0	0	0	0	0		3	4	2	0	0	0	0	0	0	1	0	0	0	0	0	0	0	0	0	0	0	0	0	0	0	0	0	0	0	0
O15347	HMGB3	High mobility group protein B3	200	0	0	0	0	0	0	0	0	0	0		0	0	1	0	0	0	0	0	0	0	0	0	0	0	0	0	0	0	0	0	0	0	0	0	0	0	0	0	0	0
P17096	HMGA1	High mobility group protein HMG-I/HMG-Y	107	0	0	0	0	0	0	0	0.26	0.59	0		1	0	1	0	0	0	0	0	0	0	0	0	0	0	0	0	0	0	2	2	2	0	0	0	0	0	0	0	0	1
P42357	HAL	Histidine ammonia-lyase	657	0	0	0	0	0	0	0	0	0	0		0	0	0	2	3	1	0	0	0	2	0	0	0	0	0	0	1	0	0	0	1	2	0	22	1	0	0	0	0	0
P49773	HINT1	Histidine triad nucleotide-binding protein 1	126	0.37	0.26	0	0.01	0.01	0	0	0	0.07	0.07		7	7	4	4	0	2	0	0	0	2	2	0	2	0	0	0	0	0	0	3	1	2	3	0	4	1	0	0	1	0
Q9BX68	HINT2	Histidine triad nucleotide-binding protein 2, mitochondrial	163	0	0.38	0	0	0	0	0	0	0	0		0	1	3	0	1	0	0	0	0	0	1	0	0	0	0	0	0	0	0	1	0	0	0	0	0	0	0	0	0	0
P12081	HARS	Histidine0tRNA ligase, cytoplasmic	509	0	0.01	0	0	0	0	0	0	0	0		0	0	3	0	0	0	0	0	0	0	0	0	0	0	0	0	0	0	0	0	0	0	0	0	0	4	0	0	0	1
P04196	HRG	Histidine-rich glycoprotein	525	0	0	0	0	0	0.04	0	0	0	0.01		0	0	0	0	0	0	0	0	0	0	0	0	0	2	4	1	2	0	1	0	0	3	1	0	0	0	3	4	0	2
O95251	KAT7	Histone acetyltransferase KAT7	611	0	0	0	0	0	0.24	0	0	0.33	0		0	0	0	0	0	0	0	0	0	0	0	0	0	2	1	0	0	0	1	0	3	0	1	0	0	0	0	0	0	0
O14929	HAT1	Histone acetyltransferase type B catalytic subunit	419	0.2	0.1	0	0	0.01	0	0	0	0.34	0.18		5	4	5	0	0	1	0	0	0	1	2	0	0	0	0	0	0	0	1	4	0	2	3	0	0	2	0	0	0	3
Q9Y294	ASF1A	Histone chaperone ASF1A	204	0.42	0.2	0	0	0	0	0	0	0.27	0		2	2	2	0	0	0	0	0	0	0	1	0	0	0	0	0	0	0	0	2	0	0	0	0	0	0	0	0	0	1
Q9NVP2	ASF1B	Histone chaperone ASF1B	202	0	0	0	0	0	0	0	0	0	0		1	0	1	0	0	1	0	0	0	0	1	0	0	0	0	0	0	0	0	0	0	0	0	0	0	0	0	0	0	0
O00422	SAP18	Histone deacetylase complex subunit SAP18	153	0	0.29	0	0	0	0	0	0	0	0		0	0	8	7	0	3	0	0	0	1	3	0	0	0	0	0	0	0	0	0	2	0	0	0	4	0	1	0	4	0
P07305	H1F0	Histone H1.0	194	0	0	0	0	0	0	0	0	0.59	0		0	0	0	0	1	1	0	0	0	0	0	0	0	0	0	0	0	0	0	3	1	0	0	0	0	0	0	0	0	1
P10412	HIST1H1E	Histone H1.4	219	0	0	0	0	0	0	0	0	0.01	0		6	9	15	5	8	13	1	0	0	5	3	2	8	7	6	0	0	3	7	12	0	4	5	1	4	3	3	0	4	9
P16401	HIST1H1B	Histone H1.5	226	0	0	0.54	0	0.5	0.02	0	0	0.01	0		8	8	15	6	12	11	0	0	0	6	5	0	20	8	6	1	1	3	4	9	4	3	5	0	0	0	3	0	5	10
Q93077	HIST1H2AC	Histone H2A type 1-C	130	0	0	0.18	0.49	0	0	0	0	0	0		26	28	50	22	21	74	2	0	0	56	42	15	37	15	6	10	4	5	9	17	0	10	29	2	18	8	4	8	28	13
Q6FI13	HIST2H2AA	Histone H2A type 2-A	130	0	0	0.17	0.49	0.09	0	0	0	0	0		30	30	51	22	24	75	0	0	0	56	42	13	41	16	6	10	4	5	9	18	5	9	29	2	17	9	4	8	27	14
Q8IUE6	HIST2H2AB	Histone H2A type 2-B	130	0	0.01	0.26	0.4	0.5	0	0	0	0	0		10	13	23	8	7	21	2	0	0	16	11	7	20	6	2	0	0	2	3	9	0	5	8	2	10	2	2	0	4	4
P0C0S5	H2AFZ	Histone H2A.Z	128	0	0	0.47	0.3	0.01	0	0	0	0.18	0		23	21	52	15	11	53	0	0	0	28	33	8	17	8	3	0	0	2	0	39	0	6	25	2	12	5	4	0	19	12
Q99880	HIST1H2BL	Histone H2B type 1-L	126	0	0	0	0	0	0	0	0	0	0		24	23	38	44	29	57	0	0	0	34	61	8	58	30	13	20	12	18	20	20	55	13	43	4	23	21	21	3	45	16
P68431	HIST1H3A	Histone H3.1	136	0	0.07	0.45	0	0.63	0	0	0	0.03	0		14	11	23	16	16	14	0	0	0	5	20	1	29	5	0	8	0	0	4	16	9	6	14	0	6	4	5	2	8	4
Q71DI3	HIST2H3A	Histone H3.2	136	0	0	0	0	0.5	0	0	0	0	0		13	12	24	15	12	13	0	0	0	5	19	1	25	5	0	8	0	0	4	16	9	5	13	0	9	6	5	2	10	4
P84243	H3F3A	Histone H3.3	136	0	0	0.01	0	0.52	0	0	0	0.12	0.01		9	6	21	13	12	11	0	0	0	4	17	1	25	5	0	8	0	0	4	16	9	0	13	0	6	5	3	2	7	4
P62805	HIST1H4A	Histone H4	103	0	0	0	0	0	0	0	0	0	0		25	20	72	36	34	91	1	1	0	64	51	22	65	33	11	15	7	9	15	107	28	9	41	8	29	31	17	9	41	34
Q9UPP1	PHF8	Histone lysine demethylase PHF8	1060	0	0	0	0	0	0	0	0	0	0		0	0	1	0	0	0	0	0	0	0	0	0	0	0	0	0	0	0	0	1	0	0	0	0	0	0	0	0	0	0
Q14493	SLBP	Histone RNA hairpin-binding protein	270	0	0	0	0	0	0	0	0	0	0		0	0	0	0	0	0	0	0	0	0	0	0	0	0	0	0	0	1	0	0	0	0	0	0	0	0	0	0	0	0
Q86X55	CARM1	Histone-arginine methyltransferase CARM1	608	0	0.31	0	0	0	0	0	0	0.47	0		0	0	3	0	0	1	0	0	0	0	1	0	0	0	0	0	0	0	0	4	0	0	0	0	0	0	0	0	0	1
Q9H9B1	EHMT1	Histone-lysine N-methyltransferase EHMT1	1298	0.51	0.8	0	0	0	0	0	0	0	0		3	4	4	6	0	0	0	0	0	0	0	0	0	0	0	0	0	0	0	0	0	0	0	0	0	0	0	0	0	0
Q8IZD2	MLL5	Histone-lysine N-methyltransferase MLL5	1858	0	0	0.03	0	0	0	0	0	0	0		0	0	0	0	0	3	0	0	0	0	0	0	0	0	0	0	0	0	0	0	0	0	0	0	0	0	0	0	0	0
O60381	HBP1	HMG box-containing protein 1	514	0.11	0	0	0	0	0	0	0	0	0		2	0	0	0	0	0	0	0	0	0	0	0	0	0	0	0	0	0	0	0	0	0	0	0	0	0	0	0	0	0
P39880	CUX1	Homeobox protein cut-like 1	1505	0.29	0	0	0	0	0	0	0	0	0		3	3	0	0	0	0	0	0	0	0	0	0	0	0	0	0	0	0	0	0	0	0	0	0	0	0	0	0	0	0
P52952	NKX2-5	Homeobox protein Nkx-2.5	324	0.57	0.18	0	0	0	0	0	0	0	0		3	2	2	0	0	0	0	0	0	1	0	0	0	0	0	0	0	0	0	1	0	0	0	0	0	0	0	0	0	0
Q86YZ3	HRNR	Hornerin	2850	0	0	0	0	0	0	0	0	0	0		6	11	15	18	4	3	0	13	8	0	1	2	3	27	11	9	4	13	14	9	4	11	8	23	14	5	24	9	2	0
P51610	HCFC1	Host cell factor 1	2035	0.11	0.3	0	0	0	0	0	0	0.03	0.03		4	2	6	1	0	1	0	0	0	0	1	0	0	1	0	0	0	0	0	2	0	0	2	0	0	0	0	0	0	0
P50502	ST13	Hsc70-interacting protein	369	0.07	0.09	0.02	0.07	0	0	0	0	0.01	0		2	5	7	0	0	3	0	0	0	3	0	1	0	0	0	0	0	0	0	2	0	0	1	1	0	2	0	0	1	2
Q9NZL4	HSPBP1	Hsp70-binding protein 1	362	0	0.29	0	0	0	0	0	0	0	0.28		0	1	3	0	0	0	0	0	0	0	1	0	0	1	1	0	0	0	0	0	0	1	2	0	0	0	0	0	0	0
Q14520	HABP2	Hyaluronan-binding protein 2	560	0	0	0	0	0	0	0	0	0	0		0	0	0	0	0	1	0	0	0	0	0	0	0	0	0	0	0	0	0	0	0	0	0	0	0	0	0	0	0	0
Q16836	HADH	Hydroxyacyl-coenzyme A dehydrogenase, mitochondrial	314	0.45	0.16	0.3	0.3	0	0	0	0	0	0.19		8	8	8	2	0	6	1	0	0	4	1	0	0	0	0	0	0	0	0	0	0	1	4	0	0	1	0	0	3	2
Q01581	HMGCS1	Hydroxymethylglutaryl-CoA synthase, cytoplasmic	520	0	0.04	0	0	0	0	0	0	0	0		2	2	6	1	0	0	0	0	0	0	2	0	0	0	0	0	0	0	0	0	0	0	2	0	2	4	0	0	0	1
P00492	HPRT1	Hypoxanthine-guanine phosphoribosyltransferase	218	0	0	0	0	0	0	0	0	0	0		4	3	4	2	0	0	0	0	0	0	5	0	0	0	1	3	3	2	0	4	0	3	4	0	5	5	0	0	2	2
Q9Y4L1	HYOU1	Hypoxia up-regulated protein 1	999	0	0.11	0.03	0.35	0	0	0	0	0	0		1	0	11	2	0	4	0	0	0	5	2	0	0	0	0	0	0	0	0	2	0	0	1	0	0	2	0	1	2	2
P01876	IGHA1	Ig alpha-1 chain C region	353	0	0	0	0	0	0	0	0	0	0		0	0	0	0	2	0	0	2	0	0	0	0	0	0	0	1	0	2	0	0	1	0	0	5	2	0	1	2	0	0
P01857	IGHG1	Ig gamma-1 chain C region	330	0	0	0	0	0	0	0	0	0	0		4	5	10	21	18	10	8	37	45	2	16	4	51	102	126	61	54	105	100	21	96	40	23	47	19	19	84	110	69	9
P01859	IGHG2	Ig gamma-2 chain C region	326	0	0	0	0	0	0	0	0	0	0		3	4	9	19	12	8	7	32	42	0	15	2	40	96	121	58	51	102	96	21	90	38	21	43	17	17	76	103	67	6
P01834	IGKC	Ig kappa chain C region	106	0	0	0	0	0	0	0	0	0	0		0	0	0	0	4	0	0	1	0	1	0	1	1	0	1	0	1	0	0	0	0	0	0	11	2	0	0	0	0	0
P01602	IGKV1-5	Ig kappa chain V-I region HK102 (Fragment)	117	0	0	0	0	0	0.03	0	0	0	0		1	1	1	1	0	0	0	0	0	0	0	0	0	7	4	2	2	2	4	0	0	2	3	1	0	2	5	4	2	1
P0CG05	IGLC2	Ig lambda-2 chain C regions	106	0	0	0	0	0	0	0	0	0	0		0	0	0	0	0	0	0	0	1	0	0	0	0	0	0	0	1	1	0	0	0	0	0	6	1	0	0	0	0	0
Q8WZA9	IRGQ	Immunity-related GTPase family Q protein	623	0	0	0	0	0	0	0	0	0	0		0	0	0	0	0	0	0	0	0	0	0	0	0	0	0	0	0	0	0	1	0	0	0	0	0	1	0	0	0	0
P15814	IGLL1	Immunoglobulin lambda-like polypeptide 1	213	0	0.12	0	0	0	0.55	0	0.41	0	0		1	0	4	1	0	0	0	0	0	0	1	1	0	2	4	0	0	3	2	0	1	0	0	0	0	0	1	2	1	0
P52292	KPNA2	Importin subunit alpha-2	529	0.17	0.01	0	0	0	0	0	0	0.01	0		14	9	9	3	0	2	0	0	0	0	0	0	0	0	0	0	0	0	0	4	1	0	2	0	1	5	0	1	1	3
Q14974	KPNB1	Importin subunit beta-1	876	0	0	0	0	0	0	0	0	0	0		15	12	22	6	0	4	0	0	0	2	8	0	0	4	5	4	2	0	4	4	5	5	12	1	6	7	6	6	6	4
Q96P70	IPO9	Importin-9	1041	0	0.07	0	0	0	0	0	0	0	0		0	0	2	0	0	0	0	0	0	0	1	0	0	0	0	0	0	0	0	0	0	0	0	0	0	1	0	0	1	0
Q3SXM5	HSDL1	Inactive hydroxysteroid dehydrogenase-like protein 1	330	0	0	0	0	0	0	0	0	0	0		0	0	0	0	0	0	0	0	0	0	0	0	0	0	0	0	0	0	0	0	0	0	1	0	0	0	0	0	0	0
Q9Y6Y0	IVNS1ABP	Influenza virus NS1A-binding protein	642	0	0	0	0	0	0	0	0	0	0		0	0	1	0	0	0	0	0	0	0	0	0	0	0	0	0	0	0	0	0	0	0	0	0	0	0	0	0	0	0
Q9NQS7	INCENP	Inner centromere protein	918	0	0	0	0	0	0	0	0.4	0	0		0	0	0	0	0	0	0	0	0	0	0	0	0	0	0	0	0	0	3	1	1	0	0	0	0	0	0	1	0	0
Q15181	PPA1	Inorganic pyrophosphatase	289	0	0.01	0	0	0	0	0	0	0.01	0		5	4	13	3	0	4	0	0	0	0	2	0	0	0	0	0	0	0	0	6	0	2	2	0	1	7	0	0	2	3
Q9H2U2	PPA2	Inorganic pyrophosphatase 2, mitochondrial	334	0.03	0.11	0	0	0.06	0	0	0	0	0.23		1	2	4	0	1	1	0	0	0	0	1	0	2	0	0	0	0	0	0	1	0	0	3	0	1	0	0	0	3	0
Q9BY32	ITPA	Inosine triphosphate pyrophosphatase	194	0	0.67	0	0	0	0	0	0	0	0		1	1	3	2	0	0	0	0	0	0	1	0	0	0	0	0	0	0	0	0	0	0	1	0	1	0	0	0	0	0
P20839	IMPDH1	Inosine-5_-monophosphate dehydrogenase 1	514	0	0	0	0	0	0	0	0	0	0		0	0	0	0	0	0	0	0	0	0	1	0	0	0	0	0	0	0	0	0	0	0	0	0	0	0	0	0	0	0
P12268	IMPDH2	Inosine-5_-monophosphate dehydrogenase 2	514	0	0	0	0	0	0	0	0	0	0		12	10	16	6	2	9	0	1	0	1	5	0	0	3	0	0	0	1	1	4	1	2	6	2	2	10	2	3	5	5
Q14643	ITPR1	Inositol 1,4,5-trisphosphate receptor type 1	2758	0	0	0	0	0	0	0	0.25	0	0		0	0	0	0	0	0	0	0	0	0	0	0	0	0	0	0	0	0	3	0	0	0	0	0	0	0	0	2	0	0
Q14571	ITPR2	Inositol 1,4,5-trisphosphate receptor type 2	2701	0	0	0	0	0	0	0	0.03	0	0		0	0	0	0	0	0	0	0	0	0	0	0	0	0	2	0	0	2	5	0	0	0	0	0	0	0	4	7	0	0
Q14573	ITPR3	Inositol 1,4,5-trisphosphate receptor type 3	2671	0	0	0	0	0	0	0	0.14	0	0		0	0	0	0	0	0	0	0	0	0	0	0	0	0	1	0	0	4	9	0	0	0	0	0	0	0	7	9	0	0
O43314	PPIP5K2	Inositol hexakisphosphate and diphosphoinositol-pentakisphosphate kinase 2	1243	0	0	0	0	0	0	0	0	0	0		0	0	0	0	0	0	0	0	0	0	0	0	0	0	0	0	0	0	0	0	0	0	1	0	0	0	0	0	0	0
P29218	IMPA1	Inositol monophosphatase 1	277	0	0.12	0	0	0	0	0	0	0	0		0	0	3	0	0	0	0	0	0	0	0	0	0	0	0	0	0	0	0	0	0	0	0	0	0	2	0	0	1	0
Q9NPH2	ISYNA1	Inositol-3-phosphate synthase 1	558	0	0.15	0	0	0	0	0	0	0.01	0.2		1	0	6	3	0	0	0	0	0	0	0	0	0	0	0	0	0	0	0	2	0	1	4	0	3	3	0	0	0	0
P14735	IDE	Insulin-degrading enzyme	1019	0	0.25	0	0	0	0	0	0	0	0		0	0	4	0	0	0	0	0	0	0	0	0	0	0	0	0	0	0	0	0	0	0	0	1	0	1	0	0	0	0
Q9NZI8	IGF2BP1	Insulin-like growth factor 2 mRNA-binding protein 1	577	0	0	0	0	0	0	0	0	0	0		0	1	0	0	0	0	0	0	0	0	0	0	0	0	0	0	0	0	0	0	0	0	0	0	3	6	0	0	0	0
Q9Y6M1	IGF2BP2	Insulin-like growth factor 2 mRNA-binding protein 2	599	0	0	0	0	0	0	0	0	0	0		0	1	0	0	0	0	0	0	0	0	0	0	0	0	0	0	0	0	0	0	0	0	0	0	0	2	0	0	0	0
O00425	IGF2BP3	Insulin-like growth factor 2 mRNA-binding protein 3	579	0	0.21	0	0	0.06	0	0	0	0.4	0		2	1	11	0	0	2	0	0	0	0	4	0	0	0	0	0	0	0	0	8	1	0	2	0	0	4	0	1	0	2
Q8N201	INTS1	Integrator complex subunit 1	2190	0	0	0	0	0	0	0	0	0	0		0	0	1	0	0	0	0	0	0	0	0	0	0	0	0	0	0	0	0	0	0	0	0	0	0	0	0	0	0	0
P23229	ITGA6	Integrin alpha-6	1130	0	0.04	0	0	0	0	0	0	0	0		0	0	2	0	0	0	0	0	0	0	0	0	0	0	0	0	0	0	0	0	0	1	0	0	0	0	0	0	0	0
P05107	ITGB2	Integrin beta-2	769	0	0	0	0	0	0	0	0	0	0		0	0	0	0	0	1	0	0	0	0	0	0	0	0	0	0	0	0	0	0	0	0	0	0	0	0	0	0	0	2
Q9H0C8	ILKAP	Integrin-linked kinase-associated serine/threonine phosphatase 2C	392	0	0.28	0	0	0	0	0	0	0	0		1	0	3	0	0	0	0	0	0	0	0	0	0	0	0	0	0	0	0	0	0	0	0	0	0	0	0	0	0	0
P13164	IFITM1	Interferon-induced transmembrane protein 1	125	0	0.28	0	0	0.11	0	0	0	0.2	0		0	0	2	0	0	0	0	0	0	0	2	0	0	0	0	0	0	0	0	0	2	0	0	0	0	0	0	0	0	0
P19525	EIF2AK2	Interferon-induced, double-stranded RNA-activated protein kinase	551	0	0	0	0	0	0	0	0	0	0		1	0	1	0	0	0	0	0	0	0	0	0	0	1	0	0	0	0	0	0	0	1	1	0	0	0	0	0	1	2
O75569	PRKRA	Interferon-inducible double stranded RNA-dependent protein kinase activator A	313	0	0	0	0	0	0	0	0	0	0		0	0	2	0	0	0	0	0	0	1	0	0	0	1	1	0	1	3	2	0	1	1	1	0	0	0	5	6	1	0
Q12905	ILF2	Interleukin enhancer-binding factor 2	390	0	0	0	0	0	0	0	0	0	0		12	11	16	10	0	2	0	0	0	2	14	0	6	12	7	3	1	0	1	4	1	4	7	0	7	10	1	4	7	3
Q12906	ILF3	Interleukin enhancer-binding factor 3	894	0	0.14	0	0	0	0	0	0	0.13	0		12	19	45	7	0	0	0	0	0	2	6	0	4	6	0	0	0	1	0	14	3	1	5	0	3	14	0	0	0	8
Q9NZH8	IL36G	Interleukin-36 gamma	169	0	0	0	0	0.1	0	0	0	0	0		0	0	0	0	1	0	0	0	0	0	0	0	2	0	0	0	0	0	0	0	0	0	0	0	0	0	0	0	0	0
P07476	IVL	Involucrin	585	0	0	0	0	0	0	0	0	0	0		0	0	0	0	0	0	0	0	0	0	0	0	0	0	1	0	0	0	0	0	0	0	0	6	0	0	0	0	0	0
Q86U28	ISCA2	Iron-sulfur cluster assembly 2 homolog, mitochondrial	154	0	0	0	0	0	0	0	0	0	0		0	0	0	0	0	0	0	0	0	0	0	0	0	0	0	0	0	0	0	1	0	0	0	0	0	0	0	0	0	1
Q2TAA2	IAH1	Isoamyl acetate-hydrolyzing esterase 1 homolog	248	0	0	0	0	0	0	0	0	0	0		0	0	0	1	0	0	0	0	0	0	0	0	0	1	1	0	0	0	0	0	0	0	0	1	0	0	0	0	0	0
Q96CN7	ISOC1	Isochorismatase domain-containing protein 1	298	0.17	0.26	0	0	0.27	0	0	0	0	0		2	1	2	1	0	0	0	0	0	0	3	0	0	0	0	1	0	0	0	0	0	0	1	0	0	0	0	0	2	0
Q96AB3	ISOC2	Isochorismatase domain-containing protein 2, mitochondrial	205	0	0.23	0	0	0	0	0	0	0	0		1	1	2	0	0	0	0	0	0	0	0	0	0	0	0	0	0	0	0	0	0	0	0	0	0	0	0	0	0	0
P50213	IDH3A	Isocitrate dehydrogenase [NAD] subunit alpha, mitochondrial	366	0	0.12	0	0	0	0	0	0	0.17	0		1	0	6	0	0	1	0	0	0	1	1	0	0	0	0	0	0	0	0	3	0	0	0	0	0	2	0	0	1	2
O43837	IDH3B	Isocitrate dehydrogenase [NAD] subunit beta, mitochondrial	385	0	0	0	0	0	0	0	0	0.24	0.5		0	0	1	0	0	0	0	0	0	1	0	0	0	0	0	0	0	0	0	2	0	1	3	0	0	1	0	0	0	0
O75874	IDH1	Isocitrate dehydrogenase [NADP] cytoplasmic	414	0	0.01	0	0	0	0	0	0	0.03	0		0	0	2	0	0	0	0	0	0	0	1	0	0	0	0	0	0	0	0	2	0	0	0	0	0	3	0	0	1	1
P41252	IARS	Isoleucine0tRNA ligase, cytoplasmic	1262	0.1	0.49	0	0.01	0.46	0	0	0	0.41	0		3	6	22	1	0	0	0	0	0	2	4	4	0	0	0	1	0	0	0	7	0	0	0	0	0	4	0	0	0	2
Q9NSE4	IARS2	Isoleucine0tRNA ligase, mitochondrial	1012	0	0.01	0	0	0	0	0	0	0	0		0	0	2	0	0	2	0	0	0	0	0	0	0	0	0	0	0	0	0	1	0	0	1	0	0	0	0	0	2	4
P26440	IVD	Isovaleryl-CoA dehydrogenase, mitochondrial	423	0	0	0	0	0	0	0	0	0	0		1	0	0	0	0	0	0	0	0	0	0	0	0	0	0	0	0	0	0	0	0	0	0	0	0	0	0	0	0	1
P14923	JUP	Junction plakoglobin	745	0	0	0	0	0	0	0	0	0	0		8	5	3	18	15	5	0	4	0	7	0	10	9	4	10	0	5	3	4	0	2	6	3	57	13	2	5	7	1	1
P49862	KLK7	Kallikrein-7	253	0	0	0	0	0	0	0	0	0	0		0	0	0	0	0	0	0	0	0	0	0	0	0	0	0	0	0	0	0	0	1	0	0	6	0	0	0	0	0	0
Q9BWU0	SLC4A1AP	Kanadaptin	796	0	0	0	0	0	0	0	0	0	0		0	0	1	0	0	0	0	0	0	0	0	0	0	0	0	0	0	0	0	0	0	0	0	0	0	0	0	0	0	0
Q14145	KEAP1	Kelch-like ECH-associated protein 1	624	0	0	0	0	0	0	0	0	0	0		0	0	1	0	0	1	0	0	0	0	0	0	0	0	1	0	0	1	0	0	0	0	0	0	0	0	0	0	0	1
Q52LG2	KRTAP13-2	Keratin-associated protein 13-2	175	0	0	0	0	0	0	0	0	0	0		0	0	0	0	0	0	0	0	0	0	0	0	0	0	0	0	0	0	0	0	0	1	0	0	0	0	0	2	0	0
Q5T749	KPRP	Keratinocyte proline-rich protein	579	0	0	0	0	0	0	0	0	0	0		5	5	4	10	5	0	1	3	0	4	2	7	9	7	7	0	1	6	2	0	6	5	4	23	10	0	13	10	0	0
Q8N6L1	KRTCAP2	Keratinocyte-associated protein 2	162	0	0	0	0	0	0	0	0	0	0		1	1	0	0	0	0	0	0	0	0	0	0	0	0	0	0	0	0	0	1	0	0	0	0	0	0	0	0	0	0
Q07666	KHDRBS1	KH domain-containing, RNA-binding, signal transduction-associated protein 1	443	0.22	0.35	0.02	0	0	0.07	0.05	0.41	0.47	0.32		5	3	5	3	1	2	0	0	0	0	1	0	0	2	0	0	2	3	2	0	4	0	4	0	1	2	1	0	0	0
Q9ULH0	KIDINS220	Kinase D-interacting substrate of 220 kDa	1771	0	0	0	0	0	0	0	0.44	0	0		0	0	0	0	0	0	0	0	0	0	0	0	0	0	0	0	0	1	3	0	0	0	0	0	0	0	0	1	0	0
Q86UP2	KTN1	Kinectin	1357	0	0	0	0	0	0	0	0	0	0		0	0	1	0	0	0	0	0	0	0	0	0	0	0	0	0	0	0	0	0	0	0	0	0	0	0	0	0	0	0
Q07866	KLC1	Kinesin light chain 1	573	0	0.18	0	0	0	0	0	0	0	0		0	0	2	0	0	0	0	0	0	0	1	0	0	0	0	0	0	0	0	0	0	0	0	0	1	0	0	0	0	0
P33176	KIF5B	Kinesin-1 heavy chain	963	0	0.17	0	0	0	0	0	0	0	0		1	1	5	0	0	0	0	0	0	0	1	1	0	0	0	0	0	0	0	0	0	0	1	0	1	1	0	0	0	1
P52732	KIF11	Kinesin-like protein KIF11	1056	0	0.47	0.4	0	0.21	0	0	0	0	0.15		0	0	7	0	0	4	0	0	0	0	2	2	0	0	0	0	1	0	0	1	0	0	2	0	0	0	0	0	1	0
Q9NS87	KIF15	Kinesin-like protein KIF15	1388	0	0	0	0	0	0	0	0	0	0		0	0	0	0	0	0	0	0	0	0	0	0	0	1	0	0	0	0	0	0	0	0	0	0	0	0	4	2	0	0
Q14807	KIF22	Kinesin-like protein KIF22	665	0	0	0	0	0	0	0	0	0	0		0	0	1	0	0	0	0	0	0	0	0	0	0	0	0	0	0	0	0	1	0	0	0	0	0	0	0	1	0	0
Q02241	KIF23	Kinesin-like protein KIF23	960	0	0	0	0	0	0	0	0	0	0		0	0	0	0	0	0	0	0	0	0	0	0	0	1	0	0	0	0	0	0	0	0	0	0	0	0	0	1	0	0
O00139	KIF2A	Kinesin-like protein KIF2A	706	0	0.07	0	0	0	0	0	0.16	0	0		0	1	4	1	0	0	0	0	0	0	1	0	0	0	1	0	0	0	3	0	0	0	1	0	0	0	2	3	0	0
Q99661	KIF2C	Kinesin-like protein KIF2C	725	0	0.16	0	0	0.1	0	0	0	0	0		0	0	2	0	0	0	0	0	0	0	2	0	0	0	0	0	0	0	1	1	0	0	0	0	0	0	0	0	0	1
Q9BW19	KIFC1	Kinesin-like protein KIFC1	673	0	0	0	0	0	0	0	0	0	0		1	1	0	0	0	0	0	0	0	0	0	0	0	0	0	0	0	0	1	0	0	0	0	0	0	0	0	0	0	0
Q13601	KRR1	KRR1 small subunit processome component homolog	381	0	0	0	0	0	0	0	0	0	0		0	0	0	1	0	0	0	0	0	1	1	0	0	0	0	0	0	0	0	0	0	0	0	0	0	0	0	0	1	0
Q6YP21	CCBL2	Kynurenine0oxoglutarate transaminase 3	454	0	0	0	0	0	0	0	0	0.4	0		0	0	0	0	0	0	0	0	0	0	0	0	0	0	0	0	0	0	0	4	0	0	0	0	0	0	0	0	0	0
Q9H9P8	L2HGDH	L-2-hydroxyglutarate dehydrogenase, mitochondrial	463	0	0	0	0	0	0	0	0	0	0		0	0	0	0	0	0	0	0	0	0	0	0	0	0	0	0	0	0	0	1	0	0	0	0	0	0	0	0	0	0
Q08431	MFGE8	Lactadherin	387	0	0	0	0	0	0	0	0	0	0		0	0	0	0	0	1	0	0	0	0	0	0	0	0	0	0	0	0	0	0	0	0	0	0	0	0	0	0	0	0
P22079	LPO	Lactoperoxidase	712	0	0	0	0	0.1	0	0	0	0	0		0	0	0	0	1	1	0	0	0	0	0	0	2	0	0	0	0	0	0	0	0	0	0	0	0	0	0	0	0	0
P02788	LTF	Lactotransferrin	710	0	0	0	0	0	0	0	0	0	0		0	0	0	1	0	0	0	0	1	1	0	1	0	1	1	0	0	1	0	0	0	0	0	2	0	0	0	0	0	0
Q04760	GLO1	Lactoylglutathione lyase	184	0	0	0	0	0	0	0	0	0	0		2	2	4	0	0	0	0	0	0	0	2	0	0	0	0	0	0	0	0	0	0	0	0	0	4	6	0	0	0	0
Q14739	LBR	Lamin-B receptor	615	0	0	0	0	0	0	0	0	0	0		5	2	7	2	0	7	0	0	1	2	3	0	0	5	2	1	0	1	2	2	1	1	5	1	0	5	2	2	4	6
P20700	LMNB1	Lamin-B1	586	0	0	0	0	0	0	0	0	0	0		19	19	25	8	6	27	0	1	0	22	13	2	21	32	29	4	3	29	54	27	26	8	12	2	9	3	49	41	10	14
Q03252	LMNB2	Lamin-B2	600	0	0	0	0	0	0	0	0.3	0	0		3	2	7	1	0	5	0	0	0	3	2	0	3	12	7	0	0	8	20	6	11	0	2	0	3	0	16	11	1	0
Q9NRN7	AASDHPPT	L-aminoadipate-semialdehyde dehydrogenase-phosphopantetheinyl transferase	309	0	0.23	0	0	0	0	0	0	0	0.2		0	0	3	0	0	0	0	0	0	0	1	0	0	0	0	0	0	1	0	1	0	0	2	0	0	2	0	0	0	0
O43813	LANCL1	LanC-like protein 1	399	0	0.12	0	0	0	0	0	0.63	0.38	0		0	0	2	0	0	1	0	0	0	0	0	0	0	0	0	0	0	2	3	3	0	0	1	0	0	0	2	0	0	0
Q9NS86	LANCL2	LanC-like protein 2	450	0	0.14	0	0	0	0	0	0	0	0		0	0	2	0	0	0	0	0	0	0	0	0	0	0	0	0	0	0	0	0	0	0	0	0	0	0	0	0	0	0
Q16850	CYP51A1	Lanosterol 14-alpha demethylase	503	0	0.32	0	0	0	0	0	0	0	0		1	1	3	0	0	0	0	0	0	0	1	0	0	0	0	0	0	0	0	0	0	0	0	0	0	0	0	0	0	1
Q6PKG0	LARP1	La-related protein 1	1096	0.29	0.6	0.07	0	0	0	0	0	0.35	0		2	2	7	1	0	2	0	0	0	0	1	0	0	1	0	0	0	0	0	2	1	0	0	0	0	0	0	0	1	0
Q71RC2	LARP4	La-related protein 4	724	0	0	0	0	0	0	0	0	0	0		0	0	0	0	0	0	0	0	0	0	0	0	0	0	1	0	0	0	0	0	0	0	0	0	0	0	0	0	0	0
Q4G0J3	LARP7	La-related protein 7	582	0	0.2	0	0	0	0	0	0	0	0		0	0	2	0	0	0	0	0	0	0	0	0	0	0	0	0	0	0	0	0	0	0	0	0	0	0	0	0	0	1
Q01650	SLC7A5	Large neutral amino acids transporter small subunit 1	507	0.15	0.4	0	0	0	0	0	0	0	0		2	1	6	0	0	1	0	0	0	0	1	0	0	0	0	0	0	0	0	1	0	0	1	0	0	0	0	0	0	0
P46379	BAG6	Large proline-rich protein BAG6	1132	0	0.18	0	0	0	0	0	0	0	0.64		0	1	4	0	0	0	0	0	0	0	0	0	0	1	0	0	0	0	0	0	0	2	5	0	0	0	0	0	0	0
Q9H400	LIME1	Lck-interacting transmembrane adapter 1	295	0	0	0	0	0	0	0	0.28	0	0		0	0	0	0	0	0	0	0	0	0	0	0	0	0	1	0	0	2	7	0	0	0	1	0	0	0	4	6	0	0
Q99538	LGMN	Legumain	433	0	0	0	0	0	0	0	0	0	0		1	1	1	0	0	0	0	0	0	0	1	0	0	0	0	0	0	0	0	0	0	0	0	0	0	0	0	0	0	0
O95214	LEPROTL1	Leptin receptor overlapping transcript-like 1	131	0	0	0	0	0	0	0	0	0	0		0	0	1	0	0	0	0	0	0	0	0	0	0	0	0	0	0	0	0	0	0	0	1	0	0	0	0	0	0	0
Q969R5	L3MBTL2	Lethal(3)malignant brain tumor-like protein 2	705	0	0	0	0	0	0	0	0	0	0		1	1	0	0	0	0	0	0	0	0	0	0	0	0	0	0	0	0	0	0	0	0	0	0	0	0	0	0	0	0
O95202	LETM1	LETM1 and EF-hand domain-containing protein 1, mitochondrial	739	0	0	0	0	0	0	0	0	0	0		0	0	1	0	0	0	0	0	0	0	0	0	0	0	0	0	0	0	0	1	0	0	0	0	0	0	0	0	0	0
Q9BRK4	LZTS2	Leucine zipper putative tumor suppressor 2	669	0	0	0	0	0	0	0	0	0	0		0	0	0	0	0	0	0	0	0	0	0	0	0	0	0	0	0	1	1	0	0	0	0	0	0	0	0	0	0	0
Q9P2J5	LARS	Leucine0tRNA ligase, cytoplasmic	1176	0	0.03	0	0	0	0	0	0	0	0		6	5	17	1	0	0	0	0	0	2	5	0	0	0	1	0	0	0	1	6	0	1	3	0	2	5	0	1	1	6
P42704	LRPPRC	Leucine-rich PPR motif-containing protein, mitochondrial	1394	0	0.05	0.23	0	0.03	0	0	0	0	0.18		20	13	33	8	2	19	0	0	0	6	16	1	2	0	0	0	1	2	1	10	1	1	18	0	1	2	0	1	8	12
Q32MZ4	LRRFIP1	Leucine-rich repeat flightless-interacting protein 1	808	0	0.15	0	0	0	0	0	0	0	0.18		0	0	2	0	0	0	0	0	0	0	0	0	0	0	0	0	0	1	1	0	0	0	2	0	0	0	0	1	0	0
Q9Y608	LRRFIP2	Leucine-rich repeat flightless-interacting protein 2	721	0	0	0	0	0	0	0	0	0	0		0	0	0	0	0	0	0	0	0	0	0	0	0	0	0	0	0	1	1	0	0	0	0	0	0	0	2	1	0	0
Q6F5E8	RLTPR	Leucine-rich repeat-containing protein 16C	1435	0	0	0	0	0	0	0	0	0	0		0	0	0	0	0	0	0	0	0	0	0	0	0	0	0	0	0	0	1	0	0	0	0	0	0	0	0	0	0	0
Q8N1G4	LRRC47	Leucine-rich repeat-containing protein 47	583	0.21	0.19	0	0	0	0	0	0	0	0		2	1	2	0	0	0	0	0	0	0	0	0	0	0	0	0	0	0	0	0	0	0	0	0	0	1	0	0	0	0
Q96AG4	LRRC59	Leucine-rich repeat-containing protein 59	307	0	0.2	0	0	0	0	0	0	0	0		0	1	2	0	0	0	0	0	0	0	0	0	0	0	0	0	0	0	0	0	0	0	0	0	0	0	0	0	0	0
Q9UIQ6	LNPEP	Leucyl-cystinyl aminopeptidase	1025	0	0	0	0	0	0	0	0	0	0		0	0	0	0	0	0	0	0	0	0	0	0	0	0	0	0	0	0	0	1	0	0	1	0	0	0	0	0	0	0
P16150	SPN	Leukosialin	400	0	0	0	0	0	0	0	0	0	0		0	0	1	0	0	0	0	0	0	0	0	0	0	0	0	0	0	0	0	1	0	0	0	0	0	0	0	0	0	0
P09960	LTA4H	Leukotriene A-4 hydrolase	611	0	0	0	0	0	0	0	0	0	0		0	0	1	0	0	0	0	0	0	0	0	0	0	0	0	0	0	0	0	0	0	0	0	0	0	5	0	0	0	1
O60711	LPXN	Leupaxin	386	0	0	0	0	0	0	0	0	0	0		0	0	0	0	0	1	0	0	0	0	0	0	0	0	0	0	0	0	0	0	0	0	0	0	0	0	0	0	0	0
Q9UHB6	LIMA1	LIM domain and actin-binding protein 1	759	0	0	0	0	0	0	0	0.47	0	0		0	0	0	0	0	0	0	0	0	0	0	0	0	0	0	0	0	1	4	0	0	0	0	0	0	0	0	3	0	0
Q8WWI1	LMO7	LIM domain only protein 7	1683	0	0	0	0	0	0	0	0	0	0		0	0	0	0	0	0	0	0	0	0	0	0	0	0	1	0	0	3	5	0	0	0	0	0	0	0	12	9	0	0
Q86U70	LDB1	LIM domain-binding protein 1	411	0	0	0	0	0	0	0	0	0	0		0	0	0	0	0	0	0	0	0	0	0	0	0	0	0	0	0	0	0	0	0	0	1	0	0	0	0	0	0	0
O43561	LAT	Linker for activation of T-cells family member 1	262	0	0	0	0	0	0	0	0.11	0	0		0	0	0	0	0	0	0	0	0	0	0	0	0	0	0	0	0	2	3	0	0	0	1	0	0	0	3	3	0	0
Q9GZY6	LAT2	Linker for activation of T-cells family member 2	243	0	0	0	0	0	0	0	0	0	0		0	0	0	0	0	0	0	0	0	0	0	0	0	0	0	0	0	0	1	0	0	0	0	0	0	0	0	0	0	0
P11182	DBT	Lipoamide acyltransferase component of branched-chain alpha-keto acid dehydrogenase complex, mitochondri	482	0	0	0	0	0	0	0	0	0	0.14		0	0	0	0	0	0	0	0	0	0	0	0	0	0	0	0	0	0	0	0	0	0	2	0	0	0	0	0	0	0
P31025	LCN1	Lipocalin-1	176	0	0	0	0	0	0	0.1	0	0	0		0	0	0	0	1	0	0	0	0	0	0	0	0	0	0	2	0	0	0	1	0	0	0	1	2	0	0	0	0	0
P50851	LRBA	Lipopolysaccharide-responsive and beige-like anchor protein	2863	0	0.11	0	0	0	0	0	0	0.01	0		0	0	5	0	0	0	0	0	0	0	1	0	0	0	0	0	0	0	0	2	0	0	0	0	0	0	0	0	0	0
P06858	LPL	Lipoprotein lipase	475	0	0	0	0	0	0	0	0	0	0		0	0	0	0	0	0	0	1	0	1	0	1	0	0	0	0	0	0	0	0	0	0	0	0	0	0	0	0	0	0
P00338	LDHA	L-lactate dehydrogenase A chain	332	0	0	0	0	0	0	0	0	0	0		50	49	42	18	2	10	6	7	7	7	33	6	6	3	1	17	16	3	2	18	4	23	29	9	12	16	8	0	20	17
P07195	LDHB	L-lactate dehydrogenase B chain	334	0	0	0	0	0	0	0	0	0	0		32	26	41	17	1	7	3	4	5	10	25	4	5	1	3	9	10	0	0	11	4	13	22	7	14	18	4	0	11	12
P36776	LONP1	Lon protease homolog, mitochondrial	959	0	0.16	0.15	0	0	0	0	0	0	0		1	0	3	1	2	2	0	0	0	0	0	0	0	0	0	0	0	0	0	0	0	0	1	0	0	1	0	0	0	2
O95573	ACSL3	Long-chain-fatty-acid0CoA ligase 3	720	0.46	0.79	0	0	0.34	0	0	0	0.48	0.15		5	2	6	3	0	1	0	0	0	0	4	0	0	0	0	0	0	0	0	3	1	0	2	0	0	0	0	0	1	1
O60488	ACSL4	Long-chain-fatty-acid0CoA ligase 4	711	0.01	0.1	0	0	0.17	0	0	0	0.29	0		2	0	5	0	0	0	0	0	0	0	4	0	0	0	0	0	0	0	0	4	0	0	1	0	0	0	0	1	1	2
P23490	LOR	Loricrin	312	0	0	0	0	0	0	0	0	0.01	0		0	0	0	1	0	0	0	0	0	1	0	1	0	0	0	0	0	0	0	0	3	0	0	7	3	0	0	0	0	0
P24666	ACP1	Low molecular weight phosphotyrosine protein phosphatase	158	0	0.07	0	0	0	0	0	0	0.14	0		0	0	2	0	0	0	0	0	0	1	0	1	0	0	0	0	0	0	0	2	0	0	0	0	1	0	0	0	0	2
P01130	LDLR	Low-density lipoprotein receptor	860	0	0	0	0	0	0	0	0	0	0		0	0	1	0	0	0	0	0	0	0	0	0	0	0	0	0	0	0	0	0	0	0	0	0	0	0	0	0	0	0
O95232	LUC7L3	Luc7-like protein 3	432	0	0	0	0	0	0.2	0	0	0	0		1	0	1	0	0	1	0	0	0	1	0	0	0	2	0	0	0	0	0	1	0	0	0	0	0	0	0	0	0	0
P05455	SSB	Lupus La protein	408	0	0	0	0	0	0	0	0	0	0		0	0	0	1	0	3	0	0	0	0	0	0	0	0	0	0	0	0	0	0	0	0	1	0	3	2	0	0	4	2
Q7Z4W1	DCXR	L-xylulose reductase	244	0	0.04	0	0	0	0	0	0	0	0		1	0	2	0	0	0	0	0	0	0	0	0	0	0	0	0	0	0	0	0	0	0	1	1	0	2	0	0	0	0
O95868	LY6G6D	Lymphocyte antigen 6 complex locus protein G6d	133	0	0	0	0	0	0	0	0	0	0		0	0	0	0	0	0	0	0	0	0	0	0	0	0	0	0	1	0	0	0	0	0	0	0	0	0	1	0	0	0
Q14210	LY6D	Lymphocyte antigen 6D	128	0	0	0	0	0	0	0	0	0	0		0	0	0	0	0	0	0	0	0	0	0	0	0	0	0	0	0	0	0	0	1	0	0	0	2	0	0	0	0	0
Q13094	LCP2	Lymphocyte cytosolic protein 2	533	0	0	0	0	0	0	0	0	0	0		0	0	0	0	0	0	0	0	0	0	0	0	0	0	0	0	0	0	0	1	0	0	0	0	0	0	0	0	0	0
Q96KB5	PBK	Lymphokine-activated killer T-cell-originated protein kinase	322	0	0.42	0	0	0.07	0	0	0	0	0		0	0	5	0	0	0	0	0	0	0	2	0	0	0	0	0	0	0	0	1	0	0	0	0	0	0	0	0	0	0
Q15046	KARS	Lysine0tRNA ligase	597	0.09	0.56	0	0	0	0	0	0	0	0		2	3	9	3	0	0	0	0	0	0	0	0	0	0	0	0	0	0	0	0	0	1	1	0	0	2	0	0	0	2
Q7LBC6	KDM3B	Lysine-specific demethylase 3B	1761	0.02	0.01	0	0	0	0	0	0.03	0	0		2	1	2	0	0	0	0	0	0	0	0	0	0	0	0	1	1	0	2	0	0	0	1	0	0	0	0	0	0	0
Q9UGL1	KDM5B	Lysine-specific demethylase 5B	1544	0	0	0	0	0	0	0	0	0	0		1	0	1	0	0	0	0	0	0	0	0	0	0	0	0	0	0	0	0	0	0	0	0	0	0	0	0	0	0	0
O15054	KDM6B	Lysine-specific demethylase 6B	1643	0	0	0	0	0	0	0	0	0	0		0	0	0	0	0	0	0	0	0	1	0	0	0	0	0	0	0	0	0	0	0	0	0	0	0	0	0	0	0	0
Q6UWP7	LCLAT1	Lysocardiolipin acyltransferase 1	414	0	0	0	0	0	0	0	0	0	0		0	0	0	0	0	0	0	0	0	0	0	0	0	0	0	0	0	0	0	1	0	0	0	0	0	0	0	0	0	0
Q8NF37	LPCAT1	Lysophosphatidylcholine acyltransferase 1	534	0	0	0	0	0	0	0	0	0	0		0	0	0	0	0	1	0	0	0	0	0	0	0	0	0	0	0	0	0	1	0	0	0	0	0	0	0	0	0	2
Q96N66	MBOAT7	Lysophospholipid acyltransferase 7	472	0.24	0.2	0	0	0.1	0	0	0	0.24	0.27		2	4	5	0	0	1	0	0	0	1	1	0	2	0	0	0	0	0	0	1	2	2	2	0	0	0	0	0	1	2
O00754	MAN2B1	Lysosomal alpha-mannosidase	1011	0	0	0	0	0	0	0	0	0	0		0	0	0	1	0	0	0	0	0	0	0	0	0	0	0	0	0	0	0	0	0	0	0	0	0	0	0	0	0	0
P10619	CTSA	Lysosomal protective protein	480	0	0	0	0	0	0	0	0	0	0		0	0	1	0	0	0	0	0	0	0	0	0	0	0	0	0	0	0	0	1	0	0	0	2	0	0	0	0	0	0
P11279	LAMP1	Lysosome-associated membrane glycoprotein 1	417	0	0	0	0	0.04	0	0	0	0	0		0	0	0	1	1	0	0	0	0	0	0	0	2	0	1	0	0	0	0	0	0	0	1	2	2	0	0	0	0	0
P61626	LYZ	Lysozyme C	148	0	0	0	0	0	0	0	0	0	0		0	3	1	1	1	1	0	0	0	1	0	2	2	1	0	1	1	0	1	0	0	0	0	3	2	0	2	0	1	0
Q9BQ69	MACROD1	MACRO domain-containing protein 1	325	0	0.19	0	0	0	0	0	0	0	0		0	0	2	0	0	1	0	0	0	0	0	0	0	0	0	0	0	0	0	0	0	0	0	0	0	0	0	0	0	0
P22897	MRC1	Macrophage mannose receptor 1	1456	0	0	0	0	0	0	0	0	0	0		0	1	0	0	0	0	0	0	0	0	0	0	0	0	0	0	0	0	0	0	0	0	0	0	0	0	0	0	0	0
P14174	MIF	Macrophage migration inhibitory factor	115	0	0	0	0	0	0	0	0	0	0		5	3	8	4	1	1	1	0	0	0	2	1	2	1	1	2	1	0	1	4	0	1	2	1	3	4	1	1	4	0
Q9H0U3	MAGT1	Magnesium transporter protein 1	335	0	0.42	0	0	0	0	0	0	0	0		0	0	2	1	0	1	0	0	0	0	0	0	0	0	0	0	0	0	0	1	0	0	0	0	0	0	0	0	1	0
Q9NZW5	MPP6	MAGUK p55 subfamily member 6	540	0	0	0	0	0	0	0	0	0	0		0	0	0	0	0	0	0	0	0	0	0	0	0	0	0	0	0	1	1	0	0	0	0	0	0	0	0	0	0	0
P07199	CENPB	Major centromere autoantigen B	599	0	0	0	0	0	0	0	0	0	0		0	0	0	0	0	0	0	0	0	0	0	0	0	0	0	0	0	0	0	0	1	0	0	0	0	0	0	0	0	0
P40925	MDH1	Malate dehydrogenase, cytoplasmic	334	0	0	0	0	0	0	0	0	0	0.01		11	8	14	4	0	0	0	0	0	1	6	0	0	0	0	0	2	0	0	3	0	3	9	0	4	8	0	0	5	2
P40926	MDH2	Malate dehydrogenase, mitochondrial	338	0	0	0	0	0	0	0	0	0	0		22	25	32	14	4	13	0	0	0	8	18	0	2	0	0	9	7	0	0	14	0	13	26	3	13	11	1	0	13	9
Q14165	MLEC	Malectin	292	0.19	0.17	0	0	0	0	0	0	0.44	0		3	2	4	0	0	0	0	0	0	0	0	0	0	0	0	0	0	0	0	5	0	0	0	0	0	0	0	0	1	2
Q9ULC4	MCTS1	Malignant T cell-amplified sequence 1	181	0	0.28	0	0	0	0	0	0	0	0		0	0	4	0	0	1	0	0	0	0	1	0	0	0	0	0	1	0	0	0	0	1	1	0	0	0	0	0	1	1
O75556	SCGB2A1	Mammaglobin-B	95	0	0	0	0	0	0	0	0	0	0		0	0	0	0	1	0	0	0	0	0	0	0	0	0	0	1	0	0	0	0	0	0	0	0	0	0	0	0	0	0
Q96IJ6	GMPPA	Mannose-1-phosphate guanyltransferase alpha	420	0	0	0	0	0.08	0	0	0	0	0		0	0	1	0	0	0	0	0	0	0	2	0	0	0	0	0	0	0	0	1	0	0	1	0	0	0	0	0	0	0
Q3KQU3	MAP7D1	MAP7 domain-containing protein 1	841	0	0	0	0	0	0	0	0.03	0	0		0	0	0	0	0	0	0	0	0	0	0	0	0	0	2	0	0	1	7	0	0	0	0	0	0	0	6	9	0	0
P43243	MATR3	Matrin-3	847	0	0	0	0	0	0	0	0	0	0		26	30	32	12	5	18	0	0	0	11	17	1	8	16	9	2	1	2	5	12	12	8	14	0	17	14	7	8	5	7
Q8IWI9	MGA	MAX gene-associated protein	3026	0.04	0	0	0	0	0	0	0	0	0		4	0	0	0	0	0	0	0	0	0	0	0	0	0	0	0	0	0	0	0	0	0	0	0	0	0	0	0	0	0
Q14676	MDC1	Mediator of DNA damage checkpoint protein 1	2089	0	0	0.01	0	0	0	0	0	0.21	0		0	0	0	0	0	2	0	0	0	1	0	0	0	0	0	0	0	0	0	0	3	0	0	0	0	0	0	0	0	0
O60244	MED14	Mediator of RNA polymerase II transcription subunit 14	1454	0	0	0	0	0	0	0	0	0	0		0	0	0	0	0	0	0	0	0	0	0	0	0	0	0	0	0	0	0	1	0	0	0	0	0	0	0	0	0	0
Q9Y5V3	MAGED1	Melanoma-associated antigen D1	778	0	0.3	0	0	0.01	0.23	0	0	0.04	0		6	4	12	10	0	0	0	2	4	0	7	4	2	8	5	0	2	2	5	8	3	2	3	7	0	3	3	1	0	0
Q9UNF1	MAGED2	Melanoma-associated antigen D2	606	0	0	0	0	0	0	0	0	0	0		0	0	0	0	0	0	0	0	0	0	0	0	0	1	0	0	0	0	0	0	0	0	0	0	0	0	0	0	0	0
Q96MG7	NDNL2	Melanoma-associated antigen G1	304	0	0	0	0	0	0	0	0	0	0		0	0	1	0	0	0	0	0	0	0	0	0	0	1	0	0	0	1	1	0	0	0	0	0	0	0	0	0	0	0
O00264	PGRMC1	Membrane-associated progesterone receptor component 1	195	0	0	0	0	0	0	0	0	0.14	0		0	0	0	1	0	0	0	0	0	0	0	0	0	0	0	0	0	0	0	2	0	0	0	0	2	0	0	0	0	1
O15173	PGRMC2	Membrane-associated progesterone receptor component 2	223	0	0.4	0	0	0	0	0	0	0	0		0	0	2	1	0	0	0	0	0	0	0	0	0	0	0	0	0	0	0	1	0	0	0	0	0	0	0	0	0	1
P02795	MT2A	Metallothionein-2	61	0	0	0	0	0	0	0	0	0	0		0	0	1	0	0	0	0	0	0	0	0	0	0	0	0	0	0	0	1	0	0	1	1	1	0	0	0	0	0	0
O75431	MTX2	Metaxin-2	263	0	0	0	0	0	0	0	0.32	0	0		0	0	0	0	0	1	0	0	0	0	0	0	0	0	1	0	0	1	2	0	0	0	0	0	0	0	1	0	1	0
Q5HYI7	MTX3	Metaxin-3	312	0	0	0	0	0	0	0	0	0	0		0	0	0	0	0	0	0	0	0	0	0	0	0	0	1	0	0	0	1	0	0	0	0	0	0	0	0	0	0	0
Q9NZL9	MAT2B	Methionine adenosyltransferase 2 subunit beta	334	0.39	0	0	0	0	0	0	0	0	0		2	2	1	0	0	0	0	0	0	0	0	0	0	0	0	0	0	0	0	0	0	0	1	0	0	0	0	0	0	0
P53582	METAP1	Methionine aminopeptidase 1	386	0	0	0	0	0	0	0	0	0	0		0	0	1	0	0	0	0	0	0	0	0	0	0	0	0	0	0	0	0	0	0	0	0	0	0	0	0	0	0	0
P16455	MGMT	Methylated-DNA0protein-cysteine methyltransferase	207	0	0.21	0	0	0	0	0	0	0	0		0	0	2	0	0	0	0	0	0	1	0	0	0	1	0	0	0	1	0	0	0	0	0	0	0	0	1	0	0	0
Q9UIS9	MBD1	Methyl-CpG-binding domain protein 1	605	0	0	0	0	0	0	0	0	0	0		0	0	0	0	0	0	0	0	0	0	0	0	0	0	0	0	0	0	0	0	0	0	1	0	0	0	0	0	0	0
P51608	MECP2	Methyl-CpG-binding protein 2	486	0	0	0	0	0	0	0	0	0.36	0		0	0	0	0	0	0	0	0	0	0	0	0	0	0	0	0	0	0	0	0	3	0	0	0	0	0	0	0	0	0
Q9HCC0	MCCC2	Methylcrotonoyl-CoA carboxylase beta chain, mitochondrial	563	0.23	0.47	0	0	0	0	0	0	0.26	0		2	1	7	0	0	0	0	0	0	0	0	0	0	0	0	0	0	1	0	2	0	0	1	0	0	0	0	1	0	0
Q96RQ3	MCCC1	Methylcrotonoyl-CoA carboxylase subunit alpha, mitochondrial	725	0	0	0	0	0	0	0	0	0	0		1	0	0	0	0	0	0	0	0	0	0	0	0	0	0	0	0	0	0	0	0	1	1	0	0	0	0	0	0	1
Q02252	ALDH6A1	Methylmalonate-semialdehyde dehydrogenase [acylating], mitochondrial	535	0	0.1	0	0	0	0	0	0	0.23	0		0	0	2	0	0	1	0	0	0	0	0	0	0	0	0	0	0	0	0	2	0	0	0	0	0	0	0	0	0	2
P22033	MUT	Methylmalonyl-CoA mutase, mitochondrial	750	0	0	0	0	0	0	0	0	0	0		0	0	1	0	0	0	0	0	0	0	0	0	0	0	0	0	0	0	0	0	0	0	0	0	0	0	0	0	0	0
Q9BQA1	WDR77	Methylosome protein 50	342	0	0.89	0	0.12	0.21	0	0	0	0	0		1	1	4	3	0	0	0	0	0	2	2	2	0	0	0	0	0	0	0	0	0	0	0	0	0	0	0	0	0	0
P54105	CLNS1A	Methylosome subunit pICln	237	0	0	0	0	0	0	0	0	0	0		0	0	1	0	0	0	0	0	0	0	0	0	0	0	0	0	0	0	0	1	0	0	0	0	0	1	0	0	1	0
Q15800	MSMO1	Methylsterol monooxygenase 1	293	0	0.2	0	0	0	0	0	0	0	0		1	0	2	0	0	0	0	0	0	0	0	0	0	0	0	0	0	0	0	0	0	0	0	0	0	0	0	0	0	0
Q9BV20	MRI1	Methylthioribose-1-phosphate isomerase	369	0	0	0	0	0	0	0	0	0	0		0	0	0	1	0	0	0	0	0	0	0	0	0	0	0	0	0	0	0	1	0	0	1	0	0	1	0	0	0	0
Q96PK2	MACF1	Microtubule-actin cross-linking factor 1, isoform 4	5938	0	0	0	0	0.04	0	0	0.07	0	0		0	0	0	0	0	0	0	0	0	0	0	0	2	0	1	0	0	0	3	0	0	0	0	0	0	0	0	1	0	0
Q66K74	MAP1S	Microtubule-associated protein 1S	1059	0	0	0	0	0	0	0	0	0	0		0	0	0	1	0	0	0	0	0	0	0	0	0	0	0	0	0	0	0	0	0	0	0	0	0	0	0	0	0	0
Q15691	MAPRE1	Microtubule-associated protein RP/EB family member 1	268	0.34	0.27	0	0	0	0	0	0	0	0		0	4	2	1	0	0	0	0	0	0	0	0	0	0	0	0	0	0	0	0	0	0	0	0	0	2	0	0	0	0
Q15555	MAPRE2	Microtubule-associated protein RP/EB family member 2	327	0	0	0	0	0	0	0	0	0	0		0	0	1	0	0	0	0	0	0	0	0	0	0	0	0	0	0	0	0	0	0	0	0	0	0	0	0	0	0	0
Q9NU22	MDN1	Midasin	5596	0	0.01	0	0	0	0	0	0	0	0		0	0	4	0	0	0	0	0	0	0	0	0	0	1	0	0	0	0	0	0	0	0	0	0	0	0	0	0	0	0
Q9BTE3	MCMBP	Mini-chromosome maintenance complex-binding protein	642	0	0.21	0	0	0	0	0	0	0	0		0	0	3	0	0	0	0	0	0	0	0	0	0	0	0	0	0	0	0	1	0	0	1	0	0	0	0	0	0	0
Q8TCT9	HM13	Minor histocompatibility antigen H13	377	0	0	0	0	0	0	0	0	0	0		0	0	0	0	0	0	0	0	0	0	1	0	0	0	0	0	0	0	0	0	0	0	0	0	0	1	0	0	0	0
Q92619	HMHA1	Minor histocompatibility protein HA-1	1136	0	0	0	0	0	0	0	0	0	0		0	0	1	0	0	0	0	0	0	0	0	0	0	0	0	0	0	0	0	0	0	0	0	0	0	0	0	0	0	0
Q02978	SLC25A11	Mitochondrial 2-oxoglutarate/malate carrier protein	314	0.02	0.01	0.04	0	0.01	0	0	0	0.04	0.2		6	7	8	3	1	6	0	0	0	1	4	4	0	1	0	1	2	0	0	5	0	4	7	0	0	3	0	2	3	2
Q7Z434	MAVS	Mitochondrial antiviral-signaling protein	540	0	0.13	0	0	0	0	0	0	0	0		0	0	2	0	0	0	0	0	0	0	0	0	0	0	0	0	0	0	0	0	0	0	0	0	0	0	0	0	0	0
Q9Y6C9	MTCH2	Mitochondrial carrier homolog 2	303	0.01	0.04	0.01	0	0	0.22	0	0.01	0	0		3	0	5	0	0	2	0	0	0	0	0	0	0	3	3	0	0	0	2	1	0	0	0	0	0	3	0	1	1	1
Q9Y3D6	FIS1	Mitochondrial fission 1 protein	152	0	0	0	0	0	0	0	0	0	0		0	0	1	0	0	0	0	0	0	0	0	0	0	0	0	0	0	0	0	0	0	0	1	0	0	0	0	0	0	0
Q9H936	SLC25A22	Mitochondrial glutamate carrier 1	323	0	0.21	0	0	0	0	0	0	0	0		0	0	2	0	0	1	0	0	0	0	0	0	0	0	0	0	0	0	0	0	0	0	0	0	0	0	0	0	0	1
Q9Y5L4	TIMM13	Mitochondrial import inner membrane translocase subunit Tim13	95	0	0.29	0	0	0	0	0	0	0	0		0	0	2	0	0	0	0	0	0	0	0	0	0	0	0	0	0	0	0	0	0	0	0	0	0	0	0	0	0	0
O14925	TIMM23	Mitochondrial import inner membrane translocase subunit Tim23	209	0	0	0	0	0	0	0	0	0	0		0	0	0	0	0	0	0	0	0	0	0	0	0	1	1	0	0	0	0	0	0	0	0	0	0	0	0	0	0	0
O43615	TIMM44	Mitochondrial import inner membrane translocase subunit TIM44	452	0	0	0	0	0	0	0	0	0	0		0	0	0	0	0	0	0	0	0	0	1	0	0	0	0	0	0	0	0	0	0	0	0	0	0	0	0	0	0	0
Q15388	TOMM20	Mitochondrial import receptor subunit TOM20 homolog	145	0	0	0	0	0	0	0	0	0	0		0	0	0	0	0	1	0	0	0	0	1	0	0	0	0	0	0	0	0	0	0	0	1	0	0	0	0	0	0	0
Q9NS69	TOMM22	Mitochondrial import receptor subunit TOM22 homolog	142	0	0.82	0	0	0	0	0	0	0	0		0	1	3	3	0	0	0	0	0	0	0	0	0	1	0	0	0	0	0	0	0	0	1	0	0	1	0	0	0	0
O96008	TOMM40	Mitochondrial import receptor subunit TOM40 homolog	361	0	0	0	0	0	0	0	0	0	0		0	0	3	0	0	0	0	0	0	0	0	0	0	0	0	0	0	0	0	5	0	0	2	0	3	3	0	0	4	2
Q9P0U1	TOMM7	Mitochondrial import receptor subunit TOM7 homolog	55	0	0	0	0	0	0	0	0	0	0		0	0	0	1	0	0	0	0	0	1	0	1	0	0	0	0	1	0	0	0	0	0	0	0	2	2	2	0	0	0
Q16891	IMMT	Mitochondrial inner membrane protein	758	0	0	0	0	0	0	0	0.41	0	0		5	5	9	1	1	9	0	0	0	6	5	1	3	17	15	0	0	21	33	5	3	2	5	1	1	1	17	21	1	3
Q15070	OXA1L	Mitochondrial inner membrane protein OXA1L	435	0	0	0	0	0	0	0	0	0	0		0	0	0	0	0	0	0	0	0	0	0	0	0	0	0	0	0	0	0	0	0	0	1	0	0	0	0	0	0	0
Q7L0Y3	RG9MTD1	Mitochondrial ribonuclease P protein 1	403	0	0.28	0	0	0	0	0	0	0.25	0		1	0	3	0	0	0	0	0	0	0	0	0	0	0	0	0	0	0	0	2	0	0	1	0	0	1	0	0	0	0
Q96BW9	TAMM41	Mitochondrial translocator assembly and maintenance protein 41 homolog	316	0	0	0	0	0	0	0	0	0	0		0	0	1	0	0	0	0	0	0	0	0	0	0	0	0	0	0	0	0	0	0	0	0	0	0	0	0	0	0	0
Q10713	PMPCA	Mitochondrial-processing peptidase subunit alpha	525	0	0.38	0	0	0	0	0	0	0	0		1	0	5	0	0	1	0	0	0	0	0	0	0	0	0	0	0	0	0	0	0	0	0	0	0	0	0	0	0	0
O75439	PMPCB	Mitochondrial-processing peptidase subunit beta	489	0	0.4	0.06	0	0	0	0	0	0.12	0		0	0	9	0	0	2	0	0	0	0	0	0	0	0	0	0	0	0	0	2	0	0	0	0	0	2	0	0	0	1
P28482	MAPK1	Mitogen-activated protein kinase 1	360	0.21	0.26	0	0	0	0	0	0	0	0.24		0	3	4	0	0	0	0	0	0	0	0	0	0	0	0	0	0	0	0	0	0	1	2	0	1	1	0	0	0	0
Q92918	MAP4K1	Mitogen-activated protein kinase kinase kinase kinase 1	833	0	0	0	0	0	0	0	0	0	0		0	0	0	0	0	0	0	0	0	0	0	0	0	0	0	0	0	0	0	1	0	1	1	0	0	0	0	0	0	1
O95819	MAP4K4	Mitogen-activated protein kinase kinase kinase kinase 4	1239	0	0	0	0	0	0	0	0	0	0		0	0	1	0	0	0	0	0	0	0	0	0	0	0	0	0	0	0	0	0	0	0	0	0	0	0	0	0	0	0
O43684	BUB3	Mitotic checkpoint protein BUB3	328	0	0	0	0	0	0	0	0	0	0		3	5	6	3	0	2	0	1	1	0	3	0	0	2	2	1	2	0	0	4	3	2	2	0	4	4	0	0	3	2
Q13257	MAD2L1	Mitotic spindle assembly checkpoint protein MAD2A	205	0.64	0.42	0	0	0	0	0	0	0	0		2	3	4	0	0	0	0	0	0	0	1	0	0	0	0	0	0	0	0	0	0	0	0	0	0	0	0	0	0	0
Q9BYG3	MKI67IP	MKI67 FHA domain-interacting nucleolar phosphoprotein	293	0	0.4	0	0	0	0	0	0	0.25	0		0	0	4	0	0	0	0	0	0	0	0	0	0	0	0	0	0	0	0	2	0	0	0	0	0	1	0	0	0	0
P26038	MSN	Moesin	577	0	0	0	0	0	0	0	0	0	0		17	19	37	13	0	3	3	0	0	7	14	0	0	0	0	3	0	0	0	15	0	4	12	2	4	12	2	0	15	13
P53985	SLC16A1	Monocarboxylate transporter 1	500	0	0.14	0	0	0	0	0	0	0	0		1	0	2	0	0	0	0	0	0	0	0	0	0	0	0	0	0	0	0	0	0	0	0	0	0	0	0	0	0	0
Q6UB35	MTHFD1L	Monofunctional C1-tetrahydrofolate synthase, mitochondrial	978	0	0.36	0	0	0	0	0	0	0	0		1	0	6	0	0	0	0	0	0	0	0	0	0	0	0	0	0	0	0	0	0	0	1	0	0	0	0	0	0	0
Q9UBU8	MORF4L1	Mortality factor 4-like protein 1	362	0.35	0	0	0	0	0	0	0	0	0		2	2	0	0	0	0	0	0	0	0	0	0	0	0	0	0	0	0	0	0	0	0	0	0	0	0	0	0	0	0
Q9NV56	MRGBP	MRG-binding protein	204	0	0	0	0	0	0	0	0	0	0		0	0	0	0	0	0	0	0	0	0	0	0	0	1	1	0	0	0	0	0	0	0	0	0	0	0	0	0	0	0
O43148	RNMT	mRNA cap guanine-N7 methyltransferase	476	0	0	0	0	0	0	0	0	0	0		0	0	1	0	0	0	0	0	0	0	0	0	0	0	0	0	0	0	0	0	0	0	0	0	0	0	0	0	0	0
P78406	RAE1	mRNA export factor	368	0.03	0.21	0.01	0.36	0.19	0	0	0.18	0.09	0		0	3	7	1	0	2	0	0	0	4	4	0	0	1	1	0	0	1	3	2	2	1	1	3	0	0	0	1	1	0
Q9UKD2	MRTO4	mRNA turnover protein 4 homolog	239	0	0.03	0	0	0	0	0	0	0	0		0	0	6	0	0	0	0	0	0	0	1	0	0	0	0	0	0	0	0	0	1	0	0	0	1	4	0	0	2	0
P22234	PAICS	Multifunctional protein ADE2	425	0.02	0.01	0	0	0	0	0	0	0.06	0		18	20	27	9	1	3	0	0	1	3	10	1	0	0	0	4	3	0	0	13	0	4	9	2	4	2	1	1	5	6
Q9BU76	MMTAG2	Multiple myeloma tumor-associated protein 2	263	0	0.01	0.04	0.02	0.02	0.43	0	0	0	0		0	0	2	1	2	0	0	0	0	2	1	1	2	2	4	0	0	1	1	0	1	0	1	1	1	0	0	3	0	0
Q9BQG0	MYBBP1A	Myb-binding protein 1A	1328	0	0	0	0	0	0	0	0	0	0		0	0	4	0	0	4	0	0	0	0	0	0	0	0	0	0	0	0	0	0	0	0	2	0	3	5	1	1	1	1
Q8IUF8	MINA	MYC-induced nuclear antigen	465	0	0	0	0	0	0	0	0	0	0		0	0	1	0	0	0	0	0	0	0	0	0	0	0	0	0	0	0	0	0	0	0	0	0	0	0	0	0	0	0
Q15773	MLF2	Myeloid leukemia factor 2	248	0	0	0	0	0	0	0	0	0	0		0	0	1	0	0	0	0	0	0	0	0	0	0	0	0	0	0	0	1	0	0	0	0	0	0	0	0	0	0	0
Q96S97	MYADM	Myeloid-associated differentiation marker	322	0	0	0	0	0	0	0	0.23	0	0		0	0	0	0	0	0	0	0	0	0	0	0	0	1	0	0	0	0	3	0	0	0	1	0	0	0	2	2	0	0
P60660	MYL6	Myosin light polypeptide 6	151	0	0	0	0	0	0	0	0	0	0		4	2	10	6	0	4	0	0	0	4	10	4	0	3	0	2	2	2	5	4	2	0	4	6	2	3	3	4	2	2
Q6WCQ1	MPRIP	Myosin phosphatase Rho-interacting protein	1025	0	0	0	0	0	0	0	0	0	0		0	0	0	0	0	0	0	0	0	0	0	0	0	4	2	0	0	3	11	0	0	0	0	0	0	0	15	11	0	0
O14950	MYL12B	Myosin regulatory light chain 12B	172	0	0	0	0	0	0	0	0	0	0		1	3	8	1	0	6	0	0	0	0	0	1	0	0	3	0	0	2	4	3	0	1	2	0	0	2	7	4	2	3
P35580	MYH10	Myosin-10	1976	0	0	0	0	0	0	0	0	0	0		13	8	12	2	2	2	0	0	0	0	6	1	2	7	6	2	2	7	18	10	0	0	8	0	5	3	28	36	1	7
Q7Z406	MYH14	Myosin-14	1995	0	0	0	0	0	0	0	0	0	0		2	3	5	2	1	1	0	0	0	0	3	1	2	1	1	1	1	0	6	3	0	1	5	4	2	1	5	10	0	4
P35579	MYH9	Myosin-9	1960	0	0	0	0	0	0	0	0	0	0		24	17	33	6	4	7	0	0	0	0	14	2	2	4	5	5	3	7	24	8	0	4	19	4	11	9	32	42	8	14
O00159	MYO1C	Myosin-Ic	1063	0	0	0	0	0	0	0	0	0	0		0	0	0	0	0	0	0	0	0	0	0	0	0	2	3	0	0	0	11	0	0	0	0	0	0	0	13	16	0	0
B0I1T2	MYO1G	Myosin-Ig	1018	0	0	0	0	0	0	0	0	0	0		26	20	12	0	9	58	0	0	0	3	7	4	2	54	35	2	1	46	72	16	1	12	21	0	0	0	114	103	8	12
Q92614	MYO18A	Myosin-XVIIIa	2054	0	0.29	0	0	0	0	0	0	0	0		0	0	4	0	0	0	0	0	0	0	0	0	0	0	0	0	0	1	0	0	0	0	0	0	0	0	1	0	0	0
Q8IUG5	MYO18B	Myosin-XVIIIb	2567	0	0	0	0	0	0	0	0.24	0	0		0	0	0	0	0	0	0	0	0	0	0	0	0	0	1	0	0	2	2	0	0	0	0	0	0	0	1	2	0	0
P58546	MTPN	Myotrophin	118	0	0.17	0	0	0	0	0	0	0.25	0		1	1	2	0	0	1	0	0	0	1	0	0	0	0	0	0	0	0	0	2	0	0	1	0	0	0	0	0	0	2
O14745	SLC9A3R1	Na(+)/H(+) exchange regulatory cofactor NHE-RF1	358	0.23	0.29	0	0	0	0	0	0	0	0		1	2	3	0	0	0	0	0	0	0	0	0	0	0	0	0	0	0	0	0	0	0	0	0	0	0	0	0	0	0
Q9UJ70	NAGK	N-acetyl-D-glucosamine kinase	344	0	0	0	0	0	0	0	0	0	0		0	0	0	0	0	1	0	0	0	0	0	0	0	0	0	0	0	0	0	1	0	0	0	0	0	0	0	0	0	1
Q9H0A0	NAT10	N-acetyltransferase 10	1025	0	0.01	0	0	0	0	0	0	0.44	0		1	1	11	1	0	2	0	0	0	0	0	0	0	0	0	0	0	0	0	8	4	0	2	0	0	0	0	0	1	10
Q56NI9	ESCO2	N-acetyltransferase ESCO2	601	0	0	0	0	0	0	0	0	0	0		1	0	0	0	0	1	0	0	0	0	0	0	1	0	0	0	0	0	0	1	0	0	0	0	0	1	0	0	0	0
Q8NFW8	CMAS	N-acylneuraminate cytidylyltransferase	434	0	0.2	0.12	0	0	0	0	0	0	0		0	0	2	0	0	2	0	0	0	0	0	0	0	0	0	0	0	0	0	0	1	0	0	0	0	0	0	0	0	1
Q4G0N4	NADKD1	NAD kinase domain-containing protein 1	442	0	0.33	0	0	0	0	0	0	0	0		0	0	3	0	0	0	0	0	0	0	0	0	0	0	0	0	0	0	0	0	0	0	0	0	0	0	0	0	0	1
Q13423	NNT	NAD(P) transhydrogenase, mitochondrial	1086	0	0.03	0.01	0	0	0	0	0	0.34	0.1		0	0	3	0	0	2	0	0	0	1	0	0	0	0	0	0	0	0	0	4	0	0	3	0	0	0	0	0	1	4
P23368	ME2	NAD-dependent malic enzyme, mitochondrial	584	0.22	0.3	0	0	0	0	0	0	0.45	0		1	3	4	0	0	1	0	0	0	0	1	0	0	0	0	0	0	0	0	4	0	0	1	0	0	0	0	0	0	2
Q9BU61	NDUFAF3	NADH dehydrogenase [ubiquinone] 1 alpha subcomplex assembly factor 3	184	0	0	0	0	0	0	0	0	0	0		0	0	1	0	0	0	0	0	0	0	0	0	0	0	0	0	0	0	0	0	0	0	0	0	0	0	0	0	0	0
O95299	NDUFA10	NADH dehydrogenase [ubiquinone] 1 alpha subcomplex subunit 10, mitochondrial	355	0	0.19	0.38	0	0	0	0	0	0	0		0	0	2	0	0	4	0	0	0	0	0	0	0	1	0	0	0	0	0	0	0	0	0	0	0	0	0	0	0	0
Q9P0J0	NDUFA13	NADH dehydrogenase [ubiquinone] 1 alpha subcomplex subunit 13	144	0	0	0	0	0	0	0	0	0	0		0	0	0	0	0	1	0	0	0	0	0	0	0	0	0	0	0	0	0	0	0	0	0	0	0	2	0	0	0	0
O00483	NDUFA4	NADH dehydrogenase [ubiquinone] 1 alpha subcomplex subunit 4	81	0	0.7	0	0	0	0	0	0	0	0		0	0	4	1	0	0	0	0	0	0	0	0	0	0	0	0	0	0	1	0	0	1	0	0	0	0	0	0	0	0
Q16718	NDUFA5	NADH dehydrogenase [ubiquinone] 1 alpha subcomplex subunit 5	116	0	0	0	0	0	0	0	0	0	0		0	0	0	0	0	0	0	0	0	0	0	0	0	0	1	0	0	0	0	0	0	1	0	0	0	0	0	0	0	0
P56556	NDUFA6	NADH dehydrogenase [ubiquinone] 1 alpha subcomplex subunit 6	154	0	0	0	0	0	0	0	0	0	0		0	0	1	0	0	1	0	0	0	0	0	0	0	0	0	0	0	0	0	1	0	0	0	0	0	0	0	0	0	0
Q16795	NDUFA9	NADH dehydrogenase [ubiquinone] 1 alpha subcomplex subunit 9, mitochondrial	377	0	0	0	0	0	0.19	0	0	0	0		0	0	0	1	0	0	0	0	0	0	0	0	0	2	0	0	0	0	0	0	0	0	0	0	0	0	0	0	0	0
O96000	NDUFB10	NADH dehydrogenase [ubiquinone] 1 beta subcomplex subunit 10	172	0	0.43	0	0	0	0	0	0	0	0		0	0	2	1	0	0	0	0	0	0	1	0	0	0	0	0	0	0	0	0	0	0	0	1	0	0	0	0	0	0
O95168	NDUFB4	NADH dehydrogenase [ubiquinone] 1 beta subcomplex subunit 4	129	0	0	0	0	0	0	0	0	0	0		0	0	0	0	0	0	0	0	0	0	0	0	0	0	0	0	0	0	0	1	0	0	0	0	0	0	0	0	0	1
P17568	NDUFB7	NADH dehydrogenase [ubiquinone] 1 beta subcomplex subunit 7	137	0	0	0	0	0	0	0	0	0	0		0	0	0	0	0	0	0	0	0	0	0	0	0	0	0	0	0	0	0	1	0	0	0	0	0	0	0	0	0	0
P49821	NDUFV1	NADH dehydrogenase [ubiquinone] flavoprotein 1, mitochondrial	464	0	0.35	0	0	0	0	0	0	0	0		0	0	4	0	0	0	0	0	0	0	0	0	0	0	0	0	0	0	0	0	0	0	0	0	0	0	0	0	0	0
O75306	NDUFS2	NADH dehydrogenase [ubiquinone] iron-sulfur protein 2, mitochondrial	463	0	0.38	0	0	0	0	0	0	0	0		0	0	5	0	0	0	0	0	0	0	0	0	0	0	0	0	0	0	0	0	0	0	0	0	0	0	0	0	0	0
O75489	NDUFS3	NADH dehydrogenase [ubiquinone] iron-sulfur protein 3, mitochondrial	264	0	0.22	0	0	0.12	0	0	0	0	0.43		0	0	4	2	0	1	0	0	0	0	3	0	0	1	0	0	1	0	0	0	0	0	5	0	0	1	0	0	2	1
O75251	NDUFS7	NADH dehydrogenase [ubiquinone] iron-sulfur protein 7, mitochondrial	213	0	0	0	0	0	0	0	0	0	0		0	1	0	0	0	0	0	0	0	0	0	0	0	0	0	0	0	0	0	0	0	0	0	0	0	1	0	0	0	0
P00387	CYB5R3	NADH-cytochrome b5 reductase 3	301	0	0.04	0.11	0	0	0	0	0	0.09	0.21		1	1	3	0	0	3	0	0	0	1	1	1	0	0	0	0	0	0	0	2	0	0	3	0	2	0	0	0	1	1
P28331	NDUFS1	NADH-ubiquinone oxidoreductase 75 kDa subunit, mitochondrial	727	0	0.15	0	0	0	0	0	0	0	0.02		0	0	8	0	0	1	0	0	0	0	0	0	0	0	0	0	0	0	0	0	0	0	2	0	0	2	0	0	1	2
P41227	NAA10	N-alpha-acetyltransferase 10	235	0	0.43	0	0	0	0	0	0	0	0		0	0	4	0	0	0	0	0	0	0	0	0	0	0	0	0	0	0	0	0	0	0	1	0	0	0	0	0	0	0
Q9BXJ9	NAA15	N-alpha-acetyltransferase 15, NatA auxiliary subunit	866	0	0.05	0	0	0	0	0	0	0	0.01		0	1	10	0	1	2	0	0	0	0	0	0	0	0	0	1	1	0	1	0	0	0	3	0	2	1	0	0	2	3
O95777	NAA38	N-alpha-acetyltransferase 38, NatC auxiliary subunit	96	0	0	0	0	0	0	0	0	0	0		0	0	0	0	0	0	0	0	0	0	0	0	0	0	0	0	0	0	1	0	1	0	0	0	0	0	0	0	0	0
Q9GZZ1	NAA50	N-alpha-acetyltransferase 50	169	0	0.47	0	0	0	0	0	0	0	0		0	0	2	1	0	0	0	0	0	0	1	0	0	0	0	0	0	0	0	0	0	0	1	0	0	0	0	0	0	0
O43847	NRD1	Nardilysin	1150	0	0.13	0	0	0	0	0	0	0	0		0	0	3	0	0	0	0	0	0	0	0	0	0	0	0	0	0	0	0	1	0	0	0	0	0	0	0	0	0	0
Q13765	NACA	Nascent polypeptide-associated complex subunit alpha	215	0.1	0.14	0	0	0	0	0	0	0	0.4		2	2	3	1	0	0	0	0	0	1	0	0	0	0	0	0	1	0	0	1	0	0	4	0	1	1	0	0	0	1
P55160	NCKAP1L	Nck-associated protein 1-like	1127	0	0	0	0	0	0	0	0	0.06	0		1	0	0	0	0	0	0	0	0	0	0	0	0	0	0	0	0	0	0	2	0	0	0	0	0	0	0	0	0	0
Q8TBC4	UBA3	NEDD8-activating enzyme E1 catalytic subunit	463	0	0	0	0	0	0	0	0	0	0		0	0	1	0	0	0	0	0	0	0	0	0	0	0	0	0	0	0	0	0	0	0	0	0	0	0	0	0	0	1
Q13564	NAE1	NEDD8-activating enzyme E1 regulatory subunit	534	0	0.14	0	0	0	0	0	0	0	0		1	1	2	0	0	0	0	0	0	0	0	0	0	0	0	0	0	0	0	0	0	0	0	0	0	0	0	0	0	0
P61081	UBE2M	NEDD8-conjugating enzyme Ubc12	183	0.07	0.38	0	0	0	0	0	0	0	0		1	2	7	0	0	0	0	0	0	0	0	0	0	0	0	0	0	0	0	1	0	0	0	0	2	1	0	0	0	0
Q8WX92	COBRA1	Negative elongation factor B	580	0	0	0	0	0	0	0	0	0	0		0	0	0	0	0	0	0	0	0	0	0	0	0	0	0	0	0	0	0	1	0	0	0	0	0	0	0	0	0	0
Q09666	AHNAK	Neuroblast differentiation-associated protein AHNAK	5890	0	0	0	0	0	0	0	0	0	0		0	0	0	0	1	0	0	0	0	0	0	0	0	0	2	0	0	0	0	0	0	0	0	8	0	0	0	0	0	0
A2RRP1	NBAS	Neuroblastoma-amplified sequence	2371	0	0	0	0	0	0	0	0	0	0		1	0	0	0	0	0	0	0	0	0	0	0	0	0	0	0	0	0	0	0	0	0	1	0	0	0	0	0	0	0
Q8NEJ9	NGDN	Neuroguidin	315	0	0.2	0	0	0	0	0	0	0	0		0	0	2	0	0	0	0	0	0	1	0	0	0	0	0	0	0	0	0	0	0	0	0	0	0	0	0	0	0	0
Q14697	GANAB	Neutral alpha-glucosidase AB	944	0	0	0	0	0	0	0	0	0	0		35	28	33	10	3	11	0	0	0	7	9	0	0	0	0	3	2	0	0	5	0	3	10	0	7	17	0	0	7	7
Q15758	SLC1A5	Neutral amino acid transporter B(0)	541	0	0.38	0	0	0	0	0	0	0	0.28		0	0	7	0	0	0	0	0	0	0	1	0	0	0	0	0	0	0	0	0	0	2	1	0	1	0	0	0	1	0
P59665	DEFA1	Neutrophil defensin 1	94	0	0	0.26	0	0.5	0	0	0	0.12	0		0	0	0	1	3	1	0	1	0	0	0	0	8	1	0	0	1	0	1	0	2	0	0	2	2	0	0	0	0	0
P80188	LCN2	Neutrophil gelatinase-associated lipocalin	198	0	0	0	0	0	0	0	0	0	0		0	0	0	0	0	0	0	0	0	0	0	0	0	0	0	0	0	0	0	0	1	0	0	1	0	0	1	0	0	0
Q15653	NFKBIB	NF-kappa-B inhibitor beta	356	0	0	0	0	0	0	0	0	0	0		0	1	0	0	0	0	0	0	0	0	0	0	0	0	0	0	0	0	0	0	0	0	0	0	0	0	0	0	0	0
Q8N5F7	NKAP	NF-kappa-B-activating protein	415	0	0.35	0.08	0	0	0	0	0	0	0		0	0	1	3	1	2	0	0	0	0	0	0	0	0	0	0	0	0	0	0	0	0	0	1	1	1	0	0	0	0
O15226	NKRF	NF-kappa-B-repressing factor	690	0	0.1	0	0	0	0	0	0	0.13	0		0	0	5	0	0	0	0	0	0	0	0	0	0	0	0	0	0	0	1	0	2	0	0	0	1	2	0	1	0	0
P55769	NHP2L1	NHP2-like protein 1	128	0	0	0	0	0	0	0	0	0.01	0		4	3	6	1	0	2	0	0	0	4	2	0	4	2	0	0	0	1	1	5	4	0	4	0	3	2	2	0	2	3
Q969V3	NCLN	Nicalin	563	0	0.12	0	0	0	0	0	0	0	0		0	0	2	0	0	0	0	0	0	0	0	0	0	0	0	0	0	0	0	0	0	0	0	0	0	0	0	0	0	0
P43490	NAMPT	Nicotinamide phosphoribosyltransferase	491	0	0.04	0	0	0	0	0	0	0.03	0		1	1	6	1	0	0	0	0	0	0	0	0	0	0	0	0	0	0	0	3	0	0	0	0	0	3	0	0	0	4
Q9Y314	NOSIP	Nitric oxide synthase-interacting protein	301	0	0.54	0	0	0	0	0	0	0	0		0	0	2	2	0	0	0	0	0	0	0	0	0	0	0	0	0	0	0	0	0	0	0	0	0	0	0	0	0	0
P69849	NOMO3	Nodal modulator 3	1222	0	0.44	0	0	0	0	0	0	0	0.29		0	0	7	0	0	0	0	0	0	0	0	0	0	0	0	0	0	0	0	0	0	0	3	0	0	2	0	0	0	0
Q15233	NONO	Non-POU domain-containing octamer-binding protein	471	0	0	0	0	0	0	0	0	0	0		9	10	14	2	0	4	0	0	0	1	2	0	0	1	4	1	1	1	3	14	3	0	6	0	8	12	2	1	2	3
Q6ZVX7	NCCRP1	Non-specific cytotoxic cell receptor protein 1 homolog	275	0	0	0	0	0	0.01	0	0	0	0		0	0	0	2	0	2	0	1	0	2	0	1	2	1	3	0	0	0	1	0	2	0	0	6	1	0	2	0	0	0
P22307	SCP2	Non-specific lipid-transfer protein	547	0	0	0.2	0	0	0	0	0	0	0		0	0	1	0	0	3	0	0	0	1	0	0	0	0	0	0	0	0	0	0	0	0	0	0	0	0	0	0	0	0
Q9NVX2	NLE1	Notchless protein homolog 1	485	0	0	0	0	0	0	0	0	0	0		0	0	1	0	0	0	0	0	0	0	0	0	0	0	0	0	0	0	0	1	0	1	1	0	0	0	0	0	1	0
P49321	NASP	Nuclear autoantigenic sperm protein	788	0.41	0.17	0.14	0	0	0	0	0	0	0.09		3	6	4	1	0	3	0	0	0	0	1	0	0	0	0	0	0	0	0	0	1	0	2	0	1	1	0	0	0	1
Q09161	NCBP1	Nuclear cap-binding protein subunit 1	790	0.07	0.21	0.2	0	0	0	0	0.06	0.07	0		3	2	8	0	0	4	0	0	0	0	0	0	0	0	0	0	0	0	2	2	0	0	1	0	0	1	1	0	0	2
P52298	NCBP2	Nuclear cap-binding protein subunit 2	156	0	0	0	0	0	0	0	0	0.21	0		0	0	1	0	0	0	0	0	0	0	0	0	0	0	0	0	0	0	0	0	2	0	0	0	0	0	0	0	0	0
Q9GZM8	NDEL1	Nuclear distribution protein nudE-like 1	345	0	0	0	0	0	0	0	0	0	0		0	0	0	0	0	0	0	0	0	0	0	0	0	0	0	0	0	0	0	0	0	0	1	0	0	0	0	0	0	0
A8CG34	POM121C	Nuclear envelope pore membrane protein POM 121C	1229	0	0	0	0	0	0	0	0	0	0		0	0	0	0	0	0	0	0	0	0	0	0	0	0	0	0	0	1	0	0	1	0	0	0	0	0	0	0	0	0
O60524	NEMF	Nuclear export mediator factor NEMF	1076	0	0	0	0	0	0	0	0	0	0		0	0	1	0	0	1	0	0	0	0	0	0	0	0	0	0	0	0	0	0	0	0	0	0	0	0	0	0	0	0
Q00653	NFKB2	Nuclear factor NF-kappa-B p100 subunit	900	0	0	0	0	0	0	0	0	0	0		0	0	1	0	0	0	0	0	0	0	0	0	0	0	0	0	0	0	0	0	0	0	0	0	0	0	0	0	0	0
P19838	NFKB1	Nuclear factor NF-kappa-B p105 subunit	968	0	0	0	0	0	0	0	0	0.1	0		0	0	0	0	0	0	0	0	0	0	0	0	0	0	0	0	0	0	0	2	0	0	0	0	0	0	0	0	0	0
Q13469	NFATC2	Nuclear factor of activated T-cells, cytoplasmic 2	925	0	0	0.03	0	0	0	0	0	0.09	0		0	0	0	0	0	2	0	0	0	0	0	0	0	0	0	0	0	0	0	2	0	0	0	0	0	0	0	0	0	0
Q7Z417	NUFIP2	Nuclear fragile X mental retardation-interacting protein 2	695	0	0	0	0	0	0	0	0	0	0		0	0	1	0	0	0	0	0	0	0	0	0	0	1	1	0	0	0	0	0	0	0	1	0	0	0	0	0	0	0
Q9Y266	NUDC	Nuclear migration protein nudC	331	0.08	0.39	0	0	0	0	0.02	0	0	0.07		6	7	12	5	0	0	0	0	0	0	3	0	0	0	0	3	0	0	0	2	0	3	4	0	2	4	0	0	2	0
Q14980	NUMA1	Nuclear mitotic apparatus protein 1	2115	0.51	0.09	0	0	0	0	0	0.12	0.12	0		3	6	3	1	0	0	0	0	0	0	0	0	0	0	0	0	0	2	2	0	2	0	0	0	0	0	0	0	0	0
P57740	NUP107	Nuclear pore complex protein Nup107	925	0	0.15	0	0	0	0	0	0.07	0.09	0		0	0	6	0	0	1	0	0	0	0	0	0	0	0	0	0	0	0	2	2	0	0	0	0	0	0	0	1	0	3
Q8WUM0	NUP133	Nuclear pore complex protein Nup133	1156	0	0.44	0	0	0	0	0	0.47	0.61	0.15		1	0	6	0	0	1	0	0	0	1	0	0	0	0	0	0	0	1	3	2	5	0	2	0	1	0	0	0	0	0
P49790	NUP153	Nuclear pore complex protein Nup153	1475	0	0.12	0	0	0	0	0	0.17	0.51	0		0	0	2	0	0	0	0	0	0	0	0	0	0	1	1	0	0	0	2	1	6	0	0	0	0	0	1	0	0	0
O75694	NUP155	Nuclear pore complex protein Nup155	1391	0	0.01	0	0	0	0	0	0	0.33	0		4	4	8	0	0	3	0	0	0	1	3	0	0	1	3	0	0	0	2	6	6	1	3	0	0	1	2	2	1	4
Q12769	NUP160	Nuclear pore complex protein Nup160	1436	0	0	0	0	0	0	0	0	0	0		4	0	3	2	0	2	0	0	0	0	1	0	0	2	1	0	1	0	3	2	1	0	2	0	0	2	4	3	1	0
Q92621	NUP205	Nuclear pore complex protein Nup205	2012	0	0	0	0	0	0	0	0	0.01	0		4	5	10	3	0	4	0	0	0	1	2	0	0	4	5	0	0	0	5	6	3	1	3	0	0	0	7	5	0	2
P35658	NUP214	Nuclear pore complex protein Nup214	2090	0	0.01	0	0	0.05	0.09	0	0.34	0	0		0	0	3	1	0	1	0	0	0	0	4	0	0	3	1	0	0	1	6	0	1	0	1	1	0	0	2	3	0	0
Q9BW27	NUP85	Nuclear pore complex protein Nup85	656	0	0.53	0.04	0	0	0	0	0.18	0	0		0	0	4	1	0	2	0	0	0	1	0	0	0	0	0	0	0	2	0	0	0	0	0	0	0	0	0	0	0	0
Q99567	NUP88	Nuclear pore complex protein Nup88	741	0	0.38	0	0	0	0	0	0	0	0		0	0	2	1	0	1	0	0	0	0	1	0	0	0	0	0	0	0	1	0	1	0	0	0	0	0	0	1	0	0
P37198	NUP62	Nuclear pore glycoprotein p62	522	0	0	0	0	0	0	0	0	0	0		1	1	1	0	0	1	0	0	0	0	1	0	0	1	0	0	0	0	0	0	0	0	0	0	0	0	0	1	0	0
Q8TEM1	NUP210	Nuclear pore membrane glycoprotein 210	1887	0	0	0	0	0	0	0	0	0.47	0		0	2	2	0	0	2	0	0	0	0	0	0	0	0	0	0	0	0	0	8	2	0	0	0	0	0	0	0	3	5
Q8TAT6	NPLOC4	Nuclear protein localization protein 4 homolog	608	0	0	0	0	0	0	0	0	0.15	0		0	1	0	0	0	0	0	0	0	0	0	0	0	0	0	0	0	0	0	2	0	0	0	0	0	0	0	0	0	0
Q9HCD5	NCOA5	Nuclear receptor coactivator 5	579	0	0.24	0	0	0	0	0	0	0.52	0		0	0	0	2	0	0	0	0	0	0	0	0	0	0	0	0	0	0	0	1	5	1	0	0	0	1	0	1	0	0
Q9UBU9	NXF1	Nuclear RNA export factor 1	619	0	0.07	0	0	0	0	0	0	0	0		0	0	2	1	0	0	0	0	0	0	0	0	0	0	0	0	0	0	0	1	1	0	1	0	0	1	0	0	1	1
P61970	NUTF2	Nuclear transport factor 2	127	0	0.46	0	0	0	0	0	0	0	0		0	1	5	0	0	0	0	0	0	0	0	0	0	0	0	0	1	0	0	0	0	0	1	0	0	1	0	0	0	0
Q86WB0	ZC3HC1	Nuclear-interacting partner of ALK	502	0	0	0	0	0	0	0	0	0	0		1	0	0	0	0	0	0	0	0	0	0	0	0	0	0	0	0	0	0	0	0	0	0	0	0	0	0	0	0	0
P67809	YBX1	Nuclease-sensitive element-binding protein 1	324	0	0.08	0	0	0.03	0	0	0	0.01	0		3	2	13	5	1	3	0	1	1	2	6	4	3	1	0	2	1	3	1	4	2	2	3	6	0	1	1	0	2	1
Q14978	NOLC1	Nucleolar and coiled-body phosphoprotein 1	699	0	0.7	0	0	0	0	0	0	0.46	0		0	0	4	2	0	0	0	0	0	0	0	0	0	0	0	0	0	0	0	1	10	0	0	0	0	0	0	0	0	0
Q9BXS6	NUSAP1	Nucleolar and spindle-associated protein 1	441	0	0	0	0	0	0	0	0	0	0		0	0	0	0	0	0	0	0	0	0	0	0	0	0	0	0	0	0	1	1	1	0	0	0	0	0	0	0	0	0
Q9Y3T9	NOC2L	Nucleolar complex protein 2 homolog	749	0	0.26	0.04	0	0	0.15	0	0	0.23	0.1		1	0	6	0	0	2	0	0	0	1	1	0	0	2	0	0	0	1	1	0	2	0	2	0	0	1	0	0	2	0
Q9BVI4	NOC4L	Nucleolar complex protein 4 homolog	516	0	0.37	0	0	0	0	0	0	0	0		0	0	4	0	0	1	0	0	0	0	0	0	0	0	0	0	0	0	0	0	0	0	0	0	0	0	0	0	1	0
Q9BZE4	GTPBP4	Nucleolar GTP-binding protein 1	634	0	0.33	0	0	0	0	0	0	0	0		0	0	3	1	0	1	0	0	0	0	0	0	0	0	0	0	0	0	0	1	1	0	0	0	0	0	0	0	0	2
Q5C9Z4	NOM1	Nucleolar MIF4G domain-containing protein 1	860	0	0.06	0	0	0	0	0	0	0	0		0	0	2	0	0	0	0	0	0	0	0	0	0	0	0	0	0	0	0	0	0	0	0	0	0	0	0	0	0	0
Q9H8H0	NOL11	Nucleolar protein 11	719	0	0.17	0	0	0	0	0	0	0.28	0		0	0	3	0	0	1	0	0	0	0	0	0	0	0	0	0	0	0	0	0	2	0	0	0	1	1	0	0	0	0
P78316	NOP14	Nucleolar protein 14	857	0	0.15	0	0	0	0	0	0	0	0		0	0	2	0	0	0	0	0	0	0	0	0	0	0	0	0	0	0	0	0	0	0	0	0	0	1	0	0	0	0
Q9Y3C1	NOP16	Nucleolar protein 16	178	0	0.38	0	0	0	0	0	0	0	0		0	0	3	0	0	0	0	0	0	0	0	0	0	0	0	0	0	0	0	0	0	0	0	0	0	0	0	0	0	0
O00567	NOP56	Nucleolar protein 56	594	0.02	0.3	0.15	0.03	0.24	0	0	0	0.44	0.29		12	7	27	3	5	10	0	0	0	6	10	0	3	3	0	1	0	0	0	12	2	1	10	0	2	2	0	0	6	4
Q9Y2X3	NOP58	Nucleolar protein 58	529	0	0.17	0.28	0.14	0.01	0	0	0	0.22	0.2		6	3	16	5	4	9	0	0	0	6	5	1	3	1	0	0	0	0	0	7	5	1	7	0	0	2	0	0	3	6
Q9H6R4	NOL6	Nucleolar protein 6	1146	0	0.1	0	0	0	0	0	0	0.53	0		0	0	3	0	0	1	0	0	0	0	0	0	0	0	0	0	0	0	0	2	4	0	0	0	0	0	0	0	0	0
Q9NP64	ZCCHC17	Nucleolar protein of 40 kDa	241	0	0	0.17	0	0	0.47	0	0	0	0		0	0	0	0	2	0	0	0	0	0	0	1	1	4	0	0	0	1	0	0	1	0	0	0	0	0	0	1	0	0
Q9NR30	DDX21	Nucleolar RNA helicase 2	783	0	0.01	0	0	0	0	0	0	0	0		7	7	36	4	2	2	0	0	0	1	5	0	2	1	2	0	0	0	4	8	8	1	5	0	6	19	0	1	2	6
P17480	UBTF	Nucleolar transcription factor 1	764	0	0.29	0	0	0	0	0	0	0	0		1	1	4	0	0	0	0	0	0	0	0	0	0	0	0	0	0	0	0	0	1	0	0	0	0	0	0	0	0	0
P19338	NCL	Nucleolin	710	0	0	0	0	0	0	0	0	0	0		10	11	15	9	4	10	0	0	0	6	5	0	5	4	0	0	0	0	4	8	2	0	8	0	4	10	0	0	8	11
P31483	TIA1	Nucleolysin TIA-1 isoform p40	386	0	0	0	0	0	0	0	0	0.01	0		0	2	1	1	0	2	0	0	0	0	2	0	0	2	1	1	1	0	1	1	2	2	1	4	1	1	1	1	0	0
Q01085	TIAL1	Nucleolysin TIAR	375	0	0.01	0	0.11	0.01	0.15	0	0	0.5	0		1	0	3	1	1	2	0	2	3	2	2	2	2	3	1	1	1	0	0	2	5	1	0	4	1	1	0	0	0	0
P06748	NPM1	Nucleophosmin	294	0	0	0	0	0	0	0	0	0	0		9	8	11	5	1	5	0	0	0	0	5	0	5	3	2	3	2	2	2	0	5	3	7	1	6	8	1	3	4	4
O75607	NPM3	Nucleoplasmin-3	178	0	0.25	0	0	0	0	0	0	0	0		0	0	2	0	0	0	0	0	0	0	0	0	0	0	0	0	0	0	0	0	0	0	0	0	0	0	0	0	0	0
Q9BTX1	TMEM48	Nucleoporin NDC1	674	0	0	0	0	0	0	0	0	0.37	0		0	0	1	0	0	1	0	0	0	0	1	0	0	0	0	0	0	0	0	0	3	0	0	0	0	0	0	0	0	0
Q5SRE5	NUP188	Nucleoporin NUP188 homolog	1749	0	0	0	0	0	0	0	0.15	0.3	0		0	0	1	1	0	0	0	0	0	0	0	0	0	0	0	0	0	0	2	1	2	0	0	0	0	0	1	0	0	0
Q8NFH4	NUP37	Nucleoporin Nup37	326	0.16	0.18	0	0	0	0	0	0	0	0		0	2	2	0	0	0	0	0	0	0	0	0	0	0	0	0	0	0	0	0	0	0	0	0	0	0	0	0	0	0
Q8NFH5	NUP35	Nucleoporin NUP53	326	0	0.17	0	0	0.14	0.48	0	0.45	0.68	0		0	0	3	0	0	1	0	0	0	0	0	0	2	3	1	0	0	1	3	2	4	0	0	0	0	0	1	1	0	0
Q7Z3B4	NUP54	Nucleoporin p54	507	0	0	0	0	0	0	0	0.14	0.54	0		0	0	1	0	0	0	0	0	0	1	0	0	0	1	0	0	0	0	2	2	3	0	0	0	0	0	1	0	0	2
Q96EE3	SEH1L	Nucleoporin SEH1	360	0	0	0	0	0	0	0	0	0	0		0	0	2	0	0	0	0	0	0	0	0	0	0	9	6	0	0	1	2	0	0	1	0	0	1	0	14	9	0	1
P15531	NME1	Nucleoside diphosphate kinase A	152	0	0	0	0	0	0	0	0	0	0		11	12	25	8	0	0	0	1	0	5	3	0	0	0	0	2	2	0	0	6	0	4	5	4	11	15	1	0	5	6
P22392	NME2	Nucleoside diphosphate kinase B	152	0	0	0	0	0	0	0	0	0	0		14	13	20	7	0	0	0	2	0	0	5	0	0	0	0	0	0	0	0	7	0	6	3	4	14	14	2	0	5	6
P55209	NAP1L1	Nucleosome assembly protein 1-like 1	391	0.17	0.37	0	0	0.01	0.11	0	0	0	0		4	5	7	3	0	1	0	0	0	0	2	0	0	2	2	0	0	0	0	0	0	0	1	0	0	2	0	0	2	1
Q99733	NAP1L4	Nucleosome assembly protein 1-like 4	375	0.01	0.01	0	0	0.01	0.11	0	0	0	0.3		3	1	3	1	0	2	0	0	0	0	2	0	0	3	0	0	1	0	1	0	0	1	5	0	0	3	0	0	3	0
Q96RE7	NACC1	Nucleus accumbens-associated protein 1	527	0	0	0	0	0	0	0	0	0	0		0	0	0	0	0	0	0	0	0	0	0	1	0	0	0	0	0	0	0	0	0	0	0	0	0	0	0	0	0	0
Q96RS6	NUDCD1	NudC domain-containing protein 1	583	0	0.1	0.07	0	0	0	0	0	0	0		0	0	2	0	0	2	0	0	0	0	0	0	0	0	0	0	0	0	0	0	1	0	0	0	0	0	0	0	1	1
Q8WVJ2	NUDCD2	NudC domain-containing protein 2	157	0	0	0	0	0	0	0	0	0	0		1	1	1	0	0	0	0	0	0	0	0	0	0	0	0	0	0	0	0	1	0	0	0	0	1	0	0	0	0	0
Q9NTK5	OLA1	Obg-like ATPase 1	396	0	0	0	0	0	0	0	0	0	0		2	2	8	2	0	1	0	0	0	1	2	0	0	0	0	1	1	0	0	2	0	2	3	0	4	6	0	0	4	1
Q56VL3	OCIAD2	OCIA domain-containing protein 2	154	0	0	0	0	0	0	0	0	0	0		0	0	0	0	0	1	0	0	0	0	1	0	0	0	0	0	0	0	0	0	0	0	1	0	0	0	0	0	0	0
Q9NRP0	OSTC	Oligosaccharyltransferase complex subunitTC	149	0	0.4	0	0	0	0	0	0	0	0.28		0	1	2	2	0	0	0	0	0	0	0	0	0	0	0	0	0	0	0	0	0	1	2	0	0	0	0	0	2	0
Q9NQR4	NIT2	Omega-amidase NIT2	276	0	0.2	0	0	0	0	0	0	0.23	0		0	0	2	0	0	0	0	0	0	0	1	0	0	0	0	0	0	0	0	2	0	0	0	0	0	0	0	0	0	0
Q13415	ORC1	Origin recognition complex subunit 1	861	0	0	0	0	0	0	0	0	0	0		0	0	0	0	0	0	0	0	0	0	0	0	0	0	0	0	0	0	0	1	0	0	0	0	0	0	0	0	0	0
O43913	ORC5	Origin recognition complex subunit 5	435	0	0	0	0	0	0.19	0	0	0	0		0	0	0	0	0	0	0	0	0	0	0	0	0	2	0	0	0	0	0	0	0	0	0	0	0	0	0	0	0	0
Q92882	OSTF1	Osteoclast-stimulating factor 1	214	0	0	0	0	0	0	0	0	0	0		0	0	0	0	0	0	0	0	0	0	0	0	0	0	0	0	0	0	0	0	0	0	1	0	0	0	0	0	0	0
P10451	SPP1	Osteopontin	314	0	0	0	0	0	0	0	0	0	0		0	0	0	1	0	1	0	1	0	1	0	0	0	1	0	0	0	0	0	0	0	0	0	0	0	0	0	0	0	0
P22059	OSBP	Oxysterol-binding protein 1	807	0	0.36	0	0	0	0	0	0	0	0.25		0	0	6	0	0	0	0	0	0	0	1	0	0	0	0	0	0	0	0	0	0	0	3	0	0	0	0	0	0	0
Q969R2	OSBP2	Oxysterol-binding protein 2	916	0	0	0	0	0	0	0	0	0	0		0	0	0	0	0	0	0	0	0	0	0	0	0	0	0	0	0	0	0	1	0	0	0	0	0	0	0	0	0	0
Q9H4L5	OSBPL3	Oxysterol-binding protein-related protein 3	887	0	0	0	0	0	0	0	0	0	0		0	0	0	0	0	0	0	0	0	0	0	0	0	0	0	0	0	0	0	0	0	0	1	0	0	0	0	0	0	0
Q9BZF1	OSBPL8	Oxysterol-binding protein-related protein 8	889	0	0	0	0	0	0	0	0	0	0		0	0	1	0	0	0	0	0	0	0	1	0	0	0	1	0	0	0	1	0	0	1	0	0	0	0	1	2	0	0
Q9NWT1	PAK1IP1	p21-activated protein kinase-interacting protein 1	392	0	0.15	0	0	0	0	0	0	0.43	0		0	0	2	0	0	0	0	0	0	0	0	0	0	0	0	0	0	0	0	1	3	0	0	0	0	0	0	0	0	0
Q15645	TRIP13	Pachytene checkpoint protein 2 homolog	432	0.1	0.1	0	0	0	0	0	0	0	0		0	2	2	0	0	0	0	0	0	0	0	0	0	0	0	0	0	0	0	0	0	0	0	0	0	1	0	0	0	1
Q9C0B5	ZDHHC5	Palmitoyltransferase ZDHHC5	715	0	0	0	0	0	0	0	0.47	0	0		0	0	0	0	0	0	0	0	0	0	0	0	0	0	0	0	0	1	3	0	0	0	0	0	0	0	2	0	0	0
Q6P1J9	CDC73	Parafibromin	531	0	0.13	0	0	0	0	0	0	0	0		0	0	2	0	0	0	0	0	0	0	0	0	0	0	0	0	0	0	0	1	0	0	0	0	0	0	0	0	0	0
Q8WXF1	PSPC1	Paraspeckle component 1	523	0.07	0.01	0.23	0	0	0	0	0	0.06	0		2	3	2	0	1	4	0	0	0	1	1	0	0	0	1	0	0	0	0	2	0	0	0	0	0	0	1	0	1	2
P20962	PTMS	Parathymosin	102	0	0	0	0	0	0	0	0	0	0		0	0	0	0	0	0	0	0	0	0	0	1	0	0	0	0	0	0	0	0	0	0	0	0	0	0	0	0	0	0
Q6ZW49	PAXIP1	PAX-interacting protein 1	1069	0	0	0	0	0	0	0	0.13	0.23	0		0	0	0	0	0	0	0	0	0	0	0	0	0	0	0	0	0	0	2	0	2	0	0	0	0	0	3	0	0	0
Q5JVF3	PCID2	PCI domain-containing protein 2	399	0	0.3	0	0	0	0	0	0	0.55	0		0	1	3	0	0	0	0	0	0	0	0	0	0	0	0	0	0	0	0	2	2	0	0	0	0	0	0	0	0	1
Q96HC4	PDLIM5	PDZ and LIM domain protein 5	596	0	0	0	0	0	0	0	0	0	0		0	0	1	0	0	0	0	0	0	0	0	0	0	0	0	0	0	0	0	0	0	0	0	0	0	1	0	0	0	0
Q9UBV8	PEF1	Peflin	284	0	0.2	0	0	0	0	0	0	0	0		0	0	2	0	0	0	0	0	0	0	0	0	0	0	0	0	0	1	0	0	0	0	0	0	0	0	0	0	0	0
Q96EY7	PTCD3	Pentatricopeptide repeat-containing protein 3, mitochondrial	689	0	0.21	0	0	0	0	0	0	0	0		0	0	3	0	0	0	0	0	0	0	0	0	0	0	0	0	0	0	0	0	0	0	0	0	0	0	0	0	0	0
Q8IYS1	PM20D2	Peptidase M20 domain-containing protein 2	436	0	0	0	0	0	0	0	0	0	0		0	0	1	0	0	0	0	0	0	0	0	0	0	0	0	0	0	0	0	0	0	0	0	0	0	0	0	0	0	0
Q96IV0	NGLY1	Peptide-N(4)-(N-acetyl-beta-glucosaminyl)asparagine amidase	654	0	0	0	0	0	0	0	0	0	0		0	0	1	0	0	0	0	0	0	0	0	0	0	0	0	0	0	0	0	0	0	0	0	0	0	0	0	0	0	0
P62937	PPIA	Peptidyl-prolyl cis-trans isomerase A	165	0	0	0	0	0	0	0	0	0	0		22	20	33	12	10	15	1	0	0	9	14	5	11	0	3	6	5	0	4	18	0	5	16	5	14	27	4	2	12	16
P23284	PPIB	Peptidyl-prolyl cis-trans isomerase B	216	0	0	0	0	0	0	0	0	0	0		4	6	6	3	0	0	0	0	0	1	3	0	0	0	0	0	1	0	0	2	0	0	4	0	2	6	0	0	2	1
Q08752	PPID	Peptidyl-prolyl cis-trans isomerase D	370	0	0	0	0	0	0	0	0	0	0		0	0	0	0	0	0	0	0	0	0	0	0	0	0	0	0	0	0	0	0	0	1	0	0	0	0	0	0	0	1
P30405	PPIF	Peptidyl-prolyl cis-trans isomerase F, mitochondrial	207	0	0.06	0	0	0	0	0	0	0.14	0		0	0	2	0	0	0	0	0	0	0	1	0	0	0	0	0	0	0	0	2	0	0	0	0	2	1	0	0	0	0
P62942	FKBP1A	Peptidyl-prolyl cis-trans isomerase FKBP1A	108	0	0.37	0	0	0	0	0	0	0	0		1	0	3	0	0	0	0	0	0	0	0	0	0	0	0	0	0	0	0	0	0	0	0	0	0	0	0	0	0	0
Q02790	FKBP4	Peptidyl-prolyl cis-trans isomerase FKBP4	459	0.32	0.51	0	0	0.01	0	0	0	0	0.03		15	17	26	9	0	4	0	0	0	2	6	0	0	0	0	0	0	0	0	1	0	4	6	0	3	3	0	0	4	2
Q13451	FKBP5	Peptidyl-prolyl cis-trans isomerase FKBP5	457	0	0	0	0	0	0	0	0	0.2	0.18		0	0	0	0	0	0	0	0	0	0	0	0	0	0	0	0	0	0	0	2	0	0	2	0	0	0	0	0	0	2
Q14318	FKBP8	Peptidyl-prolyl cis-trans isomerase FKBP8	412	0	0	0	0	0	0	0	0	0	0		0	1	0	0	0	0	0	0	0	0	0	0	0	0	0	0	0	0	0	0	0	0	0	0	0	0	0	0	0	0
Q13427	PPIG	Peptidyl-prolyl cis-trans isomerase G	754	0	0.29	0	0	0	0	0	0	0	0		0	0	3	0	0	0	0	0	0	0	0	0	0	0	0	0	0	0	0	0	0	0	0	0	0	0	0	1	0	0
O43447	PPIH	Peptidyl-prolyl cis-trans isomerase H	177	0	0.35	0	0	0	0	0	0	0	0		0	1	3	0	0	0	0	0	0	1	0	0	0	1	0	0	0	0	0	1	0	0	0	0	0	1	0	0	0	0
Q13526	PIN1	Peptidyl-prolyl cis-trans isomerase NIMA-interacting 1	163	0.21	0	0	0	0	0	0	0	0	0		2	0	1	0	0	0	0	0	0	0	0	0	0	0	0	0	0	0	0	0	0	1	1	0	1	0	0	0	0	0
Q9Y3C6	PPIL1	Peptidyl-prolyl cis-trans isomerase-like 1	166	0	0	0	0	0	0	0	0	0	0		0	0	1	0	0	0	0	0	0	0	0	0	0	1	0	0	0	0	0	0	0	0	0	0	0	0	1	0	0	0
Q9Y3E5	PTRH2	Peptidyl-tRNA hydrolase 2, mitochondrial	179	0	0	0	0	0	0	0	0	0	0		1	0	0	1	0	1	0	0	0	0	1	0	0	0	0	0	0	0	0	0	0	0	0	0	0	0	0	0	1	1
O95613	PCNT	Pericentrin	3336	0	0	0	0	0	0.45	0	0.01	0	0		0	0	0	0	0	0	0	0	0	0	0	0	0	5	4	0	0	2	2	0	0	0	0	0	0	0	3	4	0	0
Q15154	PCM1	Pericentriolar material 1 protein	2024	0	0	0	0	0	0	0	0	0	0		0	0	7	0	0	0	0	0	0	0	0	0	0	12	16	0	0	6	16	0	0	0	0	0	0	0	17	19	0	0
Q13610	PWP1	Periodic tryptophan protein 1 homolog	501	0	0.19	0	0	0	0	0	0	0	0		0	0	2	0	0	0	0	0	0	0	0	0	0	0	0	0	0	0	0	0	1	0	0	0	1	0	0	0	0	0
Q15269	PWP2	Periodic tryptophan protein 2 homolog	919	0	0.34	0	0	0.21	0	0	0	0.15	0		0	0	5	0	0	0	0	0	0	0	3	0	0	0	0	0	0	0	0	2	0	0	0	0	1	0	0	0	1	0
Q8NEY8	PPHLN1	Periphilin-1	458	0	0.09	0	0	0	0.46	0	0	0	0		0	1	3	0	0	0	0	0	0	0	0	0	0	4	0	0	0	1	0	0	1	0	0	0	0	0	1	2	0	0
Q06830	PRDX1	Peroxiredoxin-1	199	0	0	0	0	0	0	0	0	0	0		19	19	25	16	5	10	1	3	2	9	15	5	7	13	12	8	9	19	25	12	1	16	19	15	19	17	11	5	13	13
P32119	PRDX2	Peroxiredoxin-2	198	0	0	0	0	0	0	0	0	0	0		15	12	11	12	5	7	4	5	3	7	11	5	10	7	7	7	7	12	16	8	0	7	17	9	12	10	8	7	13	8
Q13162	PRDX4	Peroxiredoxin-4	271	0	0	0	0	0	0	0	0.01	0	0		11	6	8	3	0	0	0	0	0	0	2	0	0	0	0	0	1	5	9	2	0	0	4	0	4	9	0	0	3	3
P30044	PRDX5	Peroxiredoxin-5, mitochondrial	214	0.49	0.5	0.18	0.11	0.05	0	0	0.16	0	0.15		5	4	9	1	2	2	0	0	0	2	2	0	0	0	0	1	1	0	2	1	0	1	2	0	0	2	0	0	1	0
P30041	PRDX6	Peroxiredoxin-6	224	0	0	0	0	0	0	0	0	0	0		11	10	12	5	1	3	0	0	0	2	6	1	1	0	0	1	0	1	0	6	0	3	8	1	7	4	0	0	2	6
O43808	SLC25A17	Peroxisomal membrane protein PMP34	307	0	0	0	0	0	0	0	0	0	0		0	0	0	1	0	0	0	0	0	0	0	0	0	0	0	0	0	0	0	0	0	1	0	0	0	0	0	0	1	0
P51659	HSD17B4	Peroxisomal multifunctional enzyme type 2	736	0	0	0	0	0	0	0	0	0	0		1	2	5	0	0	1	0	0	0	0	0	0	2	0	0	0	0	0	0	0	0	0	0	3	3	5	0	0	1	0
O00541	PES1	Pescadillo homolog	588	0.12	0.45	0	0	0	0	0	0	0.23	0		2	1	8	0	0	0	0	0	0	0	1	0	0	0	0	0	0	0	0	2	0	0	0	0	0	0	0	0	0	2
O94880	PHF14	PHD finger protein 14	888	0.14	0	0	0	0	0	0	0	0	0		2	2	0	0	0	0	0	0	0	0	0	0	0	0	0	0	0	0	0	0	0	0	0	0	0	0	0	0	0	0
Q96EK2	PHF21B	PHD finger protein 21B	531	0.27	0	0	0	0	0	0	0	0	0		2	2	0	0	0	0	0	0	0	0	0	0	0	0	0	0	0	0	0	0	0	0	0	0	0	0	0	0	0	0
Q8IWS0	PHF6	PHD finger protein 6	365	0.14	0	0	0	0	0	0	0	0.39	0		2	1	0	0	0	0	0	0	0	0	0	0	0	0	0	0	0	0	0	3	0	0	0	0	0	1	0	0	0	1
Q7RTV0	PHF5A	PHD finger-like domain-containing protein 5A	110	0	0.01	0.01	0	0	0.13	0	0.09	0.49	0		0	0	2	2	0	2	0	0	0	0	0	0	0	3	2	0	0	2	3	1	6	0	1	0	1	1	0	3	0	1
Q9Y285	FARSA	Phenylalanine0tRNA ligase alpha chain	508	0	0.78	0.07	0	0.07	0	0	0	0	0.28		1	0	6	3	0	2	0	0	0	1	2	0	0	0	0	0	0	0	0	0	0	2	1	0	0	1	0	0	0	1
Q9NSD9	FARSB	Phenylalanine0tRNA ligase beta chain	589	0	0.08	0	0	0	0	0	0	0.27	0.33		1	0	8	0	1	1	0	0	0	1	1	0	0	0	0	0	0	0	0	5	0	0	6	0	1	1	0	0	3	2
O95363	FARS2	Phenylalanine0tRNA ligase, mitochondrial	451	0	0	0	0	0	0	0	0	0	0		0	0	0	0	0	0	0	0	0	0	0	0	0	0	0	0	0	0	0	1	0	0	0	0	0	0	0	0	0	0
Q8WWQ0	PHIP	PH-interacting protein	1821	0	0.01	0	0	0	0	0	0	0.31	0		0	0	2	0	0	0	0	0	0	0	0	0	0	0	0	0	0	0	0	1	3	0	0	0	0	0	0	0	0	0
Q9H2J4	PDCL3	Phosducin-like protein 3	239	0	0	0	0	0	0	0	0	0	0		0	0	0	0	0	0	1	0	0	0	0	0	0	0	0	0	0	0	0	0	0	0	0	0	0	0	0	0	0	0
Q00325	SLC25A3	Phosphate carrier protein, mitochondrial	362	0	0	0	0	0	0	0	0	0	0		7	9	19	7	2	5	0	0	0	3	7	1	8	18	11	2	1	6	9	1	1	8	12	3	5	5	8	9	6	3
P30086	PEBP1	Phosphatidylethanolamine-binding protein 1	187	0	0	0	0	0	0	0	0	0	0		7	9	9	2	0	0	0	1	0	0	2	0	0	0	0	1	0	0	0	6	0	3	1	0	6	7	0	0	3	3
Q9NTJ5	SACM1L	Phosphatidylinositide phosphatase SAC1	587	0	0.34	0	0	0	0	0	0	0.23	0		0	0	5	0	0	0	0	0	0	0	0	0	0	0	0	0	0	0	0	2	0	0	0	0	0	0	0	0	0	2
P42356	PI4KA	Phosphatidylinositol 4-kinase alpha	2044	0	0	0	0	0	0	0	0.06	0	0		0	0	0	0	0	0	0	0	0	0	0	0	0	0	1	0	0	0	2	0	0	0	0	0	0	0	2	2	0	0
P48739	PITPNB	Phosphatidylinositol transfer protein beta isoform	271	0	0.43	0	0	0	0	0	0	0	0.18		0	0	5	0	0	0	0	0	0	0	0	0	0	0	0	0	0	0	0	0	0	0	2	0	0	0	0	0	0	0
Q92835	INPP5D	Phosphatidylinositol-3,4,5-trisphosphate 5-phosphatase 1	1189	0	0	0	0	0	0	0	0	0	0		0	0	1	0	0	0	0	0	0	0	0	0	0	0	0	0	0	0	0	0	0	0	0	0	0	0	0	0	0	1
P48426	PIP4K2A	Phosphatidylinositol-5-phosphate 4-kinase type-2 alpha	406	0.24	0	0	0	0	0	0	0	0	0		2	1	1	0	0	0	0	0	0	0	0	0	0	0	0	1	1	0	0	0	0	0	0	0	0	0	1	0	0	0
P48651	PTDSS1	Phosphatidylserine synthase 1	473	0	0.15	0	0	0	0	0	0	0	0		0	0	2	0	0	0	0	0	0	0	0	0	0	0	0	0	0	0	0	0	0	0	0	0	0	0	0	0	0	0
Q16822	PCK2	Phosphoenolpyruvate carboxykinase [GTP], mitochondrial	640	0	0.27	0	0	0	0	0	0	0.49	0		0	0	8	0	0	0	0	0	0	1	0	0	0	0	0	0	0	0	0	7	0	0	0	0	0	0	0	0	0	5
P36871	PGM1	Phosphoglucomutase-1	562	0.33	0.68	0	0	0.09	0	0	0	0.04	0.47		5	5	12	3	0	1	0	0	0	0	3	0	0	0	0	0	0	0	0	2	0	0	6	0	2	1	0	0	0	1
Q96G03	PGM2	Phosphoglucomutase-2	612	0	0.47	0	0	0	0	0	0	0	0.15		0	1	7	1	0	0	0	0	0	0	1	0	0	0	0	0	1	0	0	0	0	0	2	0	0	1	0	0	1	0
P00558	PGK1	Phosphoglycerate kinase 1	417	0	0	0	0	0	0	0	0	0	0		47	45	53	23	7	15	1	0	1	15	34	2	10	0	0	16	13	0	2	19	3	20	36	9	7	13	0	0	21	22
P07205	PGK2	Phosphoglycerate kinase 2	417	0	0	0	0	0	0	0	0	0	0		8	8	14	5	3	1	0	0	0	5	10	0	2	0	0	5	4	0	0	4	0	7	8	0	4	4	0	0	5	8
P18669	PGAM1	Phosphoglycerate mutase 1	254	0	0	0	0	0	0	0	0	0	0		18	18	19	6	1	1	1	0	0	2	6	0	0	0	0	0	0	0	0	6	0	3	5	1	4	9	1	0	6	2
A6NDG6	PGP	Phosphoglycolate phosphatase	321	0	0.52	0	0	0	0	0	0	0	0		0	0	3	1	0	0	0	0	0	0	0	0	0	0	0	1	0	0	0	0	0	0	1	0	0	1	0	0	0	0
Q8IV08	PLD3	Phospholipase D3	490	0	0	0	0	0	0	0	0	0	0		0	1	0	0	0	0	0	0	0	0	0	0	0	0	0	0	0	0	0	0	0	0	0	0	0	1	0	0	0	0
P36969	GPX4	Phospholipid hydroperoxide glutathione peroxidase, mitochondrial	197	0.12	0.2	0	0	0	0	0	0	0	0		2	0	3	0	0	1	0	0	0	0	1	0	0	0	0	0	0	0	0	1	0	0	0	0	0	1	0	0	0	1
O15305	PMM2	Phosphomannomutase 2	246	0	0	0	0	0	0	0	0	0	0		0	0	1	0	0	0	0	0	0	0	0	0	0	0	0	0	0	0	0	0	0	0	0	0	0	0	0	0	0	0
Q15126	PMVK	Phosphomevalonate kinase	192	0	0	0	0	0	0	0	0	0	0		0	0	1	0	1	0	0	0	0	0	1	0	0	0	0	0	0	0	0	0	0	0	0	0	0	0	0	0	0	0
Q9NWQ8	PAG1	Phosphoprotein associated with glycosphingolipid-enriched microdomains 1	432	0	0	0	0	0	0	0	0	0	0		0	0	0	0	0	0	0	0	0	0	0	0	0	0	0	0	0	0	4	0	0	0	0	0	0	0	4	8	0	0
Q14558	PRPSAP1	Phosphoribosyl pyrophosphate synthase-associated protein 1	356	0	0.2	0	0	0	0	0	0	0.24	0		0	0	2	0	0	0	0	0	0	0	0	0	0	0	0	0	0	0	0	2	0	0	1	0	0	1	0	0	0	0
O60256	PRPSAP2	Phosphoribosyl pyrophosphate synthase-associated protein 2	369	0	0.34	0	0	0	0	0	0	0.17	0		0	0	2	2	0	0	0	0	0	0	1	0	0	0	0	0	0	1	0	2	0	0	1	0	0	1	0	0	1	0
O15067	PFAS	Phosphoribosylformylglycinamidine synthase	1338	0.02	0.25	0	0	0	0	0	0	0	0.18		1	4	12	1	0	0	0	0	0	0	1	0	0	0	0	0	0	0	0	0	0	0	4	0	2	4	0	0	0	0
Q9Y617	PSAT1	Phosphoserine aminotransferase	370	0	0.18	0.01	0	0	0	0	0	0.22	0		6	5	18	5	0	5	0	0	0	1	3	0	0	0	0	0	0	0	0	7	0	0	0	0	1	4	0	0	2	4
P78330	PSPH	Phosphoserine phosphatase	225	0	0	0	0	0	0	0	0	0	0		0	0	0	0	0	0	0	0	0	0	0	0	0	0	0	0	0	0	0	0	0	0	1	0	0	0	0	0	0	0
Q96BW5	PTER	Phosphotriesterase-related protein	349	0	0.47	0	0	0	0	0	0	0	0		0	0	6	0	0	0	0	0	0	0	0	0	0	0	0	0	0	0	0	0	0	0	0	1	0	0	0	0	0	0
Q9H307	PNN	Pinin	717	0	0.49	0	0	0	0.51	0	0	0	0		0	0	9	0	0	0	0	0	0	0	0	0	0	2	2	0	0	0	0	0	0	0	0	1	0	0	0	0	0	0
O00625	PIR	Pirin	290	0	0	0	0	0	0	0	0	0	0		0	0	0	0	0	1	0	0	0	0	1	0	0	0	0	0	0	0	0	1	0	0	0	0	0	0	0	0	0	2
Q13835	PKP1	Plakophilin-1	747	0	0	0	0	0	0	0	0	0	0		0	0	0	3	3	1	0	0	0	0	0	1	5	0	3	0	1	1	2	0	2	1	1	24	4	1	5	5	0	0
Q99569	PKP4	Plakophilin-4	1192	0	0	0	0	0	0	0	0.25	0	0		0	0	0	0	0	0	0	0	0	0	0	0	0	0	0	0	0	1	2	0	0	0	0	0	0	0	0	2	0	0
P23634	ATP2B4	Plasma membrane calcium-transporting ATPase 4	1241	0	0.04	0	0	0.02	0	0	0	0	0		0	0	3	0	0	0	0	0	0	0	2	0	0	0	0	0	0	0	0	0	0	0	0	0	0	0	0	0	1	3
Q8NC51	SERBP1	Plasminogen activator inhibitor 1 RNA-binding protein	408	0.03	0.23	0	0	0	0.1	0.04	0.18	0	0.3		2	2	5	2	0	0	0	0	1	0	0	0	0	0	2	2	1	2	2	0	0	2	3	1	2	0	0	1	0	0
P05120	SERPINB2	Plasminogen activator inhibitor 2	415	0.66	0.44	0	0	0	0	0	0	0	0		4	4	7	0	0	0	0	0	0	0	1	0	0	0	0	0	0	0	0	0	0	0	1	2	0	0	0	0	0	0
Q14651	PLS1	Plastin-1	629	0.18	0	0	0	0	0	0	0	0	0		2	2	0	0	0	0	0	0	0	0	0	0	0	0	0	0	0	1	0	0	0	0	0	0	0	1	0	0	0	1
P13796	LCP1	Plastin-2	627	0.01	0	0	0	0	0	0	0	0	0.04		41	37	42	16	0	1	0	0	0	2	23	0	4	0	0	11	10	0	1	12	0	12	26	0	0	1	2	1	20	22
P13797	PLS3	Plastin-3	630	0	0	0	0	0	0	0	0	0	0		6	7	6	2	0	0	0	0	0	0	6	0	0	0	0	3	0	0	0	2	0	4	7	0	4	6	0	0	4	5
P43034	PAFAH1B1	Platelet-activating factor acetylhydrolase IB subunit alpha	410	0	0.46	0	0	0	0	0	0	0	0		1	1	8	0	0	0	0	0	0	0	0	0	0	0	0	0	0	0	0	1	0	0	0	0	1	1	0	0	0	0
P68402	PAFAH1B2	Platelet-activating factor acetylhydrolase IB subunit beta	229	0	0	0	0	0	0	0	0	0	0		0	0	0	1	0	0	0	0	0	0	1	0	0	0	0	0	0	0	0	0	0	1	1	0	0	0	0	0	1	0
Q15102	PAFAH1B3	Platelet-activating factor acetylhydrolase IB subunit gamma	231	0.01	0.01	0	0	0	0	0	0	0.01	0		4	5	5	2	1	3	0	0	0	0	0	0	0	0	0	0	0	0	0	3	0	1	0	0	1	1	1	1	1	3
Q15149	PLEC	Plectin	4684	0	0	0	0	0	0	0	0	0	0		0	0	0	0	5	0	0	0	0	0	0	1	4	200	218	0	0	222	341	2	1	0	6	8	6	1	388	407	0	0
O43660	PLRG1	Pleiotropic regulator 1	514	0	0.28	0	0	0	0	0	0	0	0		1	0	4	0	0	0	0	0	0	0	0	0	0	0	0	0	0	0	0	0	1	0	0	0	0	2	0	0	0	0
Q7Z3K3	POGZ	Pogo transposable element with ZNF domain	1410	0	0	0	0	0	0	0	0	0	0		0	1	0	0	0	0	0	0	0	0	0	0	0	0	0	0	0	0	0	0	0	0	0	0	0	0	0	0	0	0
P09874	PARP1	Poly [ADP-ribose] polymerase 1	1014	0	0	0	0	0	0	0	0	0	0		15	14	15	3	1	7	0	0	0	6	5	0	6	6	1	0	0	0	0	19	7	2	7	0	14	18	0	1	6	13
P51003	PAPOLA	Poly(A) polymerase alpha	745	0	0	0	0	0	0	0	0	0	0		0	0	0	0	0	0	0	0	0	0	0	0	0	0	0	0	0	0	0	1	0	0	0	0	0	0	0	0	0	2
Q6PIY7	PAPD4	Poly(A) RNA polymerase GLD2	484	0	0	0	0	0	0	0	0	0	0		0	0	0	0	0	0	0	0	0	0	0	0	0	1	0	0	0	0	0	0	0	0	1	0	0	0	0	0	0	0
Q15365	PCBP1	Poly(rC)-binding protein 1	356	0	0	0	0	0	0	0	0	0	0		12	8	17	8	1	7	0	3	3	3	11	5	12	11	9	4	4	9	12	15	3	10	12	5	8	6	11	10	8	4
Q15366	PCBP2	Poly(rC)-binding protein 2	365	0	0	0	0	0	0	0	0	0	0		5	6	14	9	2	6	0	3	2	4	11	2	4	6	6	4	5	4	5	5	4	7	6	2	5	7	9	9	5	4
P57721	PCBP3	Poly(rC)-binding protein 3	371	0	0	0	0	0	0	0	0	0	0		3	3	8	6	2	4	0	3	2	4	8	2	4	6	5	2	3	3	4	7	2	6	3	1	3	4	8	7	4	3
P11940	PABPC1	Polyadenylate-binding protein 1	636	0	0	0	0	0	0	0	0	0	0		12	11	16	4	0	6	0	0	0	1	5	2	0	0	0	0	0	0	0	11	0	1	3	0	3	9	0	0	5	7
Q86U42	PABPN1	Polyadenylate-binding protein 2	306	0	0	0	0	0	0	0	0	0	0		1	0	0	0	0	0	0	0	0	0	0	0	0	0	0	0	0	0	0	0	0	0	0	0	0	0	0	0	0	1
Q13310	PABPC4	Polyadenylate-binding protein 4	644	0	0	0	0	0	0	0	0	0	0		8	7	13	2	0	5	0	0	0	1	3	0	0	0	0	0	0	0	0	11	0	0	3	0	2	10	0	0	4	7
Q9H074	PAIP1	Polyadenylate-binding protein-interacting protein 1	479	0	0	0	0	0	0	0	0	0	0		0	0	1	0	0	0	0	0	0	0	0	0	0	0	0	0	0	0	0	0	0	0	0	0	0	1	0	0	0	0
Q9BYE7	PCGF6	Polycomb group RING finger protein 6	350	0.29	0	0	0	0	0	0	0	0	0		3	0	0	0	0	0	0	0	0	0	0	0	0	0	0	0	0	0	0	0	0	0	0	0	0	0	0	0	0	0
O75530	EED	Polycomb protein EED	441	0.3	0	0	0	0	0	0	0	0.19	0		2	2	0	0	0	0	0	0	0	0	0	0	0	0	0	0	0	0	0	2	0	0	0	0	0	0	0	0	0	0
Q15022	SUZ12	Polycomb protein SUZ12	739	0	0	0	0	0	0	0	0	0	0		0	0	1	0	0	0	0	0	0	0	0	0	0	0	0	0	0	0	0	0	1	0	1	0	0	0	0	0	0	0
Q8IXK0	PHC2	Polyhomeotic-like protein 2	858	0	0	0	0	0	0.13	0	0	0	0		0	0	0	0	0	0	0	0	0	0	0	0	0	0	2	0	0	0	0	0	0	0	0	0	0	0	0	0	0	0
Q9Y2S7	POLDIP2	Polymerase delta-interacting protein 2	368	0	0	0	0	0	0	0	0	0	0		0	0	0	0	0	0	0	0	0	0	0	0	0	0	0	0	0	0	0	1	0	0	0	0	0	0	0	0	0	0
Q9BY77	POLDIP3	Polymerase delta-interacting protein 3	421	0.23	0	0	0	0	0.56	0	0	0.55	0		1	2	1	1	0	0	0	0	0	0	1	0	0	2	2	0	0	0	0	2	2	0	1	0	0	0	0	1	0	0
P01833	PIGR	Polymeric immunoglobulin receptor	764	0	0	0	0	0	0	0	0.17	0	0		0	0	0	0	1	0	0	0	0	0	0	0	0	0	0	0	0	2	0	0	0	0	0	0	0	0	0	0	0	0
Q5SY16	NOL9	Polynucleotide 5_-hydroxyl-kinase NOL9	702	0	0	0	0	0	0	0	0	0	0		0	0	0	0	0	1	0	0	0	0	0	0	0	0	0	0	0	0	0	1	0	0	0	0	0	0	0	0	0	0
Q10471	GALNT2	Polypeptide N-acetylgalactosaminyltransferase 2	571	0	0.1	0	0	0	0	0	0	0	0		0	0	2	0	0	0	0	0	0	0	0	0	0	0	0	0	0	0	0	0	0	0	0	0	0	0	0	0	0	0
P26599	PTBP1	Polypyrimidine tract-binding protein 1	531	0	0	0	0	0	0	0	0	0	0		18	17	15	11	6	11	0	0	0	8	10	6	7	7	4	0	1	0	0	8	1	2	6	3	4	10	0	0	6	6
Q13029	PRDM2	PR domain zinc finger protein 2	1718	0.21	0	0	0	0	0	0	0	0	0		2	4	0	0	0	0	0	0	0	0	0	0	0	0	0	0	0	0	0	0	0	0	0	0	0	0	0	0	0	0
O60831	PRAF2	PRA1 family protein 2	178	0	0	0	0	0	0	0	0	0	0		1	0	1	0	0	0	0	0	0	0	0	0	0	0	0	0	0	0	0	0	0	0	0	0	0	1	0	0	0	0
O60925	PFDN1	Prefoldin subunit 1	122	0.89	0	0	0	0	0	0	0	0	0		3	4	0	0	0	0	0	0	0	0	0	0	0	0	0	0	0	0	0	0	0	0	0	0	0	0	0	0	0	0
Q9NQP4	PFDN4	Prefoldin subunit 4	134	0.73	0	0	0	0	0	0	0	0	0		4	2	1	0	0	0	0	0	0	0	0	0	0	0	0	0	0	0	0	0	0	0	0	0	0	0	0	0	0	0
P02545	LMNA	Prelamin-A/C	664	0	0	0	0	0	0	0	0	0	0		2	2	1	0	0	0	0	0	0	0	1	0	0	0	2	0	0	2	3	0	0	0	1	5	11	0	1	1	1	0
Q9C0J8	WDR33	pre-mRNA 3_ end processing protein WDR33	1336	0	0	0	0	0	0.38	0	0.13	0	0		0	0	0	0	0	0	0	0	0	0	0	0	0	2	3	0	0	2	0	0	0	0	0	0	0	0	0	0	0	0
Q9Y3B4	SF3B14	Pre-mRNA branch site protein p14	125	0.21	0.45	0	0	0.07	0	0	0	0	0.13		3	2	3	3	0	1	0	0	0	0	2	0	0	1	1	0	0	1	0	1	0	0	2	0	0	0	1	2	0	0
O94913	PCF11	Pre-mRNA cleavage complex 2 protein Pcf11	1555	0	0	0	0	0	0	0	0	0	0		0	0	0	0	0	0	0	0	0	0	0	0	0	1	0	0	0	0	1	0	0	0	0	0	0	0	0	0	0	0
O60508	CDC40	Pre-mRNA-processing factor 17	579	0	0.26	0	0	0	0	0	0	0	0		0	0	3	0	0	1	0	0	0	0	0	0	0	0	0	0	0	0	0	0	0	0	0	0	0	0	0	0	0	0
Q9UMS4	PRPF19	Pre-mRNA-processing factor 19	504	0.07	0.12	0	0.01	0.01	0	0	0	0.01	0		9	9	14	4	0	4	0	0	0	4	5	0	0	0	0	1	0	0	0	4	1	0	1	0	5	2	0	0	1	2
O75400	PRPF40A	Pre-mRNA-processing factor 40 homolog A	957	0	0.01	0	0	0.01	0.04	0	0	0	0		0	0	3	0	0	0	0	1	1	0	2	0	0	0	2	0	0	0	0	1	1	0	0	0	0	2	2	0	0	1
O94906	PRPF6	Pre-mRNA-processing factor 6	941	0	0	0	0	0	0	0	0	0.51	0		0	0	1	0	0	0	0	0	0	0	0	0	0	1	1	0	0	0	0	1	5	0	0	0	0	1	1	0	0	1
Q6P2Q9	PRPF8	Pre-mRNA-processing-splicing factor 8	2335	0	0	0	0	0	0	0	0	0	0		12	14	35	7	0	10	0	0	0	7	8	0	0	14	5	2	3	1	4	13	4	0	8	0	9	16	6	6	4	7
Q9HCG8	CWC22	Pre-mRNA-splicing factor CWC22 homolog	908	0	0	0	0	0	0	0	0	0	0		0	0	0	0	0	0	0	0	0	0	0	0	0	0	0	0	0	0	0	1	0	0	0	0	0	0	0	0	1	1
Q9NW64	RBM22	Pre-mRNA-splicing factor RBM22	420	0	0	0	0	0	0	0	0	0	0		0	0	1	0	0	0	0	0	0	0	0	0	0	1	0	0	0	0	0	0	0	0	0	0	0	0	0	0	0	0
Q9HCS7	XAB2	Pre-mRNA-splicing factor SYF1	855	0	0.28	0	0	0	0	0	0	0	0		0	0	4	0	0	0	0	0	0	0	0	0	0	0	0	0	0	0	0	1	0	0	0	0	0	0	0	0	0	0
Q15007	WTAP	Pre-mRNA-splicing regulator WTAP	396	0	0.12	0	0	0	0.66	0	0	0	0		0	0	2	0	0	0	0	0	0	0	0	0	0	3	2	0	0	1	0	0	0	1	0	0	0	0	2	0	0	0
Q9UHG3	PCYOX1	Prenylcysteine oxidase 1	505	0	0	0	0	0	0	0	0	0	0		0	0	0	0	0	1	0	0	0	0	0	0	0	0	0	0	0	0	0	0	0	0	0	0	0	1	0	0	0	0
Q6NUJ1	PSAPL1	Proactivator polypeptide-like 1	521	0	0	0	0	0.05	0	0	0	0	0		0	0	0	0	0	1	0	0	0	0	0	0	2	0	0	0	0	0	0	0	0	0	0	3	1	0	0	0	0	0
Q6P6C2	ALKBH5	Probable alpha-ketoglutarate-dependent dioxygenase ABH5	458	0	0	0	0	0	0	0	0	0	0		0	0	0	0	0	0	0	0	0	0	0	0	0	0	0	0	0	0	0	1	0	0	0	0	0	0	0	0	0	0
Q5T160	RARS2	Probable arginine0tRNA ligase, mitochondrial	578	0	0	0	0	0	0	0	0	0	0		0	0	0	0	0	0	0	0	0	0	0	0	0	0	0	0	0	0	0	0	0	0	1	0	0	0	0	0	0	0
Q13206	DDX10	Probable ATP-dependent RNA helicase DDX10	875	0	0	0	0	0	0	0	0	0	0		0	0	1	0	0	0	0	0	0	0	0	0	0	0	0	0	0	0	0	0	0	0	0	0	0	0	0	0	0	0
Q92841	DDX17	Probable ATP-dependent RNA helicase DDX17	650	0	0	0	0	0	0	0	0	0	0		15	15	27	7	1	10	1	0	0	7	10	0	4	11	9	4	5	7	15	24	16	9	13	1	14	26	7	6	9	13
Q9BUQ8	DDX23	Probable ATP-dependent RNA helicase DDX23	820	0	0.17	0	0	0	0	0	0	0.34	0		0	0	4	0	0	1	0	0	0	0	0	0	0	0	0	0	0	0	0	3	0	0	0	0	0	1	0	0	0	2
Q96GQ7	DDX27	Probable ATP-dependent RNA helicase DDX27	796	0	0.35	0	0	0	0	0	0	0.38	0		0	1	6	0	0	0	0	0	0	0	0	0	0	0	0	0	0	0	0	3	0	0	0	0	0	1	0	0	0	1
Q7L014	DDX46	Probable ATP-dependent RNA helicase DDX46	1031	0	0.36	0	0	0	0	0	0	0.28	0		0	0	6	1	0	1	0	0	0	1	0	1	0	0	0	0	0	0	0	3	0	0	0	0	0	0	0	0	0	4
Q9H0S4	DDX47	Probable ATP-dependent RNA helicase DDX47	455	0.06	0.06	0	0	0	0	0	0	0.12	0.1		1	2	2	0	0	1	0	0	0	1	1	0	0	0	0	0	1	0	0	2	0	0	2	0	0	0	0	0	2	1
P17844	DDX5	Probable ATP-dependent RNA helicase DDX5	614	0	0	0	0	0	0	0	0	0	0		11	10	22	9	0	9	1	0	0	6	7	0	4	9	5	3	2	4	8	18	6	4	7	0	13	25	6	2	5	10
Q9Y2R4	DDX52	Probable ATP-dependent RNA helicase DDX52	599	0	0	0	0	0	0	0	0	0.28	0		0	0	0	0	0	0	0	0	0	0	0	0	0	0	0	0	0	0	0	3	0	0	0	0	0	0	0	0	0	0
Q9NY93	DDX56	Probable ATP-dependent RNA helicase DDX56	547	0	0	0	0	0	0	0	0	0.25	0		0	0	1	0	0	0	0	0	0	0	0	0	0	0	0	0	0	0	0	0	2	0	0	0	0	0	0	0	0	0
P26196	DDX6	Probable ATP-dependent RNA helicase DDX6	483	0.05	0	0	0	0	0	0	0	0	0		1	3	1	0	0	0	0	0	0	1	0	0	0	0	0	0	0	0	0	1	0	0	0	0	1	2	0	0	0	1
Q9H5Z1	DHX35	Probable ATP-dependent RNA helicase DHX35	703	0	0	0	0	0	0	0	0	0	0		0	0	1	0	0	0	0	0	0	0	0	0	0	0	0	0	0	0	0	0	0	0	0	0	0	0	0	0	0	0
Q9H2U1	DHX36	Probable ATP-dependent RNA helicase DHX36	1008	0	0	0	0	0	0	0	0	0.09	0		0	0	1	0	0	0	0	0	0	0	0	0	0	0	0	0	0	0	0	2	0	0	0	0	0	0	0	0	0	0
Q8IX18	DHX40	Probable ATP-dependent RNA helicase DHX40	779	0	0	0	0	0	0.56	0	0	0	0		0	0	0	0	0	0	0	0	0	0	0	0	0	4	1	0	0	0	0	0	0	0	0	0	0	0	0	1	0	0
Q9HD20	ATP13A1	Probable cation-transporting ATPase 13A1	1204	0	0	0	0	0	0	0	0	0	0		0	0	0	0	0	0	0	0	0	0	1	0	0	0	0	0	0	0	1	0	0	0	0	0	0	0	0	0	0	0
Q9UNQ2	DIMT1	Probable dimethyladenosine transferase	313	0	0.19	0	0	0	0	0	0	0	0		0	0	2	0	0	0	0	0	0	0	0	0	0	0	0	0	0	0	0	0	0	0	0	0	0	0	0	0	0	0
Q9NRW3	APOBEC3C	Probable DNA dC-)dU-editing enzyme APOBEC-3C	190	0	0	0	0	0	0	0	0	0	0		0	0	1	0	0	0	0	0	0	0	0	0	0	0	0	0	0	0	0	0	0	0	0	0	0	0	0	0	0	0
Q14669	TRIP12	Probable E3 ubiquitin-protein ligase TRIP12	1992	0	0.03	0	0	0	0	0	0	0	0		1	1	2	0	0	0	0	0	0	0	0	0	0	0	0	0	0	0	0	1	0	1	1	0	0	0	0	2	1	0
Q9NQ88	TIGAR	Probable fructose-2,6-bisphosphatase TIGAR	270	0	0	0	0	0	0	0	0	0.22	0		0	0	1	0	0	0	0	0	0	0	0	0	0	0	0	0	0	0	0	2	0	0	1	0	0	0	0	0	0	0
P28370	SMARCA1	Probable global transcription activator SNF2L1	1054	0	0.07	0	0	0	0	0	0	0.55	0		0	1	2	0	0	0	0	0	0	0	1	0	0	0	0	0	0	0	0	4	1	0	1	0	0	0	0	0	1	1
P51531	SMARCA2	Probable global transcription activator SNF2L2	1590	0.01	0.01	0	0	0	0.04	0	0	0	0		2	0	2	0	0	0	0	0	0	1	0	0	0	2	0	0	0	0	0	0	0	1	0	0	0	0	0	0	0	0
Q5JPH6	EARS2	Probable glutamate0tRNA ligase, mitochondrial	523	0	0.27	0	0	0	0	0	0	0	0		0	0	3	0	0	0	0	0	0	0	0	0	0	0	0	0	0	0	0	0	0	0	0	0	0	0	0	0	0	0
O96028	WHSC1	Probable histone-lysine N-methyltransferase NSD2	1365	0	0	0	0	0	0	0	0	0	0		0	0	0	0	0	0	0	0	0	0	0	0	0	0	0	0	0	0	0	1	0	0	0	0	0	0	0	0	0	0
Q15031	LARS2	Probable leucine0tRNA ligase, mitochondrial	903	0	0	0	0	0	0	0	0	0	0		0	0	1	0	0	0	0	0	0	0	1	0	0	0	0	0	0	0	0	0	0	0	0	0	0	0	0	0	0	0
Q9UHA3	RSL24D1	Probable ribosome biogenesis protein RLP24	163	0	0	0	0	0	0	0	0	0	0		0	0	0	0	0	0	0	0	0	0	0	0	0	0	0	0	0	0	0	1	0	0	0	0	0	1	0	0	0	0
Q9Y4C8	RBM19	Probable RNA-binding protein 19	960	0	0	0	0	0	0	0	0	0	0		0	0	0	0	0	0	0	0	0	0	0	0	0	0	0	0	0	0	0	0	1	0	0	0	0	0	0	0	0	0
Q99848	EBNA1BP2	Probable rRNA-processing protein EBP2	306	0	0.79	0	0	0	0	0	0	0.23	0		0	0	4	2	0	0	0	0	0	0	0	0	0	0	0	0	0	0	0	2	0	0	0	0	0	0	0	0	0	0
Q9NPF4	OSGEP	Probable tRNA threonylcarbamoyladenosine biosynthesis proteinGEP	335	0	0.18	0	0	0	0	0	0	0.21	0		0	0	2	0	0	0	0	0	0	0	0	0	0	0	0	0	0	0	0	2	0	0	0	0	0	0	0	0	0	0
Q9Y3A2	UTP11L	Probable U3 small nucleolar RNA-associated protein 11	253	0	0	0	0	0	0	0	0	0.24	0		0	0	1	0	0	0	0	0	0	0	0	0	0	0	0	0	0	0	0	0	2	0	0	0	0	0	0	0	0	0
Q9NQH7	XPNPEP3	Probable Xaa-Pro aminopeptidase 3	507	0	0	0	0	0	0	0	0	0	0		0	0	0	0	0	0	0	0	0	0	0	0	0	0	0	0	0	0	0	1	0	0	0	0	0	0	0	0	0	0
Q8NBJ5	GLT25D1	Procollagen galactosyltransferase 1	622	0	0	0	0	0	0	0	0	0	0		0	0	1	0	0	0	0	0	0	0	0	0	0	0	0	0	0	0	0	1	0	0	1	0	0	0	0	0	0	0
O60568	PLOD3	Procollagen-lysine,2-oxoglutarate 5-dioxygenase 3	738	0	0	0	0	0	0	0	0	0	0		1	1	0	0	0	0	0	0	0	0	0	0	0	0	0	0	0	0	0	0	0	0	0	0	0	0	0	0	0	0
P07737	PFN1	Profilin-1	140	0	0	0	0	0	0	0	0	0	0		24	27	30	12	10	8	1	1	0	13	17	8	7	0	1	7	6	0	1	21	3	8	20	1	15	17	5	3	10	17
P35080	PFN2	Profilin-2	140	0	0	0	0	0	0	0	0	0	0		0	0	0	0	0	1	0	0	0	0	1	0	0	0	0	0	0	0	0	1	0	0	1	0	1	1	0	0	0	0
Q8WUM4	PDCD6IP	Programmed cell death 6-interacting protein	868	0.06	0.07	0	0	0.11	0	0	0	0.37	0		2	3	4	0	0	0	0	0	0	1	3	0	0	1	1	0	0	0	1	3	2	0	0	1	0	2	0	0	0	1
Q9BUL8	PDCD10	Programmed cell death protein 10	212	0	0	0	0	0	0	0	0	0	0		0	0	1	0	0	0	0	0	0	0	0	0	0	0	0	0	0	0	0	0	0	0	0	0	0	0	0	0	0	0
Q53EL6	PDCD4	Programmed cell death protein 4	469	0	0	0	0	0	0	0	0	0	0		1	0	0	0	0	0	0	0	0	0	0	0	0	0	0	0	0	0	0	0	0	0	0	0	0	0	0	0	0	0
O75340	PDCD6	Programmed cell death protein 6	191	0	0	0	0	0	0	0	0	0	0		0	0	1	0	0	0	0	0	0	0	0	0	0	0	0	0	0	0	0	0	0	0	0	0	0	0	0	0	0	0
Q99623	PHB2	Prohibitin-2	299	0	0	0	0	0.01	0	0	0	0	0		9	15	19	9	1	6	2	0	0	5	8	10	8	0	2	1	1	0	1	4	2	5	4	0	1	6	2	0	8	5
P12273	PIP	Prolactin-inducible protein	146	0	0	0	0	0	0	0	0	0	0		1	0	3	4	2	1	0	0	0	0	0	1	2	2	2	3	2	0	1	0	2	3	0	9	3	0	1	1	2	0
P12004	PCNA	Proliferating cell nuclear antigen	261	0	0.01	0	0	0.14	0	0	0	0	0.01		17	14	27	8	2	10	0	0	0	3	17	0	0	0	1	4	5	0	1	10	3	7	12	0	3	9	0	0	5	7
Q9UQ80	PA2G4	Proliferation-associated protein 2G4	394	0	0	0	0	0	0	0	0	0	0		12	15	23	11	1	4	0	0	0	4	12	0	1	0	0	3	2	0	0	6	1	5	6	1	3	9	0	0	9	5
O94903	PROSC	Proline synthase co-transcribed bacterial homolog protein	275	0	0.1	0.02	0	0	0	0	0	0.08	0.06		0	0	4	0	0	2	0	0	0	0	0	0	0	0	0	0	0	0	0	2	0	0	2	0	0	1	0	0	2	1
Q8IZL8	PELP1	Proline-, glutamic acid- and leucine-rich protein 1	1130	0	0	0	0	0	0	0	0	0	0.14		0	0	0	0	0	1	0	0	0	1	0	0	0	0	0	0	0	0	0	1	0	0	2	0	1	1	0	0	0	0
Q16378	PRR4	Proline-rich protein 4	134	0	0	0	0	0	0	0	0	0	0		0	0	0	0	0	0	0	0	0	0	0	0	0	0	0	1	0	0	0	0	0	0	0	0	0	0	0	0	0	0
Q32P28	LEPRE1	Prolyl 3-hydroxylase 1	736	0	0	0	0	0	0	0	0	0	0		0	0	1	0	0	0	0	0	0	0	0	0	0	0	0	0	0	0	0	0	0	0	0	0	0	0	0	0	0	0
P48147	PREP	Prolyl endopeptidase	710	0	0.47	0	0	0.09	0	0	0	0.07	0.41		0	1	14	0	0	1	0	0	0	0	3	0	0	0	0	0	0	0	0	2	0	0	5	0	0	1	0	0	0	3
Q15185	PTGES3	Prostaglandin E synthase 3	160	0	0	0	0	0	0	0	0	0	0		6	6	10	3	0	3	0	0	0	2	2	0	0	0	0	2	1	0	0	2	0	1	3	0	4	2	2	1	3	3
Q16186	ADRM1	Proteasomal ubiquitin receptor ADRM1	407	0	0	0	0	0	0	0	0	0	0		0	1	1	1	0	0	0	0	0	0	0	0	0	0	0	0	0	0	0	0	1	1	1	0	0	0	0	0	0	0
Q06323	PSME1	Proteasome activator complex subunit 1	249	0.09	0.13	0	0	0.01	0	0	0.15	0	0.01		7	3	9	2	0	0	0	0	0	0	3	0	0	0	0	0	0	0	4	0	0	2	2	0	0	2	0	1	3	1
Q9UL46	PSME2	Proteasome activator complex subunit 2	239	0.44	0.47	0	0	0.23	0	0	0	0.01	0.01		9	10	10	4	0	0	1	0	0	0	6	0	0	0	0	0	2	1	0	2	0	1	2	0	0	0	0	0	2	5
P61289	PSME3	Proteasome activator complex subunit 3	254	0	0.55	0	0	0	0	0	0	0	0		0	1	4	1	0	0	0	0	0	0	0	0	0	0	0	0	0	0	0	0	0	0	0	0	0	1	0	0	0	0
O95456	PSMG1	Proteasome assembly chaperone 1	288	0	0	0	0	0	0	0	0	0	0		0	0	0	0	0	0	0	0	0	0	0	0	0	0	0	0	0	0	0	1	0	0	0	0	0	0	0	0	0	1
Q969U7	PSMG2	Proteasome assembly chaperone 2	264	0	0	0	0	0	0	0	0	0	0		0	0	1	1	0	0	0	0	0	0	0	0	0	0	0	0	1	0	0	0	0	0	0	0	0	2	0	0	0	0
Q92530	PSMF1	Proteasome inhibitor PI31 subunit	271	0	0.21	0	0	0	0	0	0	0	0		0	0	2	0	0	0	0	0	0	1	0	0	0	0	0	0	0	1	0	0	0	0	0	0	0	0	0	0	0	0
Q9Y244	POMP	Proteasome maturation protein	141	0	0	0	0	0	0	0	0	0	0		0	0	0	0	0	0	0	0	0	0	0	0	0	0	0	0	0	0	0	0	0	0	1	0	0	0	0	0	0	0
P25786	PSMA1	Proteasome subunit alpha type-1	263	0	0.01	0	0	0	0	0	0	0	0		5	3	12	3	0	2	0	2	0	0	0	0	1	0	1	0	1	0	0	1	0	3	5	5	5	2	0	0	1	0
P25787	PSMA2	Proteasome subunit alpha type-2	234	0	0.14	0	0	0	0	0	0	0	0.01		3	7	5	7	2	1	0	0	0	0	4	0	0	0	0	2	0	0	0	1	0	4	2	3	2	5	0	0	1	1
P25788	PSMA3	Proteasome subunit alpha type-3	255	0	0.02	0	0	0	0	0	0	0	0.1		3	3	8	2	1	3	0	0	0	2	2	1	0	0	0	2	1	0	0	2	0	1	6	4	1	4	0	0	0	1
P25789	PSMA4	Proteasome subunit alpha type-4	261	0.01	0.1	0	0	0	0	0	0	0	0.02		6	3	14	5	0	1	1	0	0	1	3	0	0	0	0	1	1	0	0	0	0	1	5	2	3	1	0	0	2	2
P28066	PSMA5	Proteasome subunit alpha type-5	241	0	0	0	0	0	0	0	0	0	0		5	4	10	4	0	2	0	0	0	1	3	0	0	0	1	0	0	0	0	5	0	1	3	4	3	2	1	1	2	1
P60900	PSMA6	Proteasome subunit alpha type-6	246	0	0	0	0	0	0	0	0	0	0		3	4	14	7	0	0	0	0	0	1	6	1	0	0	0	2	1	0	0	3	2	6	6	10	5	2	0	0	0	4
O14818	PSMA7	Proteasome subunit alpha type-7	248	0.23	0.26	0	0	0	0	0	0	0.04	0.01		6	9	14	2	0	0	0	0	0	1	1	1	0	0	1	0	0	0	0	3	0	2	1	2	1	1	0	0	0	3
P20618	PSMB1	Proteasome subunit beta type-1	241	0	0	0	0	0	0	0	0	0	0		4	7	8	4	0	0	0	0	0	1	4	0	0	0	0	0	1	0	0	3	0	4	4	5	1	5	1	0	3	1
P40306	PSMB10	Proteasome subunit beta type-10	273	0	0	0	0	0	0	0	0	0	0		1	0	0	1	0	0	0	0	0	0	0	0	0	0	0	0	0	0	0	0	0	0	1	0	0	0	0	0	0	0
P49721	PSMB2	Proteasome subunit beta type-2	201	0	0.03	0	0	0	0	0	0	0.01	0		0	1	7	1	0	1	0	0	0	2	2	0	0	0	0	0	0	0	0	3	0	0	0	2	2	1	0	0	1	2
P49720	PSMB3	Proteasome subunit beta type-3	205	0	0	0	0	0	0	0	0	0	0		3	6	6	3	1	1	0	0	0	1	5	1	0	0	0	3	4	0	0	1	0	2	4	3	4	3	0	0	4	0
P28070	PSMB4	Proteasome subunit beta type-4	264	0.01	0.28	0	0	0	0	0	0	0.01	0		3	2	4	4	0	1	0	0	0	0	1	0	0	0	0	0	0	0	0	2	0	1	0	2	2	0	0	0	2	0
P28074	PSMB5	Proteasome subunit beta type-5	263	0	0	0	0	0	0	0	0	0	0		4	4	7	4	1	0	0	0	0	0	4	0	0	0	0	0	0	0	0	0	1	1	2	3	6	5	1	0	1	0
P28072	PSMB6	Proteasome subunit beta type-6	239	0	0	0	0	0	0	0	0	0	0		0	2	4	2	0	1	0	0	0	0	1	0	0	0	0	1	0	0	1	0	0	1	0	1	2	3	0	0	3	2
Q99436	PSMB7	Proteasome subunit beta type-7	277	0	0.41	0	0	0.03	0	0	0	0	0		0	0	3	3	0	1	0	0	0	0	2	0	0	0	0	0	0	0	0	0	0	0	0	3	1	0	0	0	0	0
P28062	PSMB8	Proteasome subunit beta type-8	276	0.63	0.41	0	0	0.13	0	0	0	0	0		2	4	4	0	0	0	0	0	0	0	2	0	0	0	0	0	0	0	0	1	0	1	0	1	0	0	0	0	0	0
P28065	PSMB9	Proteasome subunit beta type-9	219	0	0.26	0	0	0	0	0	0	0.15	0		0	0	4	1	0	0	0	0	0	0	1	0	0	0	0	0	0	0	0	2	0	0	0	0	0	0	0	0	2	1
Q5VYK3	ECM29	Proteasome-associated protein ECM29 homolog	1845	0	0	0	0	0	0	0	0	0	0		0	0	1	0	0	0	0	0	0	0	0	0	0	0	0	0	0	0	0	0	0	0	1	0	1	0	0	0	0	1
Q9NY61	AATF	Protein AATF	560	0	0	0	0	0	0	0	0	0	0		0	0	0	0	0	1	0	0	0	0	0	0	0	0	0	0	0	0	0	0	1	0	0	0	0	0	0	0	0	0
Q13015	MLLT11	Protein AF1q	90	0	0	0	0	0	0	0	0	0	0		0	0	0	0	0	1	0	0	0	0	0	0	0	0	0	0	0	0	0	0	0	0	0	0	0	0	0	0	0	0
Q99873	PRMT1	Protein arginine N-methyltransferase 1	361	0	0.11	0	0	0	0	0	0	0	0		5	5	23	6	0	1	0	0	0	1	5	0	0	0	2	0	0	0	1	3	0	0	1	0	6	4	0	0	2	2
O14744	PRMT5	Protein arginine N-methyltransferase 5	637	0	0.29	0.01	0	0	0	0	0	0.01	0.16		0	1	7	4	0	2	0	0	0	1	2	1	0	0	0	0	0	0	0	2	0	2	4	0	0	2	0	0	2	2
Q9NWD9	BEX4	Protein BEX4	120	0	0	0	0	0	0.42	0	0	0	0		0	0	0	0	0	0	0	0	0	0	0	0	0	3	0	0	0	0	0	0	0	0	0	0	0	0	2	0	0	0
P41223	BUD31	Protein BUD31 homolog	144	0	0.26	0	0	0	0	0	0	0	0		0	1	2	0	0	0	0	0	0	0	0	0	0	0	0	0	0	0	0	0	0	0	0	0	0	0	0	0	0	0
Q8TCG1	KIAA1524	Protein CIP2A	905	0	0.06	0	0	0	0	0	0	0	0		0	0	2	0	0	0	0	0	0	0	0	0	0	0	0	0	1	0	0	0	0	0	0	0	0	0	0	0	0	0
O75629	CREG1	Protein CREG1	220	0	0	0	0	0	0	0	0	0	0		0	0	0	1	0	0	0	0	0	0	0	0	0	0	0	0	0	0	0	0	0	0	0	1	0	0	0	0	0	0
O60888	CUTA	Protein CutA	179	0	0	0	0	0	0	0	0	0	0		0	0	1	0	0	0	0	0	0	0	0	0	0	0	0	0	0	0	0	0	0	0	0	0	0	0	0	0	0	0
P35659	DEK	Protein DEK	375	0	0.03	0	0.04	0	0	0	0	0.18	0		1	1	2	0	0	0	0	0	0	2	1	0	0	0	0	0	0	0	0	2	2	0	0	0	0	2	0	0	0	2
O60610	DIAPH1	Protein diaphanous homolog 1	1272	0	0.1	0	0	0	0	0	0	0	0		1	0	3	0	0	0	0	0	0	0	0	0	0	0	0	0	0	0	0	0	0	0	0	0	0	0	0	0	0	0
P07237	P4HB	Protein disulfide-isomerase	508	0	0	0	0	0	0	0	0	0	0		11	20	21	8	1	3	0	0	0	0	8	0	1	0	1	3	1	0	0	3	0	6	11	0	6	12	0	0	5	7
P13667	PDIA4	Protein disulfide-isomerase A4	645	0	0	0	0	0	0	0	0	0.01	0		21	19	20	6	0	3	0	0	0	3	9	0	0	0	0	0	0	0	0	12	0	2	8	1	0	5	0	0	8	10
Q15084	PDIA6	Protein disulfide-isomerase A6	440	0	0	0	0	0	0	0	0	0	0.01		7	7	10	5	0	0	1	0	0	1	6	2	0	0	1	0	0	3	7	3	0	12	16	2	4	6	3	4	6	5
Q99497	PARK7	Protein DJ-1	189	0.03	0	0	0	0	0	0	0	0	0		7	9	4	2	1	0	0	0	0	0	1	0	2	0	0	0	1	0	0	1	0	0	0	1	3	5	0	0	0	2
Q2PZI1	DPY19L1	Protein dpy-19 homolog 1	675	0	0	0	0	0	0	0	0	0	0		0	0	0	0	0	0	0	0	0	0	0	0	0	0	0	0	0	0	0	1	0	0	0	0	0	0	0	0	0	0
Q9C005	DPY30	Protein dpy-30 homolog	99	0.7	0	0	0	0	0	0	0	0	0		3	2	0	0	0	0	0	0	0	1	0	0	0	0	0	0	0	0	0	0	0	0	0	0	0	0	0	0	0	0
Q14156	EFR3A	Protein EFR3 homolog A	821	0	0	0	0	0	0	0	0.28	0	0		0	0	0	0	0	0	0	0	0	0	0	0	0	0	0	0	0	1	2	0	0	0	0	0	0	0	2	0	0	0
Q8WYP5	AHCTF1	Protein ELYS	2266	0	0.14	0	0	0	0	0	0	0.12	0		0	0	5	0	0	0	0	0	0	0	0	0	0	0	0	0	0	0	0	1	2	0	0	0	0	0	0	0	0	0
P49257	LMAN1	Protein ERGIC-53	510	0	0.32	0	0	0	0	0	0	0.41	0		0	0	3	0	0	0	0	0	0	0	1	0	0	0	0	0	0	0	0	3	0	0	1	0	1	0	0	0	0	0
Q5BKY9	FAM133B	Protein FAM133B	247	0	0	0	0	0	0.41	0	0	0	0		0	0	1	0	0	0	0	0	0	0	0	0	0	3	0	0	1	0	0	1	0	0	0	1	0	0	0	0	0	0
Q96A26	FAM162A	Protein FAM162A	154	0	0	0	0	0	0	0	0	0	0		1	0	0	0	0	0	0	0	0	0	0	0	0	0	0	0	0	0	0	0	0	1	0	0	0	0	0	0	0	1
Q92567	FAM168A	Protein FAM168A	244	0	0	0	0	0	0	0	0	0	0		0	0	0	0	0	0	0	0	0	0	0	0	0	0	0	0	0	0	0	0	1	0	0	0	0	0	0	1	0	0
Q9Y6X4	FAM169A	Protein FAM169A	670	0	0	0	0	0	0	0	0	0	0		0	0	0	0	0	0	0	0	0	0	0	0	0	0	0	0	0	1	0	0	0	0	0	0	0	0	1	0	0	0
Q9UK61	FAM208A	Protein FAM208A	1670	0	0	0	0	0	0.06	0	0	0	0		0	0	0	0	0	0	0	0	0	0	0	0	0	2	1	0	0	0	0	0	0	0	0	0	0	0	0	0	0	0
Q5VWN6	FAM208B	Protein FAM208B	2430	0	0	0	0	0	0	0	0	0	0		0	0	1	0	0	0	0	0	0	0	0	0	0	0	0	0	0	0	0	0	0	0	0	0	0	0	0	0	0	0
Q9NUQ9	FAM49B	Protein FAM49B	324	0	0.31	0	0	0	0	0	0	0	0.19		1	1	3	0	0	0	0	0	0	0	0	0	0	0	0	0	0	0	0	0	0	0	2	0	0	0	0	0	0	0
Q8NCA5	FAM98A	Protein FAM98A	519	0	0	0	0	0	0	0	0	0	0		0	0	0	0	0	0	0	0	0	0	0	0	0	0	0	0	0	0	0	1	0	0	0	0	0	0	0	0	0	0
Q52LJ0	FAM98B	Protein FAM98B	330	0	0.2	0	0	0	0	0	0	0	0		0	0	2	0	0	0	0	0	0	1	0	0	0	0	0	0	0	0	0	1	0	0	0	0	0	0	0	0	0	1
Q13045	FLII	Protein flightless-1 homolog	1269	0.07	0	0	0	0	0	0	0	0.14	0		0	2	1	0	0	0	0	0	0	0	0	0	0	0	0	0	0	0	0	2	0	0	0	0	0	0	0	2	0	0
Q14331	FRG1	Protein FRG1	258	0	0	0	0	0	0	0	0	0	0		0	1	0	0	0	0	0	0	0	0	0	0	0	0	0	0	0	0	0	0	0	0	0	0	0	0	0	0	0	0
Q86VS8	HOOK3	Protein Hook homolog 3	718	0	0	0	0	0	0	0	0	0	0		0	0	0	0	0	0	0	0	0	0	0	0	0	29	25	0	0	18	22	1	2	7	3	0	0	0	35	26	0	0
Q92613	PHF16	Protein Jade-3	823	0	0	0	0	0	0	0	0	0	0		0	0	0	0	0	0	0	0	0	0	0	0	0	0	0	0	0	0	0	0	1	0	0	0	0	0	0	0	0	0
Q8N5M9	JAGN1	Protein jagunal homolog 1	183	0	0	0	0	0	0	0	0	0	0		0	0	1	0	0	0	0	0	0	0	0	0	0	0	0	0	0	0	0	0	0	1	0	0	0	0	0	0	0	0
O75153	KIAA0664	Protein KIAA0664	1309	0	0.35	0	0	0	0	0	0	0	0		0	0	8	0	0	0	0	0	0	0	1	0	0	0	0	0	0	0	0	1	0	0	1	0	0	0	0	0	0	0
Q8N9T8	KRI1	Protein KRI1 homolog	709	0	0.37	0	0	0	0	0	0	0	0		0	1	5	0	0	0	0	0	0	0	0	0	0	0	0	0	0	0	0	0	1	0	0	0	0	0	0	0	0	0
Q96RT1	ERBB2IP	Protein LAP2	1412	0	0	0	0	0	0	0	0	0	0		0	0	0	0	0	0	0	0	0	0	0	0	0	0	0	0	0	0	2	0	0	0	0	0	0	0	3	5	0	0
Q3MHD2	LSM12	Protein LSM12 homolog	195	0	0	0	0	0	0	0	0	0.22	0		0	0	0	0	0	0	0	0	0	0	0	0	0	0	0	0	0	0	0	2	0	0	0	0	0	1	0	0	0	1
Q86UE4	MTDH	Protein LYRIC	582	0	0	0	0	0	0	0	0	0.17	0		0	0	0	0	0	0	0	0	0	0	0	0	0	0	0	0	0	0	0	2	0	0	0	0	0	0	0	0	0	0
P61326	MAGOH	Protein mago nashi homolog	146	0.57	0.38	0	0	0	0.59	0	0	0	0		7	3	3	2	0	1	0	0	0	1	0	1	0	2	3	0	0	0	0	1	0	0	0	0	2	1	0	0	0	0
Q9BXY0	MAK16	Protein MAK16 homolog	300	0	0.2	0	0	0	0	0	0	0.34	0		0	0	2	0	0	0	0	0	0	0	0	0	0	0	0	0	0	0	0	0	3	0	0	0	0	0	0	0	0	0
P61244	MAX	Protein max	160	0	0	0	0	0	0	0	0	0	0		0	1	0	0	0	0	0	0	0	0	0	0	0	0	0	0	0	0	0	0	0	0	0	0	0	0	0	0	0	0
Q9Y316	MEMO1	Protein MEMO1	297	0	0.2	0	0	0	0	0	0	0	0.47		0	0	2	0	0	0	0	0	0	0	0	0	0	0	0	0	0	0	0	0	0	0	5	0	0	0	0	0	0	0
Q7L592	C2orf56	Protein midA homolog, mitochondrial	441	0	0	0	0	0	0	0	0	0	0		0	0	0	0	0	0	0	0	0	0	0	0	0	0	0	0	0	0	0	1	0	0	0	0	0	0	0	0	0	0
P39210	MPV17	Protein Mpv17	176	0	0	0	0	0	0	0	0	0	0		0	0	0	0	0	1	0	0	0	1	0	1	0	0	0	0	0	0	0	0	0	0	0	0	0	0	0	0	0	0
Q8NHV4	NEDD1	Protein NEDD1	660	0	0	0	0	0	0	0	0	0	0		0	0	0	0	0	0	0	0	0	0	0	0	0	0	0	0	0	1	1	0	0	0	0	0	0	0	2	0	0	0
Q9BPW8	NIPSNAP1	Protein NipSnap homolog 1	284	0.35	0.42	0.11	0	0	0	0	0	0.23	0		2	3	6	0	0	2	0	0	0	1	1	0	0	0	0	0	0	0	0	2	0	0	0	0	0	0	0	0	0	2
O75323	GBAS	Protein NipSnap homolog 2	286	0.07	0.26	0	0	0	0	0	0	0	0		2	0	5	0	0	0	0	0	0	0	0	0	0	0	0	0	0	0	0	0	0	0	0	0	0	2	0	0	0	1
Q9BRX2	PELO	Protein pelota homolog	385	0	0	0	0	0	0	0	0	0	0		0	0	0	0	0	0	0	0	0	0	0	0	0	0	0	0	0	0	0	1	0	0	1	0	0	0	0	0	0	0
O14974	PPP1R12A	Protein phosphatase 1 regulatory subunit 12A	1030	0	0	0	0	0	0	0	0.01	0	0		0	0	0	0	0	0	0	0	0	0	0	0	0	0	0	0	0	2	3	0	0	0	0	0	0	0	4	5	0	0
Q8TAP8	PPP1R35	Protein phosphatase 1 regulatory subunit 35	253	0	0	0	0	0	0	0	0.21	0	0		0	0	0	0	0	0	0	0	0	0	0	0	0	0	0	0	0	0	2	0	0	0	0	0	0	0	0	0	0	0
Q15435	PPP1R7	Protein phosphatase 1 regulatory subunit 7	360	0	0	0	0	0	0	0	0	0	0		0	1	0	0	0	0	0	0	0	1	0	0	0	0	0	0	0	0	0	0	0	0	0	0	0	1	0	0	3	2
P35813	PPM1A	Protein phosphatase 1A	382	0	0.29	0	0	0	0	0	0	0	0		0	0	3	0	0	0	0	0	0	0	0	0	0	0	0	0	0	0	0	0	0	0	0	0	0	0	0	0	0	0
O15355	PPM1G	Protein phosphatase 1G	546	0	0.23	0	0	0	0	0	0	0	0		1	1	4	0	0	0	0	0	0	0	1	0	0	0	0	0	0	0	0	0	0	0	1	0	0	3	0	0	0	0
Q9ULR3	PPM1H	Protein phosphatase 1H	514	0	0.2	0	0	0	0	0	0	0	0		0	0	2	0	0	0	0	0	0	0	0	0	0	0	0	0	0	0	0	0	0	0	0	0	0	0	0	0	1	0
Q8WVV4	POF1B	Protein POF1B	589	0	0	0	0	0	0	0	0	0	0		0	0	0	1	2	0	0	0	0	0	0	0	0	2	2	0	0	0	1	0	0	2	0	19	2	0	1	0	0	0
Q86U86	PBRM1	Protein polybromo-1	1689	0	0	0	0	0	0	0	0	0	0		0	1	0	0	0	0	0	0	0	0	0	0	0	0	0	0	0	0	0	1	0	0	0	0	0	0	0	0	0	0
Q96M27	PRRC1	Protein PRRC1	445	0	0.2	0	0	0	0	0	0	0	0		0	0	2	0	0	0	0	0	0	0	0	0	0	0	0	0	0	0	0	0	0	1	1	0	0	0	0	0	0	1
Q9P258	RCC2	Protein RCC2	522	0.03	0	0	0	0	0	0	0	0	0		21	20	16	4	0	3	0	0	0	6	4	1	0	3	1	1	0	0	1	6	0	5	4	1	2	4	0	1	6	7
O15258	RER1	Protein RER1	196	0	0	0	0	0	0	0	0	0	0		0	0	1	0	0	0	0	0	0	0	0	0	0	0	0	0	0	0	0	0	0	0	0	0	0	0	0	0	0	0
Q96AA3	RFT1	Protein RFT1 homolog	541	0	0	0	0	0	0	0	0	0	0		0	0	1	0	0	0	0	0	0	0	0	0	0	0	0	0	0	0	0	0	0	0	0	0	0	0	0	0	0	0
Q14690	PDCD11	Protein RRP5 homolog	1871	0	0.41	0.27	0	0	0	0	0	0.74	0		0	1	11	0	0	5	0	0	0	0	1	0	0	0	0	0	0	0	0	5	3	0	0	0	0	1	0	0	1	2
P31949	S100A11	Protein S100-A11	105	0	0	0	0	0	0	0	0	0	0		0	0	0	0	0	3	0	0	0	0	0	0	2	0	2	0	1	2	0	0	2	0	1	4	3	1	1	0	1	0
Q9HCY8	S100A14	Protein S100-A14	104	0	0.01	0	0	0	0.01	0	0	0	0		0	0	0	2	0	1	0	0	0	1	0	0	0	0	2	0	0	1	0	0	0	0	0	5	0	0	1	1	0	0
P31151	S100A7	Protein S100-A7	101	0	0	0	0	0	0	0	0	0	0		1	1	0	0	1	1	0	0	0	2	0	1	5	0	3	1	0	1	1	0	0	0	0	9	9	0	4	1	0	0
Q5SY68	S100A7L2	Protein S100-A7-like 2	101	0	0	0	0	0	0	0	0	0	0		0	0	0	0	0	0	0	0	0	0	0	1	0	0	0	0	0	0	0	0	0	0	0	0	0	0	0	0	0	0
P05109	S100A8	Protein S100-A8	93	0	0	0	0	0	0	0	0	0	0		1	2	0	1	3	2	0	1	2	2	0	2	7	3	4	2	0	1	2	2	1	1	0	23	10	0	10	2	0	1
P06702	S100A9	Protein S100-A9	114	0	0	0	0	0	0	0	0	0	0		0	0	0	1	2	0	0	0	0	0	0	2	6	3	3	0	0	0	1	0	0	1	0	13	16	0	6	0	0	0
P25815	S100P	Protein S100-P	95	0	0	0	0	0	0	0	0	0	0		0	0	0	0	0	0	0	1	1	0	0	0	0	0	1	0	0	0	0	0	0	0	0	1	0	0	1	0	0	0
Q96ER3	SAAL1	Protein SAAL1	474	0	0.15	0	0	0	0	0	0	0	0		0	0	3	1	0	0	0	0	0	0	1	0	0	0	0	0	0	0	0	0	0	0	0	0	0	0	1	2	0	0
O43819	SCO2	Protein SCO2 homolog, mitochondrial	266	0	0	0	0	0	0	0	0	0	0		0	0	1	0	0	0	0	0	0	0	0	0	0	0	0	0	0	0	0	0	0	0	0	0	0	0	0	0	0	0
P55735	SEC13	Protein SEC13 homolog	322	0	0.01	0	0	0	0.01	0	0.04	0	0		4	2	7	0	0	1	0	0	0	3	1	1	0	4	4	0	0	4	5	3	1	1	2	0	0	0	7	3	1	0
Q01105	SET	Protein SET	290	0.35	0.15	0	0	0	0	0	0	0	0		4	5	3	2	0	0	0	0	0	0	0	0	0	0	0	0	0	0	0	1	0	0	0	0	1	3	0	0	0	0
Q96EA4	CCDC99	Protein Spindly	605	0	0	0	0	0	0.01	0	0.43	0	0		0	0	0	0	0	0	0	0	0	0	0	0	0	3	2	0	0	3	7	0	1	1	0	0	0	0	5	3	0	0
Q8N9Q2	SREK1IP1	Protein SREK1IP1	155	0	0	0	0	0	0	0	0	0	0		0	0	0	0	0	0	0	0	1	0	0	0	0	1	1	0	0	1	0	1	1	0	0	0	0	0	0	0	0	0
Q969Z0	TBRG4	Protein TBRG4	631	0	0.39	0	0	0	0	0	0	0	0		0	0	4	0	0	0	0	0	0	0	0	0	0	0	0	0	0	0	0	0	0	0	0	0	0	1	0	0	0	0
Q15436	SEC23A	Protein transport protein Sec23A	765	0	0.18	0	0	0	0	0	0	0	0.32		0	0	2	1	0	0	0	0	0	1	1	0	0	1	0	0	1	0	0	0	0	0	3	0	1	0	0	0	0	1
Q15437	SEC23B	Protein transport protein Sec23B	767	0.73	0.55	0	0	0.03	0	0	0	0.13	0.1		3	5	8	1	0	1	0	0	0	1	2	0	0	1	0	0	1	0	0	2	0	0	2	0	0	0	0	0	0	0
P53992	SEC24C	Protein transport protein Sec24C	1094	0.24	0.73	0	0	0.02	0	0	0	0	0.06		2	3	7	2	0	1	0	0	0	0	2	0	0	0	0	0	0	0	0	1	0	0	2	0	0	0	0	0	0	0
O94979	SEC31A	Protein transport protein Sec31A	1220	0	0	0	0	0	0	0	0.04	0	0		0	0	2	0	0	1	0	0	0	0	1	0	0	2	1	0	0	8	7	2	0	0	0	0	0	0	9	8	0	1
P61619	SEC61A1	Protein transport protein Sec61 subunit alpha isoform 1	476	0	0.06	0	0	0.18	0	0	0	0.01	0.03		0	2	2	3	2	0	0	0	0	1	3	0	4	0	0	0	0	0	0	2	0	2	3	3	2	2	0	0	0	0
P60468	SEC61B	Protein transport protein Sec61 subunit beta	96	0	0.21	0	0	0	0	0	0	0	0		0	0	2	0	0	0	0	0	0	0	1	0	0	0	0	0	0	0	0	0	0	0	0	0	0	1	0	0	0	0
Q70J99	UNC13D	Protein unc-13 homolog D	1090	0	0	0	0	0	0	0	0	0	0		0	0	1	0	0	0	0	0	0	0	1	0	0	0	0	0	0	0	0	0	0	0	0	0	0	0	0	0	0	0
Q9H3U1	UNC45A	Protein unc-45 homolog A	944	0	0	0	0	0	0	0	0.03	0	0		0	0	2	0	0	0	0	0	0	0	0	0	0	0	0	0	0	0	2	0	0	0	0	0	0	0	2	3	0	0
Q69YN4	KIAA1429	Protein virilizer homolog	1812	0	0	0	0	0	0	0	0	0	0		0	0	0	0	0	0	0	0	0	0	0	0	0	1	0	0	0	0	0	0	0	0	0	0	0	0	1	0	0	0
O75695	RP2	Protein XRP2	350	0	0	0	0	0	0	0	0	0	0		0	0	0	0	0	0	0	0	0	0	0	0	0	0	0	0	0	0	2	0	0	0	0	0	0	0	3	4	0	0
Q08188	TGM3	Protein-glutamine gamma-glutamyltransferase E	693	0	0	0	0	0	0	0	0	0	0		0	0	0	4	7	2	0	3	0	6	0	3	11	2	0	0	0	3	4	0	0	2	1	25	4	2	6	0	0	0
P22735	TGM1	Protein-glutamine gamma-glutamyltransferase K	817	0	0	0	0	0	0	0	0	0	0		0	0	0	4	3	0	0	1	0	4	0	2	0	1	12	0	0	5	4	0	9	1	1	22	2	0	2	2	0	0
P22061	PCMT1	Protein-L-isoaspartate(D-aspartate) O-methyltransferase	227	0	0	0	0	0	0	0	0	0	0		4	4	8	3	1	1	0	1	0	2	5	2	2	7	7	0	1	5	6	1	0	4	4	2	0	2	11	7	0	1
Q8WUK0	PTPMT1	Protein-tyrosine phosphatase mitochondrial 1	201	0	0	0	0	0	0	0	0	0	0		0	0	0	0	0	0	0	0	0	0	0	0	0	0	0	0	0	0	0	0	0	1	1	0	0	0	0	1	0	0
Q04941	PLP2	Proteolipid protein 2	152	0	0	0	0	0	0	0	0	0	0		0	0	0	0	1	0	0	0	0	0	0	0	0	0	0	0	0	0	0	0	0	0	0	0	1	0	0	0	0	0
P00734	F2	Prothrombin	622	0	0	0	0	0	0.07	0	0	0	0		0	0	0	0	0	0	0	0	0	0	0	0	0	4	4	0	0	0	1	0	0	1	1	2	2	1	1	3	0	0
P15498	VAV1	Proto-oncogene vav	845	0	0.34	0	0	0	0	0	0	0	0		0	0	5	0	0	0	0	0	0	0	0	0	0	0	0	0	0	0	0	0	0	0	0	0	0	0	0	0	0	0
Q96PZ0	PUS7	Pseudouridylate synthase 7 homolog	661	0	0	0	0	0	0	0	0	0	0		0	0	1	0	0	0	0	0	0	0	0	0	0	0	0	0	0	0	0	0	0	0	0	0	0	0	0	0	0	0
Q86U38	C14orf21	Pumilio domain-containing protein C14orf21	636	0	0	0	0	0	0	0	0	0	0		0	0	0	0	0	0	0	0	0	0	0	0	0	0	0	0	0	0	0	0	0	0	1	0	0	0	0	0	0	0
Q15397	KIAA0020	Pumilio domain-containing protein KIAA0020	648	0	0	0.09	0	0	0	0	0	0.34	0		0	0	1	0	0	2	0	0	0	1	0	0	0	0	0	0	0	0	0	1	2	0	0	0	0	0	0	0	1	0
P00491	PNP	Purine nucleoside phosphorylase	289	0	0.02	0	0	0	0	0	0	0	0		6	3	11	2	0	0	0	0	0	0	2	0	0	0	0	0	0	0	0	1	0	3	1	4	3	2	0	0	2	1
P55786	NPEPPS	Puromycin-sensitive aminopeptidase	919	0	0	0	0	0	0	0	0	0	0		3	1	9	0	0	0	0	0	0	4	6	0	0	0	0	0	0	0	0	2	0	0	2	4	4	6	0	0	0	0
O43865	AHCYL1	Putative adenosylhomocysteinase 2	530	0	0.2	0	0	0	0	0	0	0.26	0		0	0	2	0	0	0	0	0	0	0	0	0	0	0	0	0	0	0	0	2	0	0	0	0	0	1	0	0	0	0
Q7L2E3	DHX30	Putative ATP-dependent RNA helicase DHX30	1194	0	0.01	0.01	0	0	0	0	0	0	0		0	0	6	0	0	3	0	0	0	0	0	0	0	1	0	0	0	0	0	1	0	0	0	0	2	2	0	0	1	2
P0C7P4	UQCRFS1P1	Putative cytochrome b-c1 complex subunit Rieske-like protein 1	283	0.2	0.51	0	0	0	0	0	0	0	0		2	0	3	1	0	1	0	0	0	0	0	0	0	1	1	0	1	0	0	0	0	0	0	0	0	0	0	0	1	0
P0CG22	DHRS4L1	Putative dehydrogenase/reductase SDR family member 4-like 2	281	0	0	0	0	0	0	0	0	0.21	0		0	0	0	0	0	0	0	0	0	1	0	0	0	0	0	0	0	0	0	2	0	0	0	0	0	0	0	0	0	0
Q58FG1	HSP90AA4P	Putative heat shock protein HSP 90-alpha A4	418	0	0	0	0	0	0	0	0	0	0		22	16	17	9	3	8	1	0	0	8	11	3	0	4	4	6	6	1	1	1	0	4	4	3	4	11	6	5	7	13
Q58FF6	HSP90AB4P	Putative heat shock protein HSP 90-beta 4	505	0	0	0	0	0	0	0	0	0	0		3	6	8	4	1	2	1	1	0	1	5	1	2	2	5	4	3	2	4	0	2	4	3	3	3	4	6	4	8	3
Q9HCE1	MOV10	Putative helicase MOV-10	1003	0	0.48	0	0	0.07	0	0	0	0.2	0.17		0	1	9	0	0	1	0	0	0	0	2	0	0	0	0	0	0	0	0	2	0	0	2	0	0	0	0	0	1	0
Q96P11	NSUN5	Putative methyltransferase NSUN5	429	0	0	0	0	0	0	0	0	0	0.36		0	0	0	1	0	0	0	0	0	0	0	0	0	0	0	0	0	0	0	0	0	1	2	0	0	0	0	0	0	1
Q49A26	GLYR1	Putative oxidoreductase GLYR1	553	0	0	0	0	0	0	0	0	0	0		0	0	1	0	0	0	0	0	0	0	0	0	0	0	0	0	0	0	0	0	0	0	0	0	0	0	0	0	0	0
O43143	DHX15	Putative pre-mRNA-splicing factor ATP-dependent RNA helicase DHX15	795	0	0	0	0	0	0	0	0	0	0		15	18	22	5	1	6	1	0	0	6	7	0	2	9	6	2	2	0	2	12	4	3	6	0	6	6	2	6	6	9
O60231	DHX16	Putative pre-mRNA-splicing factor ATP-dependent RNA helicase DHX16	1041	0	0	0	0	0	0.39	0	0	0	0		0	0	1	0	0	0	0	0	0	0	1	0	0	3	0	0	0	0	0	0	0	0	0	0	0	1	0	0	0	0
Q96T37	RBM15	Putative RNA-binding protein 15	977	0	0.14	0	0	0	0	0	0	0.2	0		0	0	2	0	0	0	0	0	0	0	0	0	0	0	1	0	0	0	1	2	0	0	0	0	0	1	0	0	0	0
Q9Y383	LUC7L2	Putative RNA-binding protein Luc7-like 2	392	0	0	0	0.01	0	0.35	0	0	0.01	0		4	3	4	3	1	5	0	2	2	5	2	2	2	8	6	0	0	0	1	1	4	0	1	1	2	3	3	3	0	0
Q8IY81	FTSJ3	Putative rRNA methyltransferase 3	847	0	0.35	0	0	0	0	0	0	0.11	0		0	0	5	0	0	0	0	0	0	0	0	0	0	0	0	0	0	0	0	2	0	0	0	0	0	0	0	0	0	0
Q6NUJ5	PWWP2B	PWWP domain-containing protein 2B	590	0.1	0	0	0	0	0	0	0	0	0		2	0	0	0	0	0	0	0	0	0	0	0	0	0	0	0	0	0	0	0	0	0	0	0	0	0	0	0	0	0
Q96GD0	PDXP	Pyridoxal phosphate phosphatase	296	0	0.22	0	0	0	0	0	0	0	0		0	0	2	0	0	0	0	0	0	0	0	0	0	0	0	0	0	0	0	0	0	0	0	0	0	1	0	0	0	0
Q6K0P9	PYHIN1	Pyrin and HIN domain-containing protein 1	492	0	0	0	0	0	0	0	0	0	0		0	0	0	0	0	0	1	0	0	0	0	0	0	0	0	0	0	0	0	0	0	0	0	0	0	0	0	0	0	0
Q9NXJ5	PGPEP1	Pyroglutamyl-peptidase 1	209	0	0	0	0	0	0	0	0	0	0		0	1	0	0	0	0	0	0	0	0	0	0	0	0	0	0	0	0	0	0	0	0	0	0	0	0	0	0	0	0
P32322	PYCR1	Pyrroline-5-carboxylate reductase 1, mitochondrial	319	0	0	0	0	0	0	0	0	0	0		0	0	1	0	0	0	0	0	0	0	0	0	0	0	0	0	0	0	0	0	0	0	0	0	0	0	0	0	0	0
P08559	PDHA1	Pyruvate dehydrogenase E1 component subunit alpha, somatic form, mitochondrial	390	0	0.15	0.02	0	0	0	0	0	0.07	0.07		1	2	8	1	0	3	0	0	0	1	2	0	0	0	0	0	0	0	1	3	0	0	3	0	0	2	0	0	1	3
P11177	PDHB	Pyruvate dehydrogenase E1 component subunit beta, mitochondrial	359	0.08	0.28	0.3	0.02	0.28	0	0	0	0.18	0.03		3	3	6	2	0	5	0	0	0	2	5	0	0	0	0	0	0	0	0	3	0	0	2	0	0	2	0	0	0	3
O00330	PDHX	Pyruvate dehydrogenase protein X component, mitochondrial	501	0	0	0	0	0	0	0	0	0	0		0	0	1	0	0	0	0	0	0	0	0	0	0	0	0	0	0	0	0	0	0	0	0	0	0	0	0	0	0	0
P14618	PKM2	Pyruvate kinase isozymes M1/M2	531	0	0	0	0	0	0	0	0	0	0		42	40	53	28	16	17	1	3	2	11	28	6	9	0	2	15	12	4	7	26	1	20	36	12	28	20	6	2	25	30
P30613	PKLR	Pyruvate kinase isozymes R/L	574	0	0	0	0	0	0	0	0	0.14	0		0	1	3	1	0	1	0	1	0	0	0	1	0	0	0	0	0	0	0	4	0	0	1	0	1	2	0	0	1	3
Q9BXR0	QTRT1	Queuine tRNA-ribosyltransferase	403	0	0	0	0	0	0	0	0	0	0		0	0	1	0	0	0	0	0	0	0	0	0	0	0	0	0	0	0	0	0	0	0	0	0	0	0	0	0	0	0
Q08257	CRYZ	Quinone oxidoreductase	329	0.15	0.3	0	0	0	0	0	0	0	0		0	2	3	0	0	0	0	0	0	0	0	0	0	0	0	0	0	0	0	1	0	0	0	0	0	0	0	0	0	0
P31150	GDI1	Rab GDP dissociation inhibitor alpha	447	0	0.01	0	0	0	0	0	0	0	0		4	4	7	4	0	0	0	0	0	0	4	0	0	0	0	1	2	0	0	0	0	0	2	0	3	8	0	0	1	0
P50395	GDI2	Rab GDP dissociation inhibitor beta	445	0	0	0	0	0	0	0	0	0	0		9	13	18	8	2	1	0	0	0	1	11	0	0	0	0	3	7	1	0	2	0	1	6	0	10	8	0	0	5	0
Q5T7V8	GORAB	RAB6-interacting golgin	394	0	0	0	0	0	0.49	0	0	0	0		0	0	0	0	0	0	0	0	0	0	0	0	0	3	1	0	0	0	0	0	0	0	0	0	0	0	0	0	0	0
Q9H0H5	RACGAP1	Rac GTPase-activating protein 1	632	0	0	0	0	0	0.53	0	0	0	0		0	0	1	0	0	0	0	0	0	0	0	0	0	2	2	0	0	1	1	0	0	0	0	0	0	0	1	0	0	0
Q14699	RFTN1	Raftlin	578	0	0	0	0	0	0	0	0	0	0		0	0	0	0	0	0	0	0	0	0	0	0	0	0	0	0	0	3	4	0	0	0	0	0	0	0	7	5	0	0
Q96D71	REPS1	RalBP1-associated Eps domain-containing protein 1	796	0	0	0	0	0	0	0	0	0	0		0	0	0	0	0	0	0	0	0	0	0	0	0	0	0	0	0	0	1	0	0	0	0	0	0	0	0	1	0	0
P46060	RANGAP1	Ran GTPase-activating protein 1	587	0.06	0.3	0	0	0	0	0	0	0.3	0		1	3	8	1	0	1	0	0	0	0	1	0	0	0	0	0	0	0	0	3	2	0	1	0	1	2	0	0	1	0
Q9H6Z4	RANBP3	Ran-binding protein 3	567	0	0	0	0	0	0	0	0	0	0		0	0	1	0	0	0	0	0	0	0	0	0	0	0	0	0	0	0	0	0	0	0	0	0	0	1	0	0	0	0
P43487	RANBP1	Ran-specific GTPase-activating protein	201	0.12	0.04	0	0	0	0	0	0	0	0		3	4	3	0	0	0	0	0	0	0	0	0	0	0	0	0	0	0	0	1	0	0	0	0	0	2	0	0	0	3
P52306	RAP1GDS1	Rap1 GTPase-GDP dissociation stimulator 1	607	0.17	0.45	0	0	0	0	0	0	0.23	0		2	0	6	0	0	1	0	0	0	0	1	0	0	0	0	0	0	0	0	2	0	0	0	0	0	0	0	0	0	1
Q13283	G3BP1	Ras GTPase-activating protein-binding protein 1	466	0.33	0.77	0	0	0	0	0	0	0.19	0		1	3	5	2	0	1	0	0	0	0	0	0	0	0	0	0	0	0	0	2	0	0	0	0	0	0	0	0	0	0
Q9UN86	G3BP2	Ras GTPase-activating protein-binding protein 2	482	0	0.33	0	0	0	0	0	0	0	0		0	1	4	0	0	1	0	0	0	0	0	0	0	0	0	0	0	0	0	1	0	0	0	0	0	0	0	0	0	0
P46940	IQGAP1	Ras GTPase-activating-like protein IQGAP1	1657	0.01	0.18	0	0	0.23	0	0	0	0.13	0		7	7	17	6	1	0	0	0	0	4	10	5	3	0	0	0	0	0	0	7	0	0	0	2	0	2	0	0	0	7
Q13576	IQGAP2	Ras GTPase-activating-like protein IQGAP2	1575	0	0	0	0	0	0	0	0	0	0		1	3	2	0	0	2	0	0	0	0	1	0	0	0	0	0	0	3	5	3	0	0	2	0	0	1	3	5	2	2
P63000	RAC1	Ras-related C3 botulinum toxin substrate 1	192	0.26	0.1	0.07	0.03	0.2	0	0.03	0	0.38	0.55		5	5	5	1	0	3	0	0	1	2	4	2	0	0	0	2	0	0	0	5	1	3	4	0	2	0	0	0	2	1
Q5VZM2	RRAGB	Ras-related GTP-binding protein B	374	0	0	0	0	0	0	0	0	0	0		0	0	0	0	0	0	0	0	0	0	0	0	0	0	0	0	0	0	0	1	0	0	0	0	0	0	0	0	0	0
P61026	RAB10	Ras-related protein Rab-10	200	0	0	0	0	0	0	0	0	0	0		2	3	12	6	2	8	0	0	0	3	7	0	2	1	0	1	0	1	0	5	0	3	3	1	3	3	2	0	5	4
P62491	RAB11A	Ras-related protein Rab-11A	216	0	0	0	0	0	0	0	0	0	0		2	0	9	3	0	1	0	0	0	2	3	0	0	0	0	0	0	0	0	1	0	1	3	1	3	5	0	0	6	0
P61106	RAB14	Ras-related protein Rab-14	215	0	0.04	0.11	0	0	0	0	0	0.04	0		2	0	8	2	1	6	0	0	0	1	3	0	0	0	0	1	0	0	0	4	1	2	1	1	1	1	1	0	3	1
Q9NP72	RAB18	Ras-related protein Rab-18	206	0	0	0	0	0	0	0	0	0	0		1	0	1	0	0	0	0	0	0	0	0	0	0	0	0	0	0	0	0	0	0	0	0	0	0	0	0	0	0	0
P62820	RAB1A	Ras-related protein Rab-1A	205	0	0	0	0	0	0	0	0	0	0		2	2	12	6	1	9	0	0	0	3	9	0	2	0	0	1	0	1	0	6	0	5	7	2	4	5	1	2	6	3
Q9H0U4	RAB1B	Ras-related protein Rab-1B	201	0	0	0	0	0	0	0	0	0	0		2	3	13	6	2	10	0	0	0	3	9	0	2	0	0	1	0	1	0	6	0	4	5	2	4	6	1	2	7	3
Q9UL25	RAB21	Ras-related protein Rab-21	225	0	0.1	0	0	0	0	0	0	0	0		0	0	2	0	0	0	0	0	0	0	0	0	0	0	0	0	0	0	0	1	0	0	0	0	0	0	0	0	1	1
P61019	RAB2A	Ras-related protein Rab-2A	212	0	0.14	0	0	0	0	0	0	0.07	0		1	1	4	1	0	0	0	0	0	1	0	0	0	0	0	0	0	0	0	2	0	0	1	0	0	2	0	0	0	2
P0DI83	RAB34	Ras-related protein Rab-34, isoform NARR	198	0	0	0	0	0	0.41	0	0	0	0		0	0	0	0	0	0	0	0	0	0	0	0	0	1	2	0	0	1	1	0	0	0	0	0	0	0	1	0	0	0
Q15286	RAB35	Ras-related protein Rab-35	201	0	0	0	0	0	0	0	0	0	0		0	0	7	1	1	6	0	0	0	1	2	0	0	0	0	1	0	0	2	3	0	1	0	1	1	0	6	5	3	1
P20339	RAB5A	Ras-related protein Rab-5A	215	0	0.01	0	0	0	0	0	0	0.03	0		2	1	5	0	0	0	0	0	0	2	1	0	0	0	0	0	0	0	0	3	0	0	0	0	3	2	0	0	1	1
P61020	RAB5B	Ras-related protein Rab-5B	215	0.01	0.01	0	0.01	0.01	0	0	0	0	0		2	2	3	0	0	0	0	0	0	2	2	0	0	0	0	0	0	0	0	1	0	0	1	0	3	2	0	0	0	1
P51148	RAB5C	Ras-related protein Rab-5C	216	0	0	0	0	0	0	0	0	0	0		4	1	8	2	0	1	0	0	0	3	2	0	2	0	1	1	0	0	0	2	0	1	3	0	4	5	0	0	2	1
P20340	RAB6A	Ras-related protein Rab-6A	208	0	0	0	0	0	0	0	0	0.03	0.03		1	1	0	0	0	1	0	0	0	0	0	0	0	0	0	0	0	0	0	2	0	0	2	0	1	2	0	0	1	1
P51149	RAB7A	Ras-related protein Rab-7a	207	0.11	0.2	0.01	0	0	0	0	0	0	0.01		6	6	11	3	0	3	0	0	0	1	1	0	0	0	0	0	0	0	0	2	1	0	3	0	1	1	0	0	2	3
P61006	RAB8A	Ras-related protein Rab-8A	207	0	0.01	0.01	0	0	0	0	0	0.01	0		1	2	12	3	1	7	0	0	0	3	5	0	2	0	0	1	0	1	0	6	0	2	4	1	3	3	1	0	3	2
P11233	RALA	Ras-related protein Ral-A	206	0	0.13	0	0	0	0	0	0	0	0		0	1	0	2	0	0	0	0	0	0	0	0	0	0	0	0	0	0	0	0	0	0	0	0	0	0	2	1	1	0
P61224	RAP1B	Ras-related protein Rap-1b	184	0	0	0.01	0	0	0	0	0	0	0.02		2	3	7	1	0	7	0	0	0	4	3	1	0	1	0	1	2	0	1	3	0	0	7	0	4	0	0	1	5	4
P61225	RAP2B	Ras-related protein Rap-2b	183	0	0	0	0	0	0	0	0.01	0	0		0	1	2	0	0	0	0	0	0	0	0	0	0	0	0	1	0	2	2	1	0	0	0	0	0	0	3	3	1	0
Q13127	REST	RE1-silencing transcription factor	1097	0	0	0	0	0	0	0	0	0	0		0	1	0	0	0	0	0	0	0	0	0	0	0	0	0	0	0	0	0	0	0	0	0	0	0	0	0	0	0	0
Q96HR9	REEP6	Receptor expression-enhancing protein 6	184	0	0	0	0	0	0	0	0	0	0		0	0	0	0	0	0	0	0	0	0	0	0	0	0	0	0	0	0	0	0	0	0	1	0	0	0	0	0	0	0
P08575	PTPRC	Receptor-type tyrosine-protein phosphatase C	1304	0.41	0.28	0	0	0	0	0	0	0.41	0.17		4	5	6	0	0	0	0	0	0	0	1	0	0	0	0	0	0	0	0	4	0	2	0	0	0	0	0	0	1	2
Q9NQG5	RPRD1B	Regulation of nuclear pre-mRNA domain-containing protein 1B	326	0	0	0	0	0	0	0	0	0	0		0	1	0	0	0	0	0	0	0	0	0	0	0	0	0	0	0	0	0	0	0	0	0	0	0	0	0	0	0	0
O95758	ROD1	Regulator of differentiation 1	552	0.07	0	0	0	0	0	0	0	0.46	0		3	2	0	0	0	0	0	0	0	0	0	0	0	1	1	0	0	0	0	5	0	0	0	0	0	2	0	0	0	2
P49795	RGS19	Regulator of G-protein signaling 19	217	0	0	0	0	0	0	0	0.33	0	0		0	0	0	0	0	0	0	0	0	0	0	0	0	0	0	0	0	1	4	0	0	0	0	0	0	0	2	3	0	0
Q92900	UPF1	Regulator of nonsense transcripts 1	1129	0	0.1	0	0	0	0	0	0	0	0.01		3	3	13	3	0	1	0	0	0	0	2	0	0	0	0	0	0	0	0	3	0	0	4	0	2	3	0	0	2	2
P35251	RFC1	Replication factor C subunit 1	1148	0	0.1	0	0	0	0	0	0	0	0		1	1	3	0	0	0	0	0	0	0	0	0	0	0	0	0	0	0	0	1	0	0	1	0	0	0	0	0	0	0
P35250	RFC2	Replication factor C subunit 2	354	0	0.46	0.27	0	0.34	0	0	0.19	0.35	0		1	1	8	0	0	3	0	0	0	0	4	0	0	0	0	0	0	0	2	3	0	0	1	0	0	1	0	0	0	1
P40938	RFC3	Replication factor C subunit 3	356	0.22	0.18	0	0	0	0	0	0	0	0.28		2	1	2	0	0	0	0	0	0	0	0	0	0	1	1	0	0	1	0	1	1	1	2	0	0	0	0	0	0	0
P35249	RFC4	Replication factor C subunit 4	363	0.24	0.75	0.23	0	0.35	0	0	0.18	0	0		2	1	4	2	0	3	0	0	0	0	2	0	3	1	0	0	0	0	2	0	0	0	1	0	0	0	0	0	0	0
P40937	RFC5	Replication factor C subunit 5	340	0.27	0.21	0	0	0.29	0	0	0	0	0		1	2	2	0	0	0	0	0	0	0	3	0	0	0	0	0	0	0	0	0	0	0	0	0	0	0	0	0	0	1
P35244	RPA3	Replication protein A 14 kDa subunit	121	0.34	0.24	0	0	0	0.55	0	0	0	0		1	2	2	0	0	1	0	0	0	0	0	0	0	3	1	0	0	0	0	0	0	0	0	0	0	1	0	0	0	0
P15927	RPA2	Replication protein A 32 kDa subunit	270	0.01	0.02	0	0	0	0.48	0	0.03	0	0		1	2	3	0	0	1	0	0	0	0	0	0	0	5	2	0	0	0	2	0	0	0	1	0	1	0	2	2	0	0
P27694	RPA1	Replication protein A 70 kDa DNA-binding subunit	616	0	0	0	0	0	0.23	0	0	0	0		2	4	11	2	0	3	0	0	0	0	1	0	0	16	9	0	0	5	5	1	2	1	3	0	3	5	10	9	0	0
Q15293	RCN1	Reticulocalbin-1	331	0	0	0	0	0	0	0	0	0	0		0	0	0	0	0	1	0	0	0	0	0	0	0	0	0	0	0	0	0	0	0	0	0	0	0	0	0	0	0	0
O95197	RTN3	Reticulon-3	1032	0	0	0.01	0	0	0	0	0	0	0.04		1	0	0	0	0	2	0	0	0	0	1	0	0	0	0	0	0	0	0	0	0	2	2	0	2	0	0	0	3	0
Q9NQC3	RTN4	Reticulon-4	1192	0	0.24	0	0	0	0	0	0	0	0		1	0	3	1	0	0	0	0	0	0	1	0	0	0	0	0	1	0	0	1	0	1	1	1	1	0	0	0	0	0
Q8TA86	RP9	Retinitis pigmentosa 9 protein	221	0	0.38	0	0	0.07	0.29	0	0	0.28	0		0	0	4	3	0	1	0	0	0	0	2	0	2	3	0	0	1	0	0	3	0	0	1	4	0	0	0	0	0	0
Q15291	RBBP5	Retinoblastoma-binding protein 5	538	0	0	0	0	0	0	0	0	0	0		0	0	1	0	0	0	0	0	0	0	1	0	0	0	0	0	0	0	0	0	0	0	0	0	0	0	0	0	0	0
P28702	RXRB	Retinoic acid receptor RXR-beta	533	0	0	0	0	0	0	0	0	0	0		0	0	0	0	0	0	0	0	0	0	0	0	0	0	0	0	0	0	0	1	0	0	0	0	0	0	0	0	0	1
Q8TC12	RDH11	Retinol dehydrogenase 11	318	0	0.31	0.09	0	0	0	0	0	0	0		0	0	3	0	0	2	0	0	0	0	1	0	0	0	0	0	0	0	0	0	0	0	0	0	0	0	0	0	0	0
Q53RT3	ASPRV1	Retroviral-like aspartic protease 1	343	0	0	0.15	0	0	0	0	0	0	0		0	0	0	1	2	0	0	0	0	0	0	0	0	0	0	0	1	0	0	0	0	0	0	1	1	0	0	0	0	0
P52565	ARHGDIA	Rho GDP-dissociation inhibitor 1	204	0	0	0	0	0	0	0	0	0	0		4	4	5	2	1	0	0	0	0	1	2	0	0	0	0	0	0	0	0	2	0	0	2	0	4	6	0	0	2	0
P52566	ARHGDIB	Rho GDP-dissociation inhibitor 2	201	0.4	0.11	0.06	0	0.11	0	0	0	0.15	0.17		14	11	10	4	4	3	1	0	0	1	6	0	0	0	0	2	0	0	0	6	1	0	6	0	0	0	0	0	5	4
Q07960	ARHGAP1	Rho GTPase-activating protein 1	439	0	0	0	0	0	0	0	0	0	0		0	0	1	0	0	0	0	0	0	0	0	0	0	0	0	0	0	0	0	1	0	0	0	0	0	0	0	0	0	0
Q53QZ3	ARHGAP15	Rho GTPase-activating protein 15	475	0	0	0	0	0	0	0	0	0	0		0	0	1	0	0	0	0	0	0	0	0	0	0	0	0	0	0	0	0	0	0	0	0	0	0	0	0	0	0	1
Q14CB8	ARHGAP19	Rho GTPase-activating protein 19	494	0	0	0	0	0	0	0	0	0	0		0	0	1	0	0	0	0	0	0	0	0	0	0	0	0	0	0	0	0	0	0	0	0	0	0	0	0	0	0	0
Q7Z6I6	ARHGAP30	Rho GTPase-activating protein 30	1101	0	0	0	0	0	0	0	0	0	0		0	0	0	0	0	0	0	0	0	0	0	0	0	0	0	0	0	1	0	0	0	0	0	0	0	0	0	0	0	0
P98171	ARHGAP4	Rho GTPase-activating protein 4	946	0.4	0.48	0	0	0.14	0	0	0	0	0		2	3	3	1	0	0	0	0	0	1	0	2	0	0	0	0	0	0	0	0	0	0	1	0	0	0	0	1	0	0
Q92888	ARHGEF1	Rho guanine nucleotide exchange factor 1	912	0	0	0	0	0.06	0	0	0	0	0		0	0	1	0	0	0	0	0	0	0	2	0	0	0	0	0	0	0	0	0	0	0	0	0	0	0	0	0	0	3
P84095	RHOG	Rho-related GTP-binding protein RhoG	191	0.42	0.24	0.06	0.02	0.07	0	0	0	0.28	0.03		6	7	8	1	0	3	0	0	1	2	3	0	0	0	0	1	0	0	0	4	0	1	2	0	1	0	0	0	2	2
Q15669	RHOH	Rho-related GTP-binding protein RhoH	191	0.31	0	0	0	0	0	0	0	0.39	0		2	1	1	0	0	0	0	0	0	1	0	0	0	0	0	0	0	0	0	3	0	0	0	0	0	0	0	1	0	0
O75792	RNASEH2A	Ribonuclease H2 subunit A	299	0	0.19	0	0	0	0	0	0	0	0		1	0	2	0	0	0	0	0	0	0	0	0	0	0	0	0	0	0	0	0	0	0	0	0	0	0	0	0	0	0
Q5TBB1	RNASEH2B	Ribonuclease H2 subunit B	312	0	0	0	0	0	0	0	0	0	0		0	0	0	0	0	1	0	0	0	0	0	0	0	0	0	0	0	0	0	0	0	0	0	0	0	0	0	0	0	0
Q8TDP1	RNASEH2C	Ribonuclease H2 subunit C	164	0	0.54	0	0	0	0	0	0	0	0		0	0	3	1	0	0	0	0	0	0	0	0	0	0	0	0	0	0	0	0	0	0	0	0	0	0	0	0	0	1
P13489	RNH1	Ribonuclease inhibitor	461	0.04	0.14	0	0	0	0	0	0	0.09	0.2		3	4	8	1	0	2	0	0	0	0	2	0	0	0	0	0	0	0	0	3	0	1	4	1	3	0	0	1	0	1
P78346	RPP30	Ribonuclease P protein subunit p30	268	0.28	0	0	0	0	0	0	0	0	0		1	2	0	0	0	0	0	0	0	0	0	0	0	0	0	0	0	0	0	0	0	0	0	0	0	0	0	0	0	0
Q8IY67	RAVER1	Ribonucleoprotein PTB-binding 1	606	0	0.1	0	0	0	0	0	0	0.16	0		0	1	2	0	0	0	0	0	0	0	0	0	0	0	0	0	0	0	0	2	0	0	1	0	0	0	0	0	0	0
P23921	RRM1	Ribonucleoside-diphosphate reductase large subunit	792	0.29	0.79	0	0	0	0	0	0	0.41	0		3	0	9	2	0	0	0	0	0	0	0	0	0	0	0	0	0	1	0	3	0	0	1	0	0	0	0	0	1	0
P31350	RRM2	Ribonucleoside-diphosphate reductase subunit M2	389	0.28	0.41	0	0	0	0	0	0	0	0		3	0	5	0	0	0	0	0	0	0	0	0	0	0	0	0	0	0	0	0	0	0	1	0	0	0	0	0	0	0
P49247	RPIA	Ribose-5-phosphate isomerase	311	0	0.19	0	0	0	0	0	0	0	0		0	1	2	0	0	0	0	0	0	0	1	0	0	0	0	0	0	1	0	0	0	0	1	0	0	0	0	0	0	0
P60891	PRPS1	Ribose-phosphate pyrophosphokinase 1	318	0	0	0	0	0	0	0	0	0	0		8	5	3	2	0	2	0	0	0	3	2	1	0	0	0	0	0	0	0	0	0	2	3	0	6	2	0	0	4	1
P11908	PRPS2	Ribose-phosphate pyrophosphokinase 2	318	0	0	0	0	0	0	0	0	0	0		5	4	3	1	0	3	0	0	0	3	0	1	0	0	0	0	0	0	0	0	0	2	2	0	5	1	0	0	3	1
O76021	RSL1D1	Ribosomal L1 domain-containing protein 1	490	0	0.07	0	0	0	0	0	0	0.07	0		1	0	11	0	2	3	0	0	0	0	1	0	0	0	0	0	0	0	0	6	0	0	3	0	1	0	0	0	4	6
P51812	RPS6KA3	Ribosomal protein S6 kinase alpha-3	740	0	0.3	0	0	0	0	0	0	0	0		0	0	4	0	0	1	0	0	0	0	0	0	0	0	0	0	0	0	0	0	0	0	1	0	0	0	0	0	0	0
P56182	RRP1	Ribosomal RNA processing protein 1 homolog A	461	0	0.1	0	0	0	0	0	0	0	0		1	0	3	0	0	0	0	0	0	0	0	0	0	0	0	0	0	0	0	0	0	0	0	0	0	0	0	2	0	1
Q14684	RRP1B	Ribosomal RNA processing protein 1 homolog B	758	0	0.07	0	0	0	0	0	0	0.11	0		0	0	2	0	0	0	0	0	0	0	0	0	0	0	0	0	0	0	0	2	0	0	0	0	0	0	0	0	0	0
Q92979	EMG1	Ribosomal RNA small subunit methyltransferase NEP1	244	0	0	0	0	0.3	0	0	0	0	0		0	0	1	0	0	0	0	0	0	0	3	0	0	0	0	0	0	0	0	1	0	0	0	0	0	0	0	0	0	1
O43159	RRP8	Ribosomal RNA-processing protein 8	456	0	0	0	0	0	0	0	0	0.26	0		0	0	0	0	0	0	0	0	0	0	0	0	0	0	0	0	0	0	0	0	2	0	0	0	0	0	0	0	0	0
Q14137	BOP1	Ribosome biogenesis protein BOP1	746	0	0.41	0	0	0	0	0	0	0	0		0	0	7	0	0	0	0	0	0	0	0	0	0	0	0	0	0	0	0	1	0	0	0	0	0	0	0	0	0	2
Q8TDN6	BRIX1	Ribosome biogenesis protein BRX1 homolog	353	0	0.33	0	0.15	0	0	0	0	0.26	0		0	0	3	0	0	1	0	0	0	2	0	0	0	0	0	0	0	0	0	2	0	0	0	0	0	1	0	0	0	0
Q9GZL7	WDR12	Ribosome biogenesis protein WDR12	423	0.01	0.34	0.03	0	0	0	0	0	0.14	0		2	0	7	2	0	2	0	0	0	1	0	0	0	0	0	0	0	0	0	1	2	0	0	0	0	1	0	0	2	1
Q15050	RRS1	Ribosome biogenesis regulatory protein homolog	365	0	0	0	0	0	0	0	0	0.22	0		0	0	0	0	0	0	0	0	0	0	0	0	0	0	0	0	0	0	0	2	0	0	0	0	0	0	0	0	0	0
Q9H7B2	RPF2	Ribosome production factor 2 homolog	306	0	0	0	0	0	0	0	0	0	0		0	0	1	1	0	0	0	0	0	1	0	0	0	0	0	0	0	0	0	0	0	0	0	0	1	0	0	0	1	0
Q9Y508	RNF114	RING finger protein 114	228	0	0	0	0	0	0	0	0	0	0		0	0	1	0	0	0	0	0	0	0	0	0	0	0	0	0	0	0	0	1	0	0	0	0	0	0	0	0	0	0
Q96EP0	RNF31	RING finger protein 31	1072	0	0	0.1	0	0	0	0	0	0	0		0	0	0	0	0	3	0	0	0	0	0	0	0	0	0	0	0	0	0	0	0	0	0	0	0	0	0	0	0	0
Q9H2S5	RNF39	RING finger protein 39	420	0	0	0	0	0	0	0	0	0	0		0	0	0	0	0	0	0	0	0	0	1	0	0	0	0	0	0	0	0	0	0	0	0	0	0	0	0	0	0	0
Q15633	TARBP2	RISC-loading complex subunit TARBP2	366	0	0	0	0	0	0	0	0	0	0		0	0	1	0	0	0	0	0	0	0	0	0	0	0	0	0	0	0	0	1	0	0	0	0	0	0	0	0	0	0
O00442	RTCD1	RNA 3_-terminal phosphate cyclase	366	0	0.17	0	0	0	0	0	0	0	0		0	0	2	0	0	0	0	0	0	0	0	0	0	0	0	0	0	0	0	1	0	0	0	0	0	0	0	0	0	0
Q9Y2P8	RCL1	RNA 3_-terminal phosphate cyclase-like protein	373	0	0.31	0	0	0	0	0	0	0	0		0	0	4	0	0	0	0	0	0	0	0	0	0	0	0	0	0	0	0	1	0	0	0	0	0	0	0	0	0	2
Q9HC36	RNMTL1	RNA methyltransferase-like protein 1	420	0	0	0	0	0	0	0	0	0	0		1	0	0	0	0	0	0	0	0	0	0	0	0	0	0	0	0	0	0	0	0	0	0	0	0	1	0	0	0	0
Q8N7H5	PAF1	RNA polymerase II-associated factor 1 homolog	531	0	0	0	0	0	0	0	0	0	0		0	0	0	0	0	0	0	0	0	0	0	0	0	0	0	0	0	0	0	1	0	0	0	0	0	0	0	0	0	0
Q6PD62	CTR9	RNA polymerase-associated protein CTR9 homolog	1173	0	0	0	0	0	0	0	0	0	0		1	0	1	0	0	0	0	0	0	0	0	0	0	0	0	0	0	0	0	0	0	0	0	0	0	0	0	0	0	0
P38159	RBMX	RNA-binding motif protein, X chromosome	391	0	0.01	0	0	0	0.38	0	0	0	0		6	6	20	14	1	4	0	0	0	3	5	0	8	18	2	0	0	5	6	9	7	3	6	0	8	7	4	3	3	1
Q9Y388	RBMX2	RNA-binding motif protein, X-linked 2	322	0	0	0	0	0	0.24	0	0	0	0		0	0	0	0	0	0	0	0	0	0	0	0	0	0	2	0	0	0	0	0	0	0	0	0	0	0	0	0	0	0
P98175	RBM10	RNA-binding protein 10	930	0	0	0	0	0	0	0	0	0	0		0	0	1	0	0	0	0	0	0	0	0	0	0	0	0	0	0	0	0	1	0	0	1	0	0	0	0	0	0	0
Q9NTZ6	RBM12	RNA-binding protein 12	932	0	0.14	0	0.12	0	0	0	0	0	0		0	0	2	0	0	0	0	0	0	2	1	0	0	0	0	0	0	0	0	1	0	0	0	0	0	0	0	0	0	1
Q8IXT5	RBM12B	RNA-binding protein 12B	1001	0	0	0	0.12	0	0	0	0	0	0		0	0	1	0	0	0	0	0	0	2	0	0	0	1	0	0	0	0	0	0	1	0	0	0	0	0	2	0	0	0
P49756	RBM25	RNA-binding protein 25	843	0	0.2	0	0.07	0	0.22	0	0	0	0		0	0	3	1	0	0	0	0	0	2	1	0	0	2	1	1	1	0	0	0	0	0	1	3	0	0	0	0	0	0
Q14498	RBM39	RNA-binding protein 39	530	0	0	0	0	0	0.04	0	0	0	0		0	3	7	7	1	6	0	2	3	4	3	3	2	11	8	1	1	2	2	2	1	1	2	3	1	0	7	6	2	2
Q9BWF3	RBM4	RNA-binding protein 4	364	0	0.26	0	0	0	0	0	0	0	0		1	1	4	0	0	0	0	0	0	0	0	0	0	0	0	0	0	0	0	0	1	0	0	0	1	1	0	0	0	0
P52756	RBM5	RNA-binding protein 5	815	0	0	0	0	0	0	0	0	0	0		0	0	1	0	0	0	0	0	0	0	0	0	0	0	1	0	0	0	0	0	0	0	0	0	0	0	0	0	0	0
P78332	RBM6	RNA-binding protein 6	1123	0	0	0	0	0	0	0	0	0	0		0	0	1	0	0	0	0	0	0	0	0	0	0	0	0	0	0	0	0	0	0	0	0	0	0	0	0	0	0	0
Q9Y5S9	RBM8A	RNA-binding protein 8A	174	0	0	0	0	0	0.08	0	0	0	0		0	2	5	0	0	0	0	0	0	2	0	0	0	4	5	0	0	2	1	2	0	0	0	0	1	1	3	3	1	1
Q01844	EWSR1	RNA-binding protein EWS	656	0	0.09	0	0	0	0	0	0.17	0	0		0	0	2	0	1	1	0	0	0	1	0	1	1	0	0	0	0	2	0	0	0	0	1	0	0	0	0	0	0	0
P35637	FUS	RNA-binding protein FUS	526	0	0.19	0	0.09	0	0.21	0	0	0.35	0		0	1	5	0	0	1	0	0	0	2	1	0	0	2	1	0	0	0	1	2	2	0	0	0	0	2	1	0	0	0
Q96DH6	MSI2	RNA-binding protein Musashi homolog 2	328	0	0	0	0	0	0	0	0	0	0		0	0	1	0	0	0	0	0	0	1	0	0	0	0	0	0	0	0	0	0	0	0	0	0	0	0	0	0	0	0
Q9NRX1	PNO1	RNA-binding protein PNO1	252	0	0.34	0	0	0	0	0	0	0	0		0	0	3	0	0	0	0	0	0	0	0	0	0	0	0	0	0	0	0	0	1	0	1	0	0	0	0	0	0	0
Q9UKM9	RALY	RNA-binding protein Raly	306	0	0	0	0	0	0.01	0	0	0	0		8	6	12	5	0	9	0	0	0	4	6	1	0	11	5	0	0	0	5	4	5	0	5	0	3	2	7	3	4	4
Q15287	RNPS1	RNA-binding protein with serine-rich domain 1	305	0	0.68	0	0.15	0	0	0	0	0	0		1	1	6	2	0	0	0	0	0	2	1	0	0	0	1	0	0	0	0	1	0	0	0	0	0	1	0	0	0	1
P22087	FBL	rRNA 2_-O-methyltransferase fibrillarin	321	0.23	0.14	0.15	0.21	0.01	0	0	0	0.06	0.03		13	10	16	2	2	8	0	0	0	6	4	0	3	2	1	0	0	0	2	5	0	3	5	0	2	1	0	0	3	4
Q9Y324	FCF1	rRNA-processing protein FCF1 homolog	198	0	0	0	0	0	0	0	0	0	0		0	0	1	0	0	0	0	0	0	0	0	0	0	0	0	0	0	0	0	0	0	0	0	0	0	0	0	0	0	0
Q5JTH9	RRP12	RRP12-like protein	1297	0	0.28	0	0	0	0	0	0	0.57	0.06		0	0	6	0	0	1	0	0	0	0	0	0	0	0	0	0	0	0	0	3	3	0	2	0	0	0	0	0	0	0
Q96T51	RUFY1	RUN and FYVE domain-containing protein 1	708	0	0	0	0	0	0	0	0	0	0		0	0	1	0	0	0	0	0	0	0	0	0	0	0	0	0	0	0	0	0	0	0	0	0	0	0	0	0	0	0
Q01196	RUNX1	Runt-related transcription factor 1	453	0.24	0	0	0.33	0	0	0	0	0.44	0		2	1	0	0	0	1	0	0	0	3	0	0	0	0	1	0	0	0	0	4	0	0	0	0	0	0	0	1	0	0
Q9Y265	RUVBL1	RuvB-like 1	456	0	0	0	0	0	0	0	0	0	0		10	9	19	9	4	15	0	1	0	4	9	3	0	9	4	3	6	3	5	12	0	4	9	0	3	3	8	9	6	5
Q15413	RYR3	Ryanodine receptor 3	4870	0	0	0	0	0	0	0	0	0	0		0	0	0	0	0	0	1	0	0	0	0	0	0	0	0	0	0	0	0	0	0	0	0	0	0	0	0	0	0	0
Q8NBX0	SCCPDH	Saccharopine dehydrogenase-like oxidoreductase	429	0.12	0	0	0	0	0	0	0	0	0		2	0	1	0	0	1	0	0	0	0	0	0	0	0	0	0	0	0	0	1	0	0	0	0	0	0	0	0	0	0
P31153	MAT2A	S-adenosylmethionine synthase isoform type-2	395	0.1	0.03	0	0	0	0	0	0	0	0.01		4	5	4	0	0	0	0	0	0	0	0	0	0	0	0	0	0	0	0	0	0	0	2	0	1	4	0	0	0	1
Q9NWH9	SLTM	SAFB-like transcription modulator	1034	0	0	0	0	0	0	0	0.07	0	0		0	0	2	0	0	0	0	0	0	0	0	0	0	3	9	0	0	8	11	0	0	0	0	0	0	0	8	14	0	0
P16615	ATP2A2	Sarcoplasmic/endoplasmic reticulum calcium ATPase 2	1042	0	0.03	0	0	0	0	0	0	0.01	0		4	2	10	4	0	2	0	0	0	2	2	0	0	1	0	0	0	0	0	5	0	1	3	0	3	3	0	0	1	3
Q93084	ATP2A3	Sarcoplasmic/endoplasmic reticulum calcium ATPase 3	1043	0.03	0.08	0.04	0.09	0.04	0	0	0	0.11	0.12		2	1	3	0	0	2	0	0	0	2	2	0	0	0	0	0	0	0	0	2	0	0	2	0	1	0	0	0	0	2
Q15424	SAFB	Scaffold attachment factor B1	915	0	0.07	0	0	0.01	0.09	0	0	0.02	0.02		2	0	11	1	0	0	0	0	0	0	1	0	2	4	2	0	0	0	0	4	1	0	4	0	1	1	2	3	0	1
Q14151	SAFB2	Scaffold attachment factor B2	953	0	0.11	0	0	0	0.04	0	0	0.71	0		1	0	7	0	0	0	0	0	0	0	0	0	0	0	2	0	0	0	0	4	4	0	0	0	0	1	2	1	0	1
Q6X4U4	SOSTDC1	Sclerostin domain-containing protein 1	206	0	0	0.14	0	0	0	0	0	0	0		0	0	0	0	0	2	0	0	0	1	0	0	0	0	0	0	0	0	0	0	1	0	0	0	0	0	1	0	0	0
Q9UHJ3	SFMBT1	Scm-like with four MBT domains protein 1	866	0	0	0	0	0	0	0	0	0	0		1	0	0	0	0	0	0	0	0	0	0	0	0	0	0	0	0	0	0	0	0	0	0	0	0	0	0	0	0	0
Q6P3W7	SCYL2	SCY1-like protein 2	929	0	0	0	0	0	0	0	0	0	0		0	0	0	0	0	0	0	0	0	0	1	0	0	0	0	0	0	1	0	0	0	0	1	0	0	0	1	1	0	0
Q8WVM8	SCFD1	Sec1 family domain-containing protein 1	642	0	0.54	0	0	0	0	0	0	0	0		0	0	4	1	0	0	0	0	0	1	0	0	0	0	0	0	0	0	0	0	0	0	0	0	0	0	0	0	0	0
Q9Y6Y8	SEC23IP	SEC23-interacting protein	1000	0	0.04	0	0	0	0	0	0	0	0		0	0	2	0	0	0	0	0	0	0	1	0	0	0	0	0	0	0	0	0	0	0	0	0	0	0	0	0	0	0
O15126	SCAMP1	Secretory carrier-associated membrane protein 1	338	0	0	0	0	0	0	0	0	0	0		0	0	1	0	0	0	0	0	0	0	0	0	0	0	0	0	0	0	0	0	0	0	0	0	0	0	0	0	0	0
O14828	SCAMP3	Secretory carrier-associated membrane protein 3	347	0	0	0	0	0	0	0	0	0	0		0	0	0	0	0	0	0	0	0	0	0	0	0	0	0	0	0	0	0	1	0	0	0	0	0	0	0	0	0	0
O14641	DVL2	Segment polarity protein dishevelled homolog DVL-2	736	0	0	0	0	0	0	0	0	0	0		0	0	1	0	0	0	0	0	0	0	0	0	0	0	0	0	0	0	0	0	0	0	0	0	0	0	0	0	0	0
P49903	SEPHS1	Selenide, water dikinase 1	392	0	0.17	0	0	0	0	0	0	0	0		0	0	2	0	0	0	0	0	0	0	0	0	0	0	0	0	0	0	0	0	0	0	0	0	0	0	0	0	0	0
P57772	EEFSEC	Selenocysteine-specific elongation factor	596	0	0.1	0	0	0	0	0	0	0	0		0	0	2	0	0	0	0	0	0	0	0	0	0	0	0	0	0	0	0	0	0	0	0	0	0	0	0	0	0	0
P49908	SEPP1	Selenoprotein P	381	0	0	0	0	0	0	0	0	0	0		0	0	0	0	0	0	0	0	0	0	0	0	0	1	0	0	0	0	0	0	0	0	0	0	0	0	0	0	0	0
Q9P0U3	SENP1	Sentrin-specific protease 1	644	0	0	0	0	0	0	0	0	0	0		0	0	0	0	0	0	0	0	0	0	0	0	0	0	0	0	0	0	0	0	1	0	0	0	0	0	0	0	0	0
Q9H4L4	SENP3	Sentrin-specific protease 3	574	0	0	0	0	0	0	0	0	0	0		0	0	1	0	0	0	0	0	0	0	0	0	0	0	0	0	0	0	0	0	1	0	1	0	0	0	0	0	0	0
Q8WYJ6	SEPT1	Septin-1	367	0.36	0.04	0.06	0	0	0	0	0	0	0.15		6	5	1	2	1	3	0	0	0	0	0	0	0	0	0	0	0	0	0	0	0	0	3	0	0	0	0	0	3	2
Q15019	SEPT2	Septin-2	361	0.01	0.01	0	0	0	0	0	0	0	0		0	2	3	0	0	1	0	0	0	0	1	0	0	0	0	0	0	0	0	0	0	0	1	0	1	1	0	0	3	0
Q14141	SEPT6	Septin-6	434	0.39	0.47	0.12	0	0.11	0	0.04	0	0	0.5		6	4	9	2	0	3	0	0	0	0	3	0	0	0	0	0	2	0	0	0	0	0	8	0	0	1	0	0	0	3
Q16181	SEPT7	Septin-7	437	0.21	0.24	0	0	0.01	0	0	0	0.01	0.11		6	7	9	2	0	2	0	0	0	0	3	0	0	0	0	2	0	0	0	2	0	0	4	0	0	0	0	0	6	1
Q9UHD8	SEPT9	Septin-9	586	0.06	0.06	0	0	0.33	0	0.19	0	0.03	0.51		5	6	5	1	1	1	0	0	0	1	6	0	0	0	0	4	2	0	0	3	0	3	8	0	0	0	0	0	6	1
Q13501	SQSTM1	Sequestosome-1	440	0	0	0	0	0	0	0	0	0	0		0	0	0	0	0	1	0	0	0	0	0	0	0	0	0	0	0	0	0	0	0	0	0	0	0	0	0	0	0	0
P34896	SHMT1	Serine hydroxymethyltransferase, cytosolic	483	0.12	0	0	0	0	0	0.14	0	0	0		1	2	1	1	0	1	0	0	0	0	1	0	0	0	0	2	0	0	0	0	0	0	1	0	0	1	0	0	1	0
P34897	SHMT2	Serine hydroxymethyltransferase, mitochondrial	504	0	0	0	0	0	0	0	0	0	0		10	9	28	3	1	6	0	0	0	5	8	0	0	0	0	4	0	0	0	5	0	2	8	0	5	9	0	0	5	7
Q8IYB3	SRRM1	Serine/arginine repetitive matrix protein 1	904	0	0.07	0	0	0	0.07	0	0.39	0	0		0	0	0	5	0	0	0	0	0	0	0	1	0	5	2	0	0	6	3	0	0	0	0	3	0	0	5	2	0	0
Q07955	SRSF1	Serine/arginine-rich splicing factor 1	248	0	0	0	0	0	0.02	0	0	0	0		7	7	19	10	4	13	0	2	2	4	6	0	10	19	8	2	1	7	10	11	8	2	7	0	9	2	7	10	4	6
O75494	SRSF10	Serine/arginine-rich splicing factor 10	262	0.01	0.02	0	0	0	0.01	0	0.01	0	0		3	3	6	1	0	0	0	0	0	0	0	0	0	1	2	1	0	0	2	1	1	0	1	0	1	2	1	2	1	0
Q01130	SRSF2	Serine/arginine-rich splicing factor 2	221	0	0.06	0	0	0.17	0.01	0	0	0	0		1	0	5	3	1	2	0	1	1	1	0	0	4	2	1	0	0	1	0	1	0	0	0	0	4	1	1	0	0	1
P84103	SRSF3	Serine/arginine-rich splicing factor 3	164	0	0	0	0	0	0	0	0	0	0		5	3	7	2	1	3	0	0	0	0	5	2	4	7	3	1	0	0	2	4	5	2	3	0	3	8	2	3	6	3
Q08170	SRSF4	Serine/arginine-rich splicing factor 4	494	0	0	0	0	0	0.01	0	0	0	0		1	0	7	6	0	3	0	0	0	0	3	0	2	9	4	0	0	6	5	0	5	0	5	0	4	4	4	6	1	1
Q13243	SRSF5	Serine/arginine-rich splicing factor 5	272	0	0.05	0	0	0	0.05	0	0	0	0		1	0	3	4	0	2	0	0	0	0	0	0	2	4	0	0	0	1	2	0	0	0	2	0	2	1	1	2	1	1
Q13247	SRSF6	Serine/arginine-rich splicing factor 6	344	0	0	0	0	0	0	0	0	0	0		1	0	8	8	0	6	0	0	0	2	2	0	2	10	6	0	0	8	6	2	5	0	5	0	7	4	5	6	2	1
Q16629	SRSF7	Serine/arginine-rich splicing factor 7	238	0	0	0	0	0	0	0	0	0	0		5	5	10	6	3	6	0	0	0	2	3	3	6	5	4	0	0	1	0	3	4	1	2	0	6	8	4	4	1	1
Q13242	SRSF9	Serine/arginine-rich splicing factor 9	221	0	0	0	0	0	0	0	0	0	0		7	3	10	3	1	2	0	0	0	1	5	0	2	3	3	0	0	3	3	3	3	0	4	0	5	4	3	1	7	3
Q13043	STK4	Serine/threonine-protein kinase 4	487	0	0	0	0	0	0	0	0	0	0		0	0	0	0	0	0	0	0	0	0	0	0	0	0	0	0	0	0	0	1	0	0	0	0	0	0	0	0	0	0
P10398	ARAF	Serine/threonine-protein kinase A-Raf	606	0	0	0	0	0	0	0	0	0	0		0	0	0	0	0	0	0	0	0	0	0	0	0	0	0	0	0	0	0	1	0	0	0	0	0	0	0	0	0	0
Q9BZL6	PRKD2	Serine/threonine-protein kinase D2	878	0	0	0	0	0	0	0	0	0	0		0	0	1	0	0	0	0	0	0	0	0	0	0	0	0	0	0	0	0	0	0	0	0	0	0	0	0	0	0	0
Q9P289	MST4	Serine/threonine-protein kinase MST4	416	0	0	0	0	0	0	0	0	0	0		0	0	1	0	0	1	0	0	0	0	0	0	0	0	0	0	0	0	0	0	0	1	0	0	0	0	1	0	1	0
Q16512	PKN1	Serine/threonine-protein kinase N1	942	0	0.14	0	0	0	0	0	0	0	0		0	0	3	0	0	0	0	0	0	0	0	0	0	0	0	0	0	0	0	0	0	0	0	0	0	0	0	0	0	0
Q8TD19	NEK9	Serine/threonine-protein kinase Nek9	979	0.14	0	0	0	0	0	0	0	0	0		0	2	0	0	0	0	0	0	0	0	0	0	0	0	0	0	0	0	0	1	0	0	0	0	0	0	0	0	0	1
Q13177	PAK2	Serine/threonine-protein kinase PAK 2	524	0.15	0.46	0	0	0	0	0	0	0	0		1	2	3	1	0	0	0	0	0	0	0	0	0	0	0	0	0	0	0	1	0	0	0	0	0	0	0	0	0	0
P53350	PLK1	Serine/threonine-protein kinase PLK1	603	0	0	0	0	0	0	0	0	0	0		0	0	0	0	0	0	0	0	0	0	0	0	0	0	0	0	0	0	0	0	1	0	0	0	0	0	0	0	0	0
Q13523	PRPF4B	Serine/threonine-protein kinase PRP4 homolog	1007	0	0.04	0	0	0.1	0	0	0	0	0		0	0	2	0	0	0	0	0	0	0	0	1	2	0	0	0	0	0	0	0	0	0	0	0	0	0	0	0	0	0
Q99986	VRK1	Serine/threonine-protein kinase VRK1	396	0.18	0.76	0	0	0	0	0	0	0	0		0	2	5	2	0	0	0	0	0	1	1	0	0	1	0	0	0	0	0	0	0	1	1	0	0	1	0	0	0	0
Q9H4A3	WNK1	Serine/threonine-protein kinase WNK1	2382	0	0.01	0	0	0	0	0	0	0.02	0		1	0	2	0	0	0	0	0	0	0	0	0	0	0	0	0	0	0	0	2	0	0	0	0	0	0	0	0	0	0
O95747	OXSR1	Serine/threonine-protein kinaseR1	527	0.07	0.11	0	0	0.03	0	0	0	0	0		2	2	4	0	0	1	0	0	0	0	2	0	0	0	0	0	0	0	0	0	0	0	1	0	0	0	1	1	1	0
Q14738	PPP2R5D	Serine/threonine-protein phosphatase 2A 56 kDa regulatory subunit delta isoform	602	0	0.34	0	0	0	0	0	0	0	0		0	0	4	0	0	0	0	0	0	0	0	0	0	0	0	0	0	0	0	0	0	0	0	0	0	0	0	0	0	0
P30153	PPP2R1A	Serine/threonine-protein phosphatase 2A 65 kDa regulatory subunit A alpha isoform	589	0	0	0	0	0.29	0	0	0	0	0		7	7	17	3	0	5	0	0	1	4	20	11	7	3	3	2	6	3	3	4	0	2	10	0	5	8	2	2	7	3
P30154	PPP2R1B	Serine/threonine-protein phosphatase 2A 65 kDa regulatory subunit A beta isoform	601	0	0	0	0	0.19	0	0.01	0	0	0		3	2	5	1	0	2	0	0	0	2	9	4	3	0	0	2	4	0	0	0	0	0	3	0	3	2	0	0	4	2
Q15257	PPP2R4	Serine/threonine-protein phosphatase 2A activator	358	0	0.18	0	0	0	0	0	0	0	0		0	0	2	0	0	0	0	0	0	0	0	0	0	0	0	0	0	0	0	0	0	0	0	0	0	0	0	0	0	0
P67775	PPP2CA	Serine/threonine-protein phosphatase 2A catalytic subunit alpha isoform	309	0	0	0	0	0	0	0	0	0	0		2	3	4	3	0	2	0	0	0	0	4	2	2	0	0	0	0	0	0	1	0	2	2	0	5	5	0	0	1	0
Q08209	PPP3CA	Serine/threonine-protein phosphatase 2B catalytic subunit alpha isoform	521	0	0.29	0	0.17	0.07	0	0	0	0.2	0		1	1	5	0	0	0	0	0	1	2	2	0	0	0	0	0	0	0	0	2	0	0	0	0	1	0	0	0	1	0
O15084	ANKRD28	Serine/threonine-protein phosphatase 6 regulatory ankyrin repeat subunit A	1053	0	0	0	0	0	0	0	0	0	0		0	0	0	0	0	0	0	0	0	0	0	0	0	0	0	0	0	0	0	1	0	0	0	0	0	0	0	0	0	0
Q9UPN7	PPP6R1	Serine/threonine-protein phosphatase 6 regulatory subunit 1	881	0	0.06	0	0	0	0	0	0	0	0		0	0	2	0	0	0	0	0	0	0	1	0	0	0	0	0	0	0	0	1	0	0	0	0	0	0	0	0	0	0
Q96HS1	PGAM5	Serine/threonine-protein phosphatase PGAM5, mitochondrial	289	0	0.01	0.56	0	0	0.24	0	0.08	0	0		1	0	5	1	4	8	0	0	0	1	0	1	0	4	3	0	0	3	2	1	0	0	1	0	0	1	4	1	1	0
P62136	PPP1CA	Serine/threonine-protein phosphatase PP1-alpha catalytic subunit	330	0	0	0	0	0	0	0	0	0	0		7	10	8	3	0	2	1	0	0	2	8	0	0	3	0	0	2	0	3	1	3	2	8	0	8	2	5	11	4	6
P62140	PPP1CB	Serine/threonine-protein phosphatase PP1-beta catalytic subunit	327	0	0	0	0	0	0	0	0	0	0		6	9	8	3	0	2	1	0	0	2	6	0	0	3	0	0	2	0	2	1	2	2	7	0	8	3	4	9	4	6
P36873	PPP1CC	Serine/threonine-protein phosphatase PP1-gamma catalytic subunit	323	0	0	0	0	0	0	0	0	0	0		5	8	7	3	0	3	1	0	0	2	7	0	0	3	0	0	2	0	2	1	2	2	7	0	8	1	4	9	4	6
P49591	SARS	Serine0tRNA ligase, cytoplasmic	514	0.35	0.2	0	0	0	0	0	0	0	0		2	2	2	0	0	1	0	0	0	0	0	0	0	0	0	0	1	0	0	0	0	0	0	0	0	0	0	0	1	0
Q9NP81	SARS2	Serine0tRNA ligase, mitochondrial	518	0	0	0	0	0	0	0	0	0	0		0	0	1	0	0	0	0	0	0	0	0	0	0	0	0	0	0	0	0	0	0	0	0	0	0	0	0	0	0	0
Q9Y3F4	STRAP	Serine-threonine kinase receptor-associated protein	350	0	0	0	0	0	0	0	0	0	0		5	6	11	0	0	0	0	0	0	0	1	0	0	5	7	0	0	3	2	5	0	0	5	0	0	5	3	7	1	4
P02787	TF	Serotransferrin	698	0	0	0	0.35	0	0	0	0	0	0		0	0	0	0	1	0	0	3	0	0	0	0	0	0	0	0	0	0	0	0	0	0	0	3	0	0	0	0	0	0
Q8IW75	SERPINA12	Serpin A12	414	0	0	0	0	0	0	0	0	0.23	0		0	0	0	0	0	0	0	0	0	0	0	0	0	0	0	0	0	0	0	0	2	0	0	3	0	0	0	0	0	0
Q96P63	SERPINB12	Serpin B12	405	0	0	0.15	0	0	0	0	0	0	0		2	1	0	3	6	2	0	0	0	4	0	3	4	2	3	0	0	0	0	2	0	1	0	6	2	0	2	1	1	0
P29508	SERPINB3	Serpin B3	390	0	0	0	0	0	0	0	0	0	0		0	0	0	0	4	1	0	1	0	3	0	3	0	0	2	0	0	0	0	1	3	0	0	14	9	0	3	0	0	0
P48594	SERPINB4	Serpin B4	390	0	0	0	0	0	0	0	0	0	0		0	0	0	0	2	0	0	1	0	2	0	3	0	0	0	0	0	0	0	1	3	0	0	7	7	0	0	0	0	0
P35237	SERPINB6	Serpin B6	376	0	0	0.12	0	0	0	0	0	0	0		1	0	0	0	2	0	0	0	0	0	0	0	0	0	0	0	0	0	0	0	0	0	0	0	0	0	0	0	0	0
O75635	SERPINB7	Serpin B7	380	0	0	0	0	0	0	0	0	0	0		0	0	0	0	0	0	0	0	0	1	0	0	0	0	0	0	0	0	0	0	0	0	0	3	0	0	0	0	0	0
P50452	SERPINB8	Serpin B8	374	0	0	0	0	0	0	0	0	0.18	0		1	1	0	0	1	0	0	0	0	0	0	0	0	0	0	0	0	0	0	2	0	0	0	0	0	0	0	1	0	1
P50454	SERPINH1	Serpin H1	418	0	0	0	0	0	0	0	0	0	0		0	0	2	0	0	3	0	0	0	1	1	0	0	0	0	0	1	0	0	1	0	0	1	0	4	2	0	0	1	1
Q9BXP5	SRRT	Serrate RNA effector molecule homolog	876	0	0.41	0	0	0	0.15	0	0	0	0		0	0	9	1	1	0	0	0	0	1	1	0	0	2	0	1	1	0	0	0	1	0	1	0	2	1	0	0	0	0
P02768	ALB	Serum albumin	609	0	0	0	0	0	0	0	0	0	0		5	3	7	11	14	16	12	25	13	12	7	13	21	43	14	12	16	12	13	14	38	8	5	75	35	13	14	12	11	8
P27169	PON1	Serum paraoxonase/arylesterase 1	355	0	0	0	0	0	0.09	0	0	0	0		0	0	0	0	0	0	0	0	0	0	0	0	0	5	3	1	2	0	3	0	0	3	3	1	0	3	1	2	1	2
Q9C0A6	SETD5	SET domain-containing protein 5	1442	0	0	0	0	0	0	0	0	0	0		0	0	0	0	0	1	0	0	0	0	0	0	0	0	0	0	0	0	0	0	0	0	0	0	0	0	0	0	0	0
Q9UQR0	SCML2	Sex comb on midleg-like protein 2	700	0	0	0	0	0	0.36	0	0	0	0		0	0	0	0	0	0	0	0	0	0	0	0	0	2	2	0	0	0	0	0	0	0	0	0	0	0	0	0	0	0
O60880	SH2D1A	SH2 domain-containing protein 1A	128	0	0	0	0	0	0	0	0	0	0		0	0	0	0	0	0	0	0	0	0	0	0	0	0	0	0	0	0	0	0	0	1	1	0	0	0	0	0	0	0
O75368	SH3BGRL	SH3 domain-binding glutamic acid-rich-like protein	114	0	0	0	0	0	0	0	0	0	0		0	0	1	0	0	0	0	0	0	0	0	0	0	0	0	0	0	0	0	0	0	0	0	0	0	0	0	0	0	0
Q9H299	SH3BGRL3	SH3 domain-binding glutamic acid-rich-like protein 3	93	0	0	0	0	0	0	0	0	0	0		0	0	1	0	0	0	0	0	0	0	0	0	0	0	0	0	0	0	0	0	0	0	0	0	1	0	0	0	3	0
Q9Y3L3	SH3BP1	SH3 domain-binding protein 1	701	0	0	0	0	0	0	0	0	0	0		0	0	0	0	0	0	0	0	0	0	0	0	0	0	1	0	0	1	1	0	0	0	0	0	0	0	1	4	0	0
Q8TBC3	SHKBP1	SH3KBP1-binding protein 1	707	0	0	0	0	0	0	0	0	0	0		0	0	0	0	0	0	0	0	0	0	0	0	0	0	0	0	0	1	0	0	0	0	0	0	0	0	2	0	0	0
Q9H0F6	SHARPIN	Sharpin	387	0	0	0	0	0	0	0	0	0	0		0	0	0	0	0	1	0	0	0	0	0	0	0	0	0	0	0	0	0	0	0	0	0	0	0	0	0	0	0	0
P45954	ACADSB	Short/branched chain specific acyl-CoA dehydrogenase, mitochondrial	432	0	0	0	0	0	0	0	0	0	0		1	0	1	0	0	0	0	0	0	0	0	0	0	0	0	0	0	0	0	0	0	0	0	0	0	0	0	0	0	0
Q8NEX9	SDR9C7	Short-chain dehydrogenase/reductase family 9C member 7	313	0	0	0	0	0	0.39	0	0	0	0		0	0	0	0	0	0	0	0	0	0	0	0	0	0	3	0	0	0	0	0	0	0	0	3	0	0	0	0	0	0
Q9NR45	NANS	Sialic acid synthase	359	0	0	0	0	0	0	0	0	0	0		0	0	1	0	0	0	0	0	0	0	0	0	0	0	0	0	0	0	0	0	0	0	0	0	0	0	0	0	0	0
Q9H9B4	SFXN1	Sideroflexin-1	322	0.03	0.03	0.04	0.08	0.01	0	0	0	0.2	0		3	1	3	0	0	3	0	0	0	3	0	2	0	1	0	0	0	0	0	4	0	0	0	0	0	0	0	0	1	5
P67812	SEC11A	Signal peptidase complex catalytic subunit SEC11A	179	0	0	0	0	0	0	0	0	0.22	0		0	1	1	0	0	0	0	0	0	0	0	0	0	0	0	0	0	0	0	2	0	0	0	0	0	0	0	0	1	1
P61009	SPCS3	Signal peptidase complex subunit 3	180	0	0.11	0	0	0	0	0	0	0	0		0	0	2	0	0	0	0	0	0	0	0	0	0	0	0	0	0	0	0	0	0	0	0	0	0	2	0	0	0	0
P37108	SRP14	Signal recognition particle 14 kDa protein	136	0	0	0	0	0	0	0	0.26	0	0.2		0	1	1	0	0	0	0	0	0	1	0	1	0	0	0	0	0	2	0	1	0	0	2	0	0	2	0	0	0	0
P09132	SRP19	Signal recognition particle 19 kDa protein	144	0	0.27	0	0	0	0	0	0	0	0		0	0	2	0	0	0	0	0	0	0	0	0	0	0	0	0	0	0	0	0	0	0	1	0	0	0	0	0	0	0
P61011	SRP54	Signal recognition particle 54 kDa protein	504	0	0.41	0	0	0	0	0	0	0.26	0		0	0	5	0	0	0	0	0	0	0	0	0	0	0	0	0	0	0	0	2	0	0	1	0	0	1	0	0	0	0
Q9UHB9	SRP68	Signal recognition particle 68 kDa protein	627	0.07	0.17	0	0	0.08	0	0	0	0	0		3	2	7	0	0	0	0	0	0	0	3	0	0	0	1	0	0	0	0	1	0	0	0	0	0	2	0	0	1	1
O76094	SRP72	Signal recognition particle 72 kDa protein	671	0.07	0.77	0	0	0	0	0	0	0.38	0.12		2	0	8	2	0	0	0	0	0	1	1	0	0	0	0	0	0	0	0	4	0	0	2	0	0	0	0	0	0	0
P49458	SRP9	Signal recognition particle 9 kDa protein	86	0	0	0	0	0	0	0	0	0	0		0	1	0	1	0	0	0	0	0	0	1	0	0	0	0	0	0	0	0	0	0	1	0	1	1	0	0	0	1	0
P08240	SRPR	Signal recognition particle receptor subunit alpha	638	0	0	0	0	0	0	0	0	0	0		1	0	0	0	0	0	0	0	0	0	0	0	0	0	0	0	0	0	0	0	0	0	0	0	0	0	0	0	0	0
Q9Y5M8	SRPRB	Signal recognition particle receptor subunit beta	271	0.2	0.49	0.14	0	0.43	0	0	0	0	0.22		0	2	8	0	0	2	0	0	0	0	4	0	0	0	0	0	0	0	0	0	1	0	2	0	0	0	0	0	0	1
P42224	STAT1	Signal transducer and activator of transcription 1-alpha/beta	750	0	0	0	0	0	0	0	0	0	0		0	0	0	0	0	1	0	0	0	0	1	0	0	0	0	0	0	0	0	1	0	1	0	0	1	0	0	0	0	0
P40763	STAT3	Signal transducer and activator of transcription 3	770	0.56	0.28	0	0	0	0	0	0	0	0		2	5	3	0	0	1	0	0	0	0	0	1	0	0	0	0	0	0	0	1	0	0	1	0	0	0	0	0	0	1
P42229	STAT5A	Signal transducer and activator of transcription 5A	794	0.02	0.3	0	0	0	0	0	0	0.14	0.18		4	2	9	3	0	2	0	0	0	0	2	0	0	0	0	0	1	1	1	4	0	3	3	0	0	0	0	0	3	3
P51692	STAT5B	Signal transducer and activator of transcription 5B	787	0.04	0.14	0	0	0	0	0	0	0	0.01		5	5	10	3	0	2	0	0	0	0	2	0	0	0	0	0	0	1	1	2	0	2	3	0	0	0	0	0	3	5
O43166	SIPA1L1	Signal-induced proliferation-associated 1-like protein 1	1804	0	0	0	0	0	0	0	0.42	0	0		0	0	0	0	2	1	0	0	0	0	0	0	1	0	0	0	0	8	14	1	0	0	0	0	0	0	7	10	0	1
Q04837	SSBP1	Single-stranded DNA-binding protein, mitochondrial	148	0	0	0	0	0	0.01	0	0	0	0		4	4	9	5	3	6	0	0	0	1	4	2	2	11	4	1	0	4	0	0	6	1	5	0	3	1	7	5	7	1
Q29RF7	PDS5A	Sister chromatid cohesion protein PDS5 homolog A	1337	0.14	0.29	0	0	0	0	0	0.23	0.67	0		3	2	6	0	0	1	0	0	0	0	0	0	0	0	0	0	0	1	3	5	2	0	1	0	0	0	0	0	0	0
Q9NTI5	PDS5B	Sister chromatid cohesion protein PDS5 homolog B	1447	0	0	0	0	0	0	0	0	0.17	0		1	0	1	0	0	1	0	0	0	1	0	0	0	0	0	0	0	0	0	0	2	0	0	0	0	0	0	0	0	0
O60232	SSSCA1	Sjoegren syndrome/scleroderma autoantigen 1	199	0	0	0	0	0	0	0	0	0	0		0	0	1	0	0	0	0	0	0	0	0	0	0	0	0	0	0	0	1	0	0	0	0	0	0	0	2	0	0	0
Q5T750	XP32	Skin-specific protein 32	250	0	0	0	0	0	0	0	0	0	0		0	1	1	5	0	1	0	1	0	3	0	2	5	4	2	0	0	1	0	1	5	1	3	12	5	0	2	3	0	0
O43765	SGTA	Small glutamine-rich tetratricopeptide repeat-containing protein alpha	313	0	0	0.1	0	0	0	0	0	0	0		0	0	1	0	0	2	0	0	0	0	0	0	0	0	0	0	0	0	0	0	0	0	0	0	0	0	0	0	0	0
P62304	SNRPE	Small nuclear ribonucleoprotein E	92	0	0.01	0	0	0	0	0	0	0	0		1	2	3	3	0	2	0	0	0	0	2	0	1	2	1	1	1	0	1	1	2	0	1	1	1	1	2	3	0	0
P62306	SNRPF	Small nuclear ribonucleoprotein F	86	0	0	0	0	0	0	0	0	0	0		0	0	1	1	0	0	0	0	0	0	0	0	0	1	1	0	0	0	0	1	0	0	0	0	0	0	0	0	0	1
P62314	SNRPD1	Small nuclear ribonucleoprotein Sm D1	119	0	0	0	0	0	0	0	0	0	0		5	4	4	3	1	4	0	0	0	2	4	1	4	3	2	0	1	0	0	3	0	0	2	0	4	4	0	2	5	5
P62316	SNRPD2	Small nuclear ribonucleoprotein Sm D2	118	0	0	0	0	0	0	0	0	0.04	0		4	3	6	5	3	3	0	0	0	2	4	2	6	4	6	2	2	2	3	2	9	4	2	2	5	3	2	6	2	1
P62318	SNRPD3	Small nuclear ribonucleoprotein Sm D3	126	0.03	0.11	0	0	0	0	0	0	0	0.01		3	4	8	2	1	0	0	0	0	1	2	0	0	0	0	0	0	0	0	1	1	0	2	0	3	1	0	1	0	1
P63162	SNRPN	Small nuclear ribonucleoprotein-associated protein N	240	0	0.1	0	0	0.03	0.01	0	0	0.03	0.07		3	2	9	2	0	0	0	0	0	0	2	0	3	2	1	0	0	0	1	3	0	3	2	0	1	2	1	3	0	0
P14678	SNRPB	Small nuclear ribonucleoprotein-associated proteins B and B_	240	0	0.15	0	0	0.01	0.01	0	0	0.03	0.06		3	2	10	2	0	0	0	0	0	0	2	0	3	2	1	0	0	0	1	3	0	3	2	0	1	2	1	3	0	0
P22532	SPRR2D	Small proline-rich protein 2D	72	0	0	0	0.01	0	0	0	0	0.49	0		1	0	0	3	1	0	0	7	1	2	0	1	2	1	9	0	0	1	0	0	15	0	1	16	6	0	3	0	0	0
Q96RM1	SPRR2F	Small proline-rich protein 2F	72	0	0	0	0	0	0.01	0	0	0.01	0		0	0	0	1	0	0	0	4	0	0	0	0	2	1	6	0	0	0	0	0	5	0	0	9	5	0	1	0	0	0
O75691	UTP20	Small subunit processome component 20 homolog	2785	0	0	0	0	0	0	0	0	0.14	0		0	0	0	0	0	0	0	0	0	0	0	0	0	0	0	0	0	0	0	2	0	0	0	0	0	2	0	0	0	0
P63165	SUMO1	Small ubiquitin-related modifier 1	101	0.55	0	0	0	0	0	0	0	0	0		2	2	1	0	0	0	0	0	0	0	0	0	0	0	0	0	0	0	0	0	0	0	0	0	0	0	0	0	0	0
P61956	SUMO2	Small ubiquitin-related modifier 2	95	0	0	0	0	0	0	0	0	0.01	0		1	1	2	0	0	1	0	0	0	1	0	0	2	0	0	1	0	0	0	0	2	1	2	0	5	2	0	0	0	0
Q13573	SNW1	SNW domain-containing protein 1	536	0	0.35	0	0	0	0	0	0	0	0		0	0	4	0	0	0	0	0	0	0	0	0	0	0	0	0	0	0	0	0	1	0	0	0	0	0	0	0	0	0
Q9NY46	SCN3A	Sodium channel protein type 3 subunit alpha	2000	0	0	0	0	0	0	0	0	0	0		0	0	0	0	0	1	0	0	0	0	0	0	0	0	0	0	0	0	0	0	0	0	0	0	0	0	0	0	0	0
P05023	ATP1A1	Sodium/potassium-transporting ATPase subunit alpha-1	1023	0	0.01	0	0	0	0	0	0	0	0		3	5	15	1	0	0	0	0	0	0	3	0	0	0	0	0	0	0	0	6	0	0	1	0	3	10	0	0	0	3
P13637	ATP1A3	Sodium/potassium-transporting ATPase subunit alpha-3	1013	0.01	0.23	0	0	0	0	0	0	0.18	0		1	2	10	1	0	0	0	0	0	0	0	0	0	0	0	0	0	0	0	3	0	0	1	0	2	2	0	0	0	1
P54709	ATP1B3	Sodium/potassium-transporting ATPase subunit beta-3	279	0	0.41	0	0	0	0	0	0	0	0		0	1	4	0	0	0	0	0	0	0	0	0	0	0	0	0	0	0	0	0	0	0	0	0	0	0	0	0	0	0
P11166	SLC2A1	Solute carrier family 2, facilitated glucose transporter member 1	492	0	0	0	0	0	0	0	0.06	0	0		0	1	0	1	0	1	0	0	0	0	0	0	0	0	0	0	0	0	2	0	0	0	0	0	0	0	2	2	0	0
P11169	SLC2A3	Solute carrier family 2, facilitated glucose transporter member 3	496	0	0	0	0	0	0	0	0	0	0.16		0	0	0	0	0	0	0	0	0	0	0	0	0	0	0	0	0	0	0	0	0	0	2	0	0	0	0	0	0	0
Q86VD7	SLC25A42	Solute carrier family 25 member 42	318	0	0	0.1	0	0	0	0	0	0	0		0	0	0	0	0	2	0	0	0	0	0	0	0	0	0	0	0	0	0	0	0	0	0	0	0	0	0	0	0	0
Q00796	SORD	Sorbitol dehydrogenase	357	0	0.36	0	0	0	0	0	0	0	0		1	1	5	0	0	0	0	0	0	0	0	0	0	0	0	0	0	0	0	0	0	0	1	0	0	0	0	0	0	0
P30626	SRI	Sorcin	198	0	0	0	0	0	0	0	0	0	0		0	0	0	1	0	0	0	0	0	0	1	0	0	0	0	0	1	0	0	0	0	0	0	0	1	0	0	0	0	0
Q96FF9	CDCA5	Sororin	252	0	0	0	0	0	0	0	0	0	0		0	0	1	0	0	1	0	0	0	0	0	0	0	0	0	0	0	0	0	0	0	0	0	0	0	0	0	0	0	0
Q9Y512	SAMM50	Sorting and assembly machinery component 50 homolog	469	0	0	0	0	0	0.01	0	0.49	0	0		0	0	7	0	0	1	0	0	0	2	0	0	0	4	2	0	0	0	13	3	0	0	0	0	0	0	4	6	0	1
O60749	SNX2	Sorting nexin-2	519	0	0	0	0	0	0	0	0	0	0		0	0	1	0	0	0	0	0	0	0	0	0	0	0	0	0	0	0	0	0	0	0	0	0	0	0	0	0	0	0
Q96L92	SNX27	Sorting nexin-27	541	0	0	0	0	0	0	0	0	0	0		0	0	1	0	0	0	0	0	0	0	0	0	0	0	0	0	0	0	0	1	0	0	0	0	0	0	0	0	0	0
Q9Y5X3	SNX5	Sorting nexin-5	404	0	0.43	0	0	0	0	0	0	0	0		0	0	5	0	0	0	0	0	0	0	1	0	0	0	0	0	0	0	0	1	0	0	1	0	0	1	0	0	0	0
Q9UNH7	SNX6	Sorting nexin-6	406	0	0.17	0	0	0	0	0	0	0	0		0	0	2	0	0	0	0	0	0	0	0	0	0	0	0	0	0	0	0	0	0	0	1	0	0	0	0	0	0	0
Q13813	SPTAN1	Spectrin alpha chain, brain	2472	0	0	0	0	0	0	0	0	0	0		1	2	9	0	0	1	0	0	0	0	0	1	0	22	20	0	1	53	96	2	0	0	1	0	2	0	104	83	0	0
Q01082	SPTBN1	Spectrin beta chain, brain 1	2364	0	0	0	0	0	0	0	0	0	0		7	9	25	0	1	1	0	0	0	0	6	1	2	34	39	0	0	74	125	6	2	0	7	0	0	0	123	113	2	8
Q9H254	SPTBN4	Spectrin beta chain, brain 3	2564	0.07	0	0	0	0	0	0	0	0	0		2	0	1	1	0	0	0	0	0	0	0	0	0	0	0	0	0	0	0	0	0	0	1	0	0	0	1	0	0	0
Q96R06	SPAG5	Sperm-associated antigen 5	1193	0	0	0	0	0	0	0	0	0	0.14		0	0	1	0	0	0	0	0	0	0	0	0	0	0	0	0	0	0	0	0	0	0	2	0	0	0	1	0	0	0
Q96SI9	STRBP	Spermatid perinuclear RNA-binding protein	672	0.07	0.43	0.1	0	0.45	0.36	0	0	0.45	0.1		0	2	10	0	2	0	0	0	0	1	0	0	4	3	0	0	0	0	0	5	0	0	2	0	0	3	0	0	0	0
Q8NB90	SPATA5	Spermatogenesis-associated protein 5	893	0	0	0	0	0	0	0	0	0.1	0		0	0	1	0	0	0	0	0	0	0	0	0	0	0	0	0	0	0	0	2	0	0	0	0	0	2	0	0	0	2
Q9P0W8	SPATA7	Spermatogenesis-associated protein 7	599	0	0	0	0.49	0	0	0	0	0	0		0	0	0	0	0	1	0	4	1	0	0	0	0	0	0	0	0	1	0	0	0	0	0	0	1	0	1	0	0	0
P19623	SRM	Spermidine synthase	302	0	0.23	0	0	0	0	0	0	0.16	0		1	0	8	0	0	0	0	0	0	0	0	0	0	0	0	0	0	0	0	3	0	0	0	0	0	3	0	0	2	0
P28290	SSFA2	Sperm-specific antigen 2	1259	0	0	0	0	0	0	0	0.1	0	0		0	0	0	0	0	0	0	0	0	0	0	0	0	1	1	0	0	5	8	0	0	0	0	0	0	0	6	9	0	0
P63208	SKP1	S-phase kinase-associated protein 1	163	0.3	0.12	0	0	0	0	0	0	0	0		2	2	2	0	0	0	0	0	0	0	0	0	0	0	0	0	0	0	0	0	0	0	0	0	0	2	0	0	0	0
Q9NY59	SMPD3	Sphingomyelin phosphodiesterase 3	655	0	0	0	0	0	0	0	0	0	0		0	0	0	0	0	0	0	0	0	0	0	0	0	0	0	0	0	1	0	0	0	0	0	1	0	0	0	0	0	0
Q8N0Z3	SPICE1	Spindle and centriole-associated protein 1	855	0	0	0	0	0	0.28	0	0.15	0	0		0	0	0	0	0	0	0	0	0	0	0	0	0	2	3	0	0	0	3	0	0	0	0	0	0	0	2	3	0	0
Q13838	DDX39B	Spliceosome RNA helicase DDX39B	428	0	0	0	0	0	0	0	0	0	0		11	12	19	3	4	11	0	0	0	11	6	0	4	5	3	2	0	1	2	5	0	2	7	0	13	13	0	0	3	5
Q15637	SF1	Splicing factor 1	639	0	0	0	0	0	0.16	0	0	0	0		0	0	2	0	0	2	0	0	0	1	1	1	0	6	3	1	1	1	2	0	2	2	2	3	0	0	5	3	0	0
Q15428	SF3A2	Splicing factor 3A subunit 2	464	0	0	0	0	0	0	0	0.27	0	0		0	0	1	0	0	0	0	0	0	0	0	0	0	0	1	0	0	2	0	0	0	0	0	0	0	0	0	1	0	0
Q12874	SF3A3	Splicing factor 3A subunit 3	501	0	0.1	0	0	0	0.72	0	0	0.17	0		0	0	4	0	0	0	0	0	0	0	0	0	0	3	4	0	0	0	0	2	2	0	0	0	0	0	3	0	1	0
O75533	SF3B1	Splicing factor 3B subunit 1	1304	0	0	0	0	0	0.23	0	0	0	0		11	11	19	6	0	4	0	0	0	1	8	0	0	15	13	1	1	6	7	5	7	2	7	0	2	3	4	6	5	6
Q13435	SF3B2	Splicing factor 3B subunit 2	895	0	0.04	0	0	0	0.59	0	0.03	0	0		1	0	8	4	1	3	0	0	0	0	2	0	0	5	8	0	0	2	4	1	0	0	2	0	0	2	4	3	0	0
Q15393	SF3B3	Splicing factor 3B subunit 3	1217	0	0	0	0	0	0	0	0	0	0		11	16	24	3	1	4	0	0	0	0	5	0	4	10	8	1	1	1	2	12	3	0	5	0	9	10	5	4	1	8
Q15427	SF3B4	Splicing factor 3B subunit 4	424	0.31	0	0	0	0	0	0	0	0	0		2	2	0	0	0	1	0	0	0	0	0	0	0	1	0	0	0	0	0	0	1	0	0	0	0	0	0	0	0	0
Q9BWJ5	SF3B5	Splicing factor 3B subunit 5	86	0	0.03	0	0	0	0	0	0	0	0		1	1	3	1	0	0	0	0	0	1	0	0	0	0	1	0	0	0	1	0	0	1	1	0	1	0	3	1	0	0
Q96I25	RBM17	Splicing factor 45	401	0	0	0	0	0	0	0	0	0	0		0	0	0	0	0	1	0	0	0	0	0	0	0	0	3	0	0	0	0	0	0	0	0	0	0	0	7	6	0	0
Q01081	U2AF1	Splicing factor U2AF 35 kDa subunit	240	0	0	0	0	0	0	0	0	0	0		0	0	7	1	0	2	0	2	3	0	2	0	2	3	3	1	1	1	3	0	2	1	2	1	3	3	2	1	2	1
P26368	U2AF2	Splicing factor U2AF 65 kDa subunit	475	0	0	0	0	0.14	0	0	0	0	0		5	4	9	2	0	2	0	0	2	1	3	0	8	5	4	0	0	0	3	0	0	3	1	1	3	0	2	6	2	0
O95104	SCAF4	Splicing factor, arginine/serine-rich 15	1147	0	0.03	0	0	0	0	0	0	0	0		0	0	2	0	0	0	0	0	0	0	0	0	0	0	0	0	0	0	0	0	0	0	0	0	0	0	0	0	0	0
P23246	SFPQ	Splicing factor, proline- and glutamine-rich	707	0	0	0	0	0	0	0	0	0	0		10	7	12	4	5	3	0	0	0	5	2	1	0	5	2	1	1	0	2	7	11	0	2	1	8	10	2	2	2	5
Q8WW59	SPRYD4	SPRY domain-containing protein 4	207	0	0	0	0	0	0	0	0	0	0		0	0	1	0	0	0	0	0	0	0	0	0	0	0	0	0	0	0	0	0	0	0	0	0	0	0	0	0	0	0
Q9GZT3	SLIRP	SRA stem-loop-interacting RNA-binding protein, mitochondrial	109	0.6	0.33	0	0	0	0	0	0	0	0		3	2	3	0	0	0	0	0	0	1	0	0	0	0	0	0	0	0	0	0	0	0	0	0	0	0	0	0	1	0
Q96SB4	SRPK1	SRSF protein kinase 1	655	0	0.2	0	0	0	0	0	0	0.21	0		1	0	3	0	0	0	0	0	0	0	0	0	0	0	0	0	0	0	0	2	0	0	0	0	0	2	0	0	0	0
Q7KZF4	SND1	Staphylococcal nuclease domain-containing protein 1	910	0.01	0.3	0	0	0.03	0	0	0	0.07	0		9	12	30	5	0	7	0	0	0	3	8	0	0	0	0	0	0	0	0	8	0	0	5	0	0	4	0	0	3	8
P16949	STMN1	Stathmin	149	0	0.31	0	0	0	0	0	0	0	0		0	0	0	2	0	0	0	0	0	0	0	0	0	0	0	0	0	0	0	0	0	0	1	0	0	0	0	0	0	0
Q9UEW8	STK39	STE20/SPS1-related proline-alanine-rich protein kinase	545	0	0	0	0	0	0	0	0	0	0.23		0	0	1	0	0	0	0	0	0	0	0	0	0	0	0	0	0	0	0	0	0	0	3	0	0	0	0	0	1	2
Q9UJZ1	STOML2	Stomatin-like protein 2	356	0.01	0.03	0.23	0.1	0.5	0	0	0	0	0.01		3	4	7	2	1	7	1	0	0	4	3	7	1	1	1	0	1	0	0	2	1	1	3	0	2	1	0	0	2	3
P38646	HSPA9	Stress-70 protein, mitochondrial	679	0	0	0	0	0	0	0	0	0	0		14	19	57	22	6	23	0	0	0	16	15	0	2	5	0	2	1	2	3	22	8	8	19	2	5	14	5	9	12	16
P31948	STIP1	Stress-induced-phosphoprotein 1	543	0.21	0.24	0.01	0.01	0.01	0	0	0	0.01	0.01		7	8	14	0	0	3	0	0	0	2	3	0	0	0	0	0	1	0	0	2	0	0	2	0	0	3	0	0	2	2
O43815	STRN	Striatin	780	0	0	0	0	0	0	0	0	0.12	0		0	0	0	0	0	0	0	0	0	0	0	0	0	0	0	0	0	0	0	2	0	0	0	0	0	0	0	0	0	0
Q9HCN8	SDF2L1	Stromal cell-derived factor 2-like protein 1	221	0	0	0	0	0	0	0	0	0	0		0	0	1	0	0	1	0	0	0	1	0	0	0	0	0	0	0	0	0	1	0	0	0	0	0	0	0	0	0	0
Q13586	STIM1	Stromal interaction molecule 1	685	0	0	0	0	0	0	0	0	0	0		1	0	0	0	0	0	0	0	0	0	0	0	0	0	0	0	0	0	0	0	0	0	1	0	0	0	0	0	1	0
Q8WU79	SMAP2	Stromal membrane-associated protein 2	429	0	0	0.01	0.03	0.05	0	0	0	0	0.06		0	0	2	1	0	3	0	0	0	3	4	0	0	1	0	0	0	0	0	0	0	3	0	3	0	0	3	1	0	0
A6NHR9	SMCHD1	Structural maintenance of chromosomes flexible hinge domain-containing protein 1	2005	0	0.04	0	0	0	0	0	0	0.19	0		0	0	2	0	0	0	0	0	0	0	0	0	0	0	0	0	0	0	0	2	1	0	0	0	0	1	0	0	0	1
O95347	SMC2	Structural maintenance of chromosomes protein 2	1197	0	0.1	0	0	0	0	0	0	0.09	0		0	2	8	0	0	0	0	0	0	0	1	0	0	0	0	0	0	0	1	3	0	0	1	0	0	0	0	2	2	2
Q9NTJ3	SMC4	Structural maintenance of chromosomes protein 4	1288	0.41	0.14	0.03	0	0.4	0	0	0	0.37	0		5	4	4	0	0	2	0	0	0	1	3	1	3	0	1	1	1	0	1	4	0	0	1	0	0	1	0	0	0	2
P31040	SDHA	Succinate dehydrogenase [ubiquinone] flavoprotein subunit, mitochondrial	664	0.06	0.1	0.01	0	0	0	0	0	0.01	0.21		8	9	12	1	0	5	0	0	0	3	3	1	0	3	0	0	0	0	1	4	0	1	7	0	1	5	0	0	4	0
P21912	SDHB	Succinate dehydrogenase [ubiquinone] iron-sulfur subunit, mitochondrial	280	0.55	0.31	0	0	0.12	0	0	0	0.48	0		2	3	3	0	0	0	0	0	0	0	2	0	0	0	0	1	0	0	0	4	0	0	0	0	0	0	0	0	0	1
P53597	SUCLG1	Succinyl-CoA ligase [ADP/GDP-forming] subunit alpha, mitochondrial	346	0	0.42	0.14	0.12	0.14	0	0	0	0.64	0		1	0	5	0	1	2	0	0	0	2	1	0	2	0	0	0	0	0	0	4	1	0	1	0	0	0	0	0	0	0
Q96I99	SUCLG2	Succinyl-CoA ligase [GDP-forming] subunit beta, mitochondrial	432	0	0.35	0	0	0	0	0	0	0	0.1		0	0	7	0	0	0	0	0	0	0	0	0	0	0	0	0	0	0	0	0	0	0	2	0	0	0	0	0	0	3
P55809	OXCT1	Succinyl-CoA:3-ketoacid-coenzyme A transferase 1, mitochondrial	520	0.15	0.17	0	0.01	0.1	0	0	0	0	0.02		8	10	14	3	0	3	0	0	0	4	6	0	0	0	0	1	1	0	0	3	0	0	4	0	0	2	0	0	2	5
Q8NBJ7	SUMF2	Sulfatase-modifying factor 2	301	0	0.61	0	0	0.51	0	0	0	0	0		0	0	7	3	0	1	0	0	0	0	6	0	2	0	0	0	0	0	0	0	0	0	0	3	0	0	0	0	1	0
Q9UBE0	SAE1	SUMO-activating enzyme subunit 1	346	0	0	0	0	0	0	0	0	0	0		0	0	2	0	0	1	0	0	0	0	0	0	0	0	0	0	0	0	0	0	0	0	1	0	1	4	0	0	0	1
Q9UBT2	UBA2	SUMO-activating enzyme subunit 2	640	0	0.2	0	0	0	0	0	0	0	0		0	1	3	0	0	0	0	0	0	0	0	0	0	0	0	0	0	0	0	1	0	0	0	0	0	2	0	0	0	0
P63279	UBE2I	SUMO-conjugating enzyme UBC9	158	0	0.27	0	0	0	0	0	0	0	0		0	1	2	0	0	0	0	0	0	0	0	0	0	0	0	0	0	0	0	1	0	0	1	0	0	0	0	0	0	0
Q9UH99	SUN2	SUN domain-containing protein 2	717	0	0	0	0	0	0	0	0	0	0		0	0	0	0	0	1	0	0	0	0	0	0	0	1	0	0	0	1	0	0	0	0	1	0	0	0	0	0	0	0
P42285	SKIV2L2	Superkiller viralicidic activity 2-like 2	1042	0.14	0.36	0	0	0	0	0	0	0	0		2	0	4	0	0	0	0	0	0	0	0	0	0	0	0	0	0	0	0	0	1	0	1	0	0	1	0	0	0	0
P00441	SOD1	Superoxide dismutase [Cu-Zn]	154	0.07	0.04	0	0	0	0	0	0	0	0.02		4	0	3	0	0	0	0	0	0	1	0	0	0	0	0	0	0	0	0	0	0	0	2	0	3	2	0	0	0	0
P04179	SOD2	Superoxide dismutase [Mn], mitochondrial	222	0.18	0	0	0	0	0	0	0	0	0		2	1	0	0	0	0	0	0	0	0	1	0	0	0	0	0	0	0	0	0	0	0	0	0	0	0	0	0	0	2
O60284	ST18	Suppression of tumorigenicity 18 protein	1047	0	0	0	0	0	0	0	0	0	0		1	1	0	0	0	0	0	0	0	0	0	0	0	0	0	0	0	0	0	0	0	0	0	0	0	0	0	0	0	0
Q9Y2Z0	SUGT1	Suppressor of G2 allele of SKP1 homolog	365	0	0.33	0	0	0.07	0	0	0	0	0		1	0	4	0	0	1	0	0	0	0	2	0	0	0	0	0	0	0	0	0	0	0	1	0	0	0	0	0	0	0
Q9NQ55	PPAN	Suppressor of SWI4 1 homolog	473	0	0	0	0	0	0	0	0	0	0		0	0	1	0	0	0	0	0	0	0	0	0	0	0	0	0	0	0	0	0	1	0	0	0	0	0	0	0	0	0
Q6UWP8	SBSN	Suprabasin	247	0	0	0	0.06	0	0	0	0	0	0		0	0	0	0	0	0	0	0	0	2	0	1	0	0	0	0	0	0	0	0	0	0	0	4	0	0	0	0	0	0
O15260	SURF4	Surfeit locus protein 4	269	0.03	0.35	0.03	0	0	0	0	0	0	0		1	2	4	3	0	2	1	0	0	0	1	0	0	0	0	0	0	0	0	1	0	1	1	0	1	0	0	0	2	1
[truncated: 310 more rows]

## Sheet: HDAC11
UNIPROT ACC.	GENE SYMBOL	DESCRIPTION	PROT LENGTH (AA)	HDAC11-1 iProb	HDAC11-2 iProb		HDAC11-1 SC	HDAC11-2 SC	GFP_1 SC	GFP_2 SC	GFP_3 SC	GFP_4 SC	GFP_5 SC	GFP_6 SC	GFP_7 SC
P61604	HSPE1	10 kDa heat shock protein, mitochondrial	102	0	0		1	0	1	1	0	1	2	0	0
Q15029	EFTUD2	116 kDa U5 small nuclear ribonucleoprotein component	972	0.15	0.01		29	35	1	2	9	6	4	7	8
P31946	YWHAB	14-3-3 protein beta/alpha	246	0	0		17	11	5	7	10	1	4	11	3
P62258	YWHAE	14-3-3 protein epsilon	255	0.01	0		20	17	4	9	11	2	3	9	2
Q04917	YWHAH	14-3-3 protein eta	246	0.85	0.01		17	9	0	0	6	0	0	7	0
P61981	YWHAG	14-3-3 protein gamma	247	0.1	0		17	9	0	3	8	3	4	8	3
P31947	SFN	14-3-3 protein sigma	248	0.09	0		8	4	5	5	4	0	0	0	0
P27348	YWHAQ	14-3-3 protein theta	245	0.09	0		17	16	0	6	9	2	3	7	3
P63104	YWHAZ	14-3-3 protein zeta/delta	245	0	0		16	15	6	10	9	0	3	10	4
O60613	2012-09-15	15 kDa selenoprotein	162	0.78	0.51		2	1	0	0	0	0	0	0	0
Q16698	DECR1	2,4-dienoyl-CoA reductase, mitochondrial	335	0.04	0.04		2	4	0	0	0	2	0	3	2
P09543	CNP	2_,3_-cyclic-nucleotide 3_-phosphodiesterase	421	0.7	0.72		2	3	0	0	0	0	1	0	0
P62333	PSMC6	26S protease regulatory subunit 10B	389	0	0.27		0	3	0	0	2	0	1	0	0
P62191	PSMC1	26S protease regulatory subunit 4	440	0	0.1		0	2	0	0	0	0	0	1	3
P17980	PSMC3	26S protease regulatory subunit 6A	439	0	0.02		4	11	0	1	3	0	0	6	6
P43686	PSMC4	26S protease regulatory subunit 6B	418	0.01	0.08		3	9	0	0	4	0	0	2	5
P35998	PSMC2	26S protease regulatory subunit 7	433	0.93	0.73		8	9	0	0	2	0	0	3	0
P62195	PSMC5	26S protease regulatory subunit 8	406	0.12	0.33		4	9	0	0	5	0	0	1	2
Q99460	PSMD1	26S proteasome non-ATPase regulatory subunit 1	953	0	0.49		0	6	0	0	0	0	0	2	2
O00231	PSMD11	26S proteasome non-ATPase regulatory subunit 11	422	0.05	0.05		4	7	0	1	1	0	1	2	5
O00232	PSMD12	26S proteasome non-ATPase regulatory subunit 12	456	0.01	0.15		1	6	0	0	3	0	0	1	3
Q9UNM6	PSMD13	26S proteasome non-ATPase regulatory subunit 13	376	0.31	0.14		4	5	0	0	2	0	0	2	2
O00487	PSMD14	26S proteasome non-ATPase regulatory subunit 14	310	0.27	0.28		1	2	0	0	1	0	0	0	1
Q13200	PSMD2	26S proteasome non-ATPase regulatory subunit 2	908	0	0.13		3	15	0	1	7	0	1	0	6
O43242	PSMD3	26S proteasome non-ATPase regulatory subunit 3	534	0	0.05		0	7	0	2	3	1	0	0	3
P55036	PSMD4	26S proteasome non-ATPase regulatory subunit 4	377	0.71	0.73		2	3	0	0	1	0	0	0	0
Q15008	PSMD6	26S proteasome non-ATPase regulatory subunit 6	389	0	0.9		0	6	0	0	0	0	0	0	0
P48556	PSMD8	26S proteasome non-ATPase regulatory subunit 8	350	0	0		0	1	0	1	0	0	0	0	0
P82914	MRPS15	28S ribosomal protein S15, mitochondrial	257	0.85	0.25		3	1	0	1	0	0	0	0	0
Q9Y3D3	MRPS16	28S ribosomal protein S16, mitochondrial	137	0	0		0	1	0	0	0	0	0	0	0
Q9Y676	MRPS18B	28S ribosomal protein S18b, mitochondrial	258	0.63	0.85		1	3	0	0	0	0	0	0	0
P82650	MRPS22	28S ribosomal protein S22, mitochondrial	360	0	0.73		0	3	0	0	0	0	0	0	1
P82663	MRPS25	28S ribosomal protein S25, mitochondrial	173	0	0		0	1	0	0	0	0	0	0	0
Q92552	MRPS27	28S ribosomal protein S27, mitochondrial	414	0.85	0.9		3	5	0	0	0	0	1	0	0
Q9Y2Q9	MRPS28	28S ribosomal protein S28, mitochondrial	187	0	0		0	1	0	1	0	0	0	0	0
P51398	DAP3	28S ribosomal protein S29, mitochondrial	398	0.71	0.71		2	3	0	0	0	0	0	0	1
Q92665	MRPS31	28S ribosomal protein S31, mitochondrial	395	0.8	0.71		2	2	0	0	0	0	0	0	0
P82675	MRPS5	28S ribosomal protein S5, mitochondrial	430	0	0		0	1	0	0	0	0	0	0	0
P82933	MRPS9	28S ribosomal protein S9, mitochondrial	396	0.68	0.67		2	3	0	1	0	0	0	0	0
Q02218	OGDH	2-oxoglutarate dehydrogenase, mitochondrial	1023	0.01	0.01		5	8	0	1	0	5	6	0	1
P21953	BCKDHB	2-oxoisovalerate dehydrogenase subunit beta, mitochondrial	392	0	0.46		0	3	0	0	0	0	0	1	1
Q9BYD6	MRPL1	39S ribosomal protein L1, mitochondrial	325	0	0		0	1	0	0	0	0	0	0	0
P49406	MRPL19	39S ribosomal protein L19, mitochondrial	292	0.83	0.77		2	2	0	0	0	0	0	0	0
Q9NWU5	MRPL22	39S ribosomal protein L22, mitochondrial	206	0.74	0.86		2	4	0	1	0	0	0	0	0
Q16540	MRPL23	39S ribosomal protein L23, mitochondrial	153	0	0		0	1	0	0	1	0	0	0	0
Q96A35	MRPL24	39S ribosomal protein L24, mitochondrial	216	0	0.8		0	3	0	0	0	0	0	0	0
Q9P0M9	MRPL27	39S ribosomal protein L27, mitochondrial	148	0	0		0	1	0	0	0	0	0	0	0
Q13084	MRPL28	39S ribosomal protein L28, mitochondrial	256	0	0		1	0	0	0	0	0	0	0	0
Q9NQ50	MRPL40	39S ribosomal protein L40, mitochondrial	206	0	0		0	1	0	0	0	0	0	0	0
Q8IXM3	MRPL41	39S ribosomal protein L41, mitochondrial	137	0	0		1	1	0	0	0	0	0	0	0
Q96GC5	MRPL48	39S ribosomal protein L48, mitochondrial	212	0	0		1	0	0	0	0	0	0	0	0
Q8N5N7	MRPL50	39S ribosomal protein L50, mitochondrial	158	0.9	0.82		3	2	0	0	0	0	0	0	0
Q9P035	PTPLAD1	3-hydroxyacyl-CoA dehydratase 3	362	0.67	0.45		3	3	0	0	0	0	0	1	1
Q99714	HSD17B10	3-hydroxyacyl-CoA dehydrogenase type-2	261	0.01	0.13		2	8	0	0	3	0	0	3	3
P31937	HIBADH	3-hydroxyisobutyrate dehydrogenase, mitochondrial	336	0	0		1	0	0	0	0	0	0	0	0
P09110	ACAA1	3-ketoacyl-CoA thiolase, peroxisomal	424	0	0.67		0	3	0	0	0	0	0	0	0
P46783	RPS10	40S ribosomal protein S10	165	0	0		1	5	1	3	4	1	1	3	3
P62280	RPS11	40S ribosomal protein S11	158	0	0		4	8	0	12	6	0	0	3	3
P25398	RPS12	40S ribosomal protein S12	132	0	0.01		3	9	0	2	3	0	1	3	5
P62277	RPS13	40S ribosomal protein S13	151	0	0		0	2	0	5	6	1	1	7	6
P62263	RPS14	40S ribosomal protein S14	151	0	0		6	7	1	4	3	3	2	3	3
P62841	RPS15	40S ribosomal protein S15	145	0	0		0	1	0	0	5	0	0	1	0
P62244	RPS15A	40S ribosomal protein S15a	130	0	0		0	3	1	7	4	0	0	4	6
P62249	RPS16	40S ribosomal protein S16	146	0	0		6	12	0	8	6	1	4	7	6
P08708	RPS17	40S ribosomal protein S17	135	0	0		0	5	0	3	3	0	0	3	3
P62269	RPS18	40S ribosomal protein S18	152	0	0		4	8	0	5	8	3	1	6	1
P39019	RPS19	40S ribosomal protein S19	145	0	0		7	12	0	3	5	2	1	6	4
P15880	RPS2	40S ribosomal protein S2	293	0	0		8	12	0	5	6	3	3	7	6
P60866	RPS20	40S ribosomal protein S20	119	0	0		5	5	2	5	3	2	3	3	5
P63220	RPS21	40S ribosomal protein S21	83	0.17	0.08		3	4	1	3	1	0	1	0	0
P62266	RPS23	40S ribosomal protein S23	143	0	0		0	4	0	6	5	2	0	2	2
P62847	RPS24	40S ribosomal protein S24	133	0	0		0	1	0	5	1	1	0	3	0
P62851	RPS25	40S ribosomal protein S25	125	0	0		4	8	0	5	2	2	2	2	4
P62854	RPS26	40S ribosomal protein S26	115	0	0		1	1	0	3	4	0	0	1	1
P42677	RPS27	40S ribosomal protein S27	84	0	0		3	4	0	4	4	0	0	2	3
P62857	RPS28	40S ribosomal protein S28	69	0.93	0.56		7	6	0	1	1	0	2	0	0
P23396	RPS3	40S ribosomal protein S3	243	0	0		17	19	2	11	23	6	9	13	17
P62861	FAU	40S ribosomal protein S30	59	0	0		0	1	0	1	2	0	0	0	1
P61247	RPS3A	40S ribosomal protein S3a	264	0	0		11	12	0	12	16	3	0	9	5
P62701	RPS4X	40S ribosomal protein S4, X isoform	263	0	0		5	20	0	11	14	0	3	11	13
P46782	RPS5	40S ribosomal protein S5	204	0	0		6	9	0	3	6	1	3	1	2
P62753	RPS6	40S ribosomal protein S6	249	0	0		4	3	0	5	6	1	0	4	2
P62081	RPS7	40S ribosomal protein S7	194	0	0		6	9	0	5	3	2	1	3	2
P62241	RPS8	40S ribosomal protein S8	208	0	0		6	12	0	9	14	1	2	9	13
P46781	RPS9	40S ribosomal protein S9	194	0	0		4	8	0	7	7	0	2	9	3
P08865	RPSA	40S ribosomal protein SA	295	0	0		3	9	2	10	11	4	2	7	6
P08195	SLC3A2	4F2 cell-surface antigen heavy chain	630	0.1	0.73		1	7	0	0	0	0	0	1	2
P49189	ALDH9A1	4-trimethylaminobutyraldehyde dehydrogenase	494	0.01	0.02		1	3	0	3	3	0	0	0	2
Q8IZH2	XRN1	5_-3_ exoribonuclease 1	1706	0	0.1		0	2	0	0	0	0	0	0	0
Q9H0D6	XRN2	5_-3_ exoribonuclease 2	950	0.53	0.37		4	5	0	0	0	1	1	1	0
P54619	PRKAG1	5_-AMP-activated protein kinase subunit gamma-1	331	0.12	0.49		1	5	0	0	3	0	0	0	1
Q9UPN4	AZI1	5-azacytidine-induced protein 1	1083	0.01	0		4	2	0	0	0	6	7	0	0
P10809	HSPD1	60 kDa heat shock protein, mitochondrial	573	0.41	0.19		131	169	10	7	14	13	94	32	25
P05388	RPLP0	60S acidic ribosomal protein P0	317	0	0		12	19	2	9	6	4	5	7	10
P05386	RPLP1	60S acidic ribosomal protein P1	114	0.04	0.01		3	3	0	1	2	1	2	2	0
P05387	RPLP2	60S acidic ribosomal protein P2	115	0.05	0.08		6	11	1	0	1	3	3	3	2
P27635	RPL10	60S ribosomal protein L10	214	0.01	0		4	2	0	7	3	0	0	1	0
P62906	RPL10A	60S ribosomal protein L10a	217	0	0		8	9	0	6	4	2	0	10	2
P62913	RPL11	60S ribosomal protein L11	178	0	0		3	7	1	8	6	3	3	6	3
P30050	RPL12	60S ribosomal protein L12	165	0	0		11	17	0	10	3	5	1	6	10
P26373	RPL13	60S ribosomal protein L13	211	0	0		5	9	0	5	7	1	1	5	2
P40429	RPL13A	60S ribosomal protein L13a	203	0	0		4	5	0	4	1	2	0	2	7
P50914	RPL14	60S ribosomal protein L14	215	0	0		9	11	0	8	5	0	1	6	4
P61313	RPL15	60S ribosomal protein L15	204	0	0		2	8	0	9	8	0	0	5	6
P18621	RPL17	60S ribosomal protein L17	184	0	0.01		2	7	0	3	3	1	0	3	2
Q07020	RPL18	60S ribosomal protein L18	188	0	0		7	9	0	7	5	4	3	4	7
Q02543	RPL18A	60S ribosomal protein L18a	176	0	0		7	6	0	10	4	1	1	5	6
P84098	RPL19	60S ribosomal protein L19	196	0	0		3	3	0	2	3	0	1	6	0
P46778	RPL21	60S ribosomal protein L21	160	0.15	0.12		2	3	0	2	1	0	0	2	0
P35268	RPL22	60S ribosomal protein L22	128	0	0		1	3	1	3	2	0	0	2	1
P62829	RPL23	60S ribosomal protein L23	140	0	0		4	12	0	6	4	1	0	7	3
P62750	RPL23A	60S ribosomal protein L23a	156	0	0		1	7	0	4	7	2	0	4	5
P83731	RPL24	60S ribosomal protein L24	157	0	0		2	5	0	7	4	0	0	3	3
P61254	RPL26	60S ribosomal protein L26	145	0	0		0	5	0	5	6	0	0	4	1
P61353	RPL27	60S ribosomal protein L27	136	0	0		1	2	0	2	4	0	0	2	2
P46776	RPL27A	60S ribosomal protein L27a	148	0.01	0		4	3	0	5	2	0	0	2	3
P46779	RPL28	60S ribosomal protein L28	137	0.01	0.01		3	7	0	5	3	0	0	4	0
P47914	RPL29	60S ribosomal protein L29	159	0.46	0.24		2	2	0	2	1	0	0	0	0
P39023	RPL3	60S ribosomal protein L3	403	0	0		4	16	0	10	12	4	0	3	2
P62888	RPL30	60S ribosomal protein L30	115	0	0		3	5	0	4	0	1	1	3	4
P62899	RPL31	60S ribosomal protein L31	125	0.38	0.08		4	3	0	1	2	0	0	1	1
P62910	RPL32	60S ribosomal protein L32	135	0	0.85		0	4	0	0	0	0	0	0	1
P49207	RPL34	60S ribosomal protein L34	117	0.2	0.02		5	5	0	4	3	1	0	1	0
P42766	RPL35	60S ribosomal protein L35	123	0.23	0.08		2	2	0	1	1	0	0	1	1
P18077	RPL35A	60S ribosomal protein L35a	110	0	0		5	5	2	8	4	4	3	4	3
Q9Y3U8	RPL36	60S ribosomal protein L36	105	0.04	0.07		1	3	0	3	0	0	0	1	1
P61513	RPL37A	60S ribosomal protein L37a	92	0.05	0.02		4	6	0	4	3	0	0	3	0
P36578	RPL4	60S ribosomal protein L4	427	0	0		9	13	0	8	9	2	1	6	3
P46777	RPL5	60S ribosomal protein L5	297	0	0.12		2	10	0	1	6	0	0	1	3
Q02878	RPL6	60S ribosomal protein L6	288	0	0		5	16	0	8	8	0	1	5	3
P18124	RPL7	60S ribosomal protein L7	248	0	0		6	13	0	5	13	1	0	3	6
P62424	RPL7A	60S ribosomal protein L7a	266	0	0		4	10	0	4	4	1	2	2	8
Q6DKI1	RPL7L1	60S ribosomal protein L7-like 1	246	0	0.77		0	5	0	0	1	0	0	0	1
P62917	RPL8	60S ribosomal protein L8	257	0	0		5	8	1	4	6	1	3	4	4
P32969	RPL9	60S ribosomal protein L9	192	0	0		3	7	0	5	4	1	0	3	3
Q9Y221	NIP7	60S ribosome subunit biogenesis protein NIP7 homolog	180	0	0.79		0	3	0	0	0	0	0	0	0
Q01813	PFKP	6-phosphofructokinase type C	784	0.89	0.58		5	4	0	0	1	0	0	1	0
P17858	PFKL	6-phosphofructokinase, liver type	780	0.05	0.33		1	5	0	1	1	0	0	0	2
P36639	NUDT1	7,8-dihydro-8-oxoguanine triphosphatase	197	0	0		1	1	0	1	0	0	0	0	0
P11021	HSPA5	78 kDa glucose-regulated protein	654	0.16	0		50	57	5	7	13	8	9	12	21
Q9UBM7	DHCR7	7-dehydrocholesterol reductase	475	0.94	0.98		4	8	0	1	0	0	0	0	0
Q8IZT6	ASPM	Abnormal spindle-like microcephaly-associated protein	3477	0.2	0		3	0	0	0	0	0	0	0	0
P24752	ACAT1	Acetyl-CoA acetyltransferase, mitochondrial	427	0	0		1	1	0	1	3	0	0	0	1
Q9BTT0	ANP32E	Acidic leucine-rich nuclear phosphoprotein 32 family member E	268	0	0.1		0	5	0	0	1	0	0	3	3
Q99798	ACO2	Aconitate hydratase, mitochondrial	780	0	0		1	2	0	0	3	0	0	2	4
P68032	ACTC1	Actin, alpha cardiac muscle 1	377	0	0		55	68	15	26	57	53	52	28	39
P60709	ACTB	Actin, cytoplasmic 1	375	0	0		83	122	22	58	84	84	91	53	65
O96019	ACTL6A	Actin-like protein 6A	429	0.82	0.85		3	5	0	0	0	0	1	0	0
O15143	ARPC1B	Actin-related protein 2/3 complex subunit 1B	372	0	0		0	1	0	0	0	0	0	2	1
P59998	ARPC4	Actin-related protein 2/3 complex subunit 4	168	0	0		0	1	0	0	6	0	0	2	2
P61158	ACTR3	Actin-related protein 3	418	0	0.01		0	2	0	0	3	0	0	3	0
P53999	SUB1	Activated RNA polymerase II transcriptional coactivator p15	127	0.01	0.01		2	4	1	0	1	2	0	2	2
Q9C0C7	AMBRA1	Activating molecule in BECN1-regulated autophagy protein 1	1298	0	0		1	0	0	0	0	0	0	0	0
O95433	AHSA1	Activator of 90 kDa heat shock protein ATPase homolog 1	338	0.24	0.17		4	6	1	1	2	0	0	1	1
Q9ULW3	ABT1	Activator of basal transcription 1	272	0	0.77		0	3	0	0	0	0	0	0	0
O14561	NDUFAB1	Acyl carrier protein, mitochondrial	156	0	0		0	1	0	0	0	0	0	0	0
Q9NPJ3	ACOT13	Acyl-coenzyme A thioesterase 13	140	0	0		0	1	0	0	2	0	0	1	0
P49753	ACOT2	Acyl-coenzyme A thioesterase 2, mitochondrial	483	0	0		1	1	0	0	0	0	0	0	2
O14734	ACOT8	Acyl-coenzyme A thioesterase 8	319	0.95	0.91		4	3	0	0	0	0	0	0	0
Q53H12	AGK	Acylglycerol kinase, mitochondrial	422	0.86	0.78		5	6	0	0	1	0	0	0	1
P07741	APRT	Adenine phosphoribosyltransferase	180	0	0		0	2	0	2	4	0	0	1	4
P25054	APC	Adenomatous polyposis coli protein	2843	0	0		0	1	0	0	0	0	0	0	0
P23526	AHCY	Adenosylhomocysteinase	432	0	0		2	1	2	10	9	0	0	7	4
Q9Y3D8	TAF9	Adenylate kinase isoenzyme 6	172	0	0		1	0	0	0	0	0	0	0	0
Q01518	CAP1	Adenylyl cyclase-associated protein 1	475	0	0.03		0	2	0	1	0	0	0	2	2
P05141	SLC25A5	ADP/ATP translocase 2	298	0.05	0		46	48	6	6	17	20	14	9	7
P12236	SLC25A6	ADP/ATP translocase 3	298	0.13	0		44	45	4	4	13	16	14	9	4
P61204	ARF3	ADP-ribosylation factor 3	181	0	0		4	8	5	5	5	0	1	6	6
P18085	ARF4	ADP-ribosylation factor 4	180	0	0		6	9	2	3	3	0	1	4	5
P84085	ARF5	ADP-ribosylation factor 5	180	0.01	0		5	7	3	2	2	0	1	4	5
Q8N6T3	ARFGAP1	ADP-ribosylation factor GTPase-activating protein 1	406	0	0		0	1	0	0	0	0	0	0	0
Q66PJ3	ARL6IP4	ADP-ribosylation factor-like protein 6-interacting protein 4	360	0	0		1	1	1	0	0	0	0	0	0
Q9Y4W6	AFG3L2	AFG3-like protein 2	797	0.95	0.66		5	3	0	0	1	0	0	0	0
O43488	AKR7A2	Aflatoxin B1 aldehyde reductase member 2	359	0	0		0	1	0	0	1	0	0	0	0
Q6ULP2	AFTPH	Aftiphilin	937	0.47	0		2	0	0	0	0	0	0	0	0
O00170	AIP	AH receptor-interacting protein	330	0	0.92		0	7	0	0	0	0	0	0	0
Q99996	AKAP9	A-kinase anchor protein 9	3911	0	0		2	0	0	0	0	8	5	0	0
Q9H8T0	AKTIP	AKT-interacting protein	292	0	0		1	1	0	0	0	2	1	0	0
Q9NRG9	AAAS	Aladin	546	0.11	0.77		1	7	0	0	0	1	0	0	2
P49588	AARS	Alanine--tRNA ligase, cytoplasmic	968	0	0		0	3	0	2	4	0	0	4	3
Q5JTZ9	AARS2	Alanine--tRNA ligase, mitochondrial	985	0	0.66		0	3	0	0	1	0	0	0	0
P14550	AKR1A1	Alcohol dehydrogenase [NADP+]	325	0	0.28		0	2	0	0	1	0	0	0	1
P05091	ALDH2	Aldehyde dehydrogenase, mitochondrial	517	0.69	0.31		2	1	0	0	0	0	0	0	0
P15121	AKR1B1	Aldose reductase	316	0	0		1	0	0	1	4	0	0	3	1
A8K2U0	A2ML1	Alpha-2-macroglobulin-like protein 1	1454	0	0		1	0	20	0	0	0	0	0	0
O43707	ACTN4	Alpha-actinin-4	911	0	0		0	1	3	5	4	7	0	7	11
P35611	ADD1	Alpha-adducin	737	0	0		0	1	0	0	0	10	12	0	0
P61163	ACTR1A	Alpha-centractin	376	0.35	0.36		1	2	0	0	0	0	0	2	0
P06733	ENO1	Alpha-enolase	434	0	0		3	10	17	23	45	8	1	29	34
Q12800	TFCP2	Alpha-globin transcription factor CP2	502	0	0		0	1	0	0	0	0	0	0	0
Q16352	INA	Alpha-internexin	499	0	0		2	4	0	3	1	21	21	0	0
Q12904	AIMP1	Aminoacyl tRNA synthase complex-interacting multifunctional protein 1	312	0	0.84		0	5	0	0	0	0	0	0	0
Q13155	AIMP2	Aminoacyl tRNA synthase complex-interacting multifunctional protein 2	320	0	0.15		0	4	0	1	2	0	0	0	2
Q6ZW76	ANKS3	Ankyrin repeat and SAM domain-containing protein 3	656	0	0		1	0	0	0	0	0	0	0	0
Q8IZ07	ANKRD13A	Ankyrin repeat domain-containing protein 13A	590	0.96	0.95		4	4	0	0	0	0	0	0	0
P04083	ANXA1	Annexin A1	346	0.01	0		2	0	3	4	0	0	0	0	1
P50995	ANXA11	Annexin A11	505	0	0		1	1	0	0	0	0	0	0	1
P07355	ANXA2	Annexin A2	339	0	0		11	9	23	10	5	10	4	6	4
P08133	ANXA6	Annexin A6	673	0	0		2	0	0	0	1	4	3	2	3
P46013	MKI67	Antigen KI-67	3256	0.71	0.68		4	6	0	0	0	0	0	0	3
P01008	SERPINC1	Antithrombin-III	464	0	0		0	2	1	3	3	2	7	1	0
Q10567	AP1B1	AP-1 complex subunit beta-1	949	0.05	0.01		3	4	0	4	2	0	0	1	1
P63010	AP2B1	AP-2 complex subunit beta	937	0.02	0		3	3	0	3	4	0	0	1	1
Q92572	AP3S1	AP-3 complex subunit sigma-1	193	0	0		1	0	0	0	0	0	0	0	0
Q6UXV4	APOOL	Apolipoprotein O-like	268	0	0		1	1	0	0	0	0	0	0	0
Q15027	ACAP1	Arf-GAP with coiled-coil, ANK repeat and PH domain-containing protein 1	740	0	0		1	1	0	0	0	0	0	0	0
P05089	ARG1	Arginase-1	322	0	0		3	3	12	4	0	2	2	1	0
Q7L4I2	RSRC2	Arginine/serine-rich coiled-coil protein 2	434	0	0		1	1	0	0	0	0	0	0	0
Q8TF01	PNISR	Arginine/serine-rich protein PNISR	805	0	0		0	1	0	0	0	0	0	0	0
P54136	RARS	Arginine--tRNA ligase, cytoplasmic	660	0.05	0.39		4	12	0	0	7	0	1	0	2
P08243	ASNS	Asparagine synthetase [glutamine-hydrolyzing]	561	0	0.01		0	2	0	0	2	0	0	2	2
O43776	NARS	Asparagine--tRNA ligase, cytoplasmic	548	0	0		0	1	0	0	0	0	0	1	1
P14868	DARS	Aspartate--tRNA ligase, cytoplasmic	501	0.05	0.18		11	23	1	6	5	0	0	2	5
Q9UBB4	ATXN10	Ataxin-10	475	0.11	0.6		2	9	0	0	0	2	1	0	2
Q99700	ATXN2	Ataxin-2	1313	0	0		1	1	0	0	0	0	0	0	0
Q7Z591	AKNA	AT-hook-containing transcription factor	1439	0	0		1	2	0	0	0	6	4	0	0
P25705	ATP5A1	ATP synthase subunit alpha, mitochondrial	553	0	0		30	43	5	6	13	5	7	16	28
P24539	ATP5F1	ATP synthase subunit b, mitochondrial	256	0.63	0.59		4	6	1	0	2	0	0	0	1
P06576	ATP5B	ATP synthase subunit beta, mitochondrial	529	0	0		22	36	4	5	22	7	5	23	15
O75947	ATP5H	ATP synthase subunit d, mitochondrial	161	0	0		1	0	0	0	1	0	0	1	3
P30049	ATP5D	ATP synthase subunit delta, mitochondrial	168	0.9	0.81		3	2	0	0	0	0	0	0	0
P56134	ATP5J2	ATP synthase subunit f, mitochondrial	94	0	0		1	1	0	0	0	0	0	0	0
O75964	ATP5L	ATP synthase subunit g, mitochondrial	103	0.06	0.02		2	2	0	1	3	0	0	1	1
P36542	ATP5C1	ATP synthase subunit gamma, mitochondrial	298	0.05	0.02		7	10	0	0	4	1	1	4	3
P48047	ATP5O	ATP synthase subunit O, mitochondrial	213	0	0.01		2	5	0	0	2	1	0	5	3
Q9NW81	ATP5SL	ATP synthase subunit s-like protein	257	0.78	0.47		2	1	0	0	0	0	0	0	0
Q9ULI0	ATAD2B	ATPase family AAA domain-containing protein 2B	1458	0.52	0.83		3	8	0	2	0	0	0	0	1
Q9NVI7	ATAD3A	ATPase family AAA domain-containing protein 3A	634	0.84	0.57		48	60	0	2	3	16	15	0	3
Q5T9A4	ATAD3B	ATPase family AAA domain-containing protein 3B	648	0.83	0.53		32	40	0	2	3	8	9	0	1
Q9NRK6	ABCB10	ATP-binding cassette sub-family B member 10, mitochondrial	738	0	0.67		0	4	0	0	0	0	0	0	0
P28288	ABCD3	ATP-binding cassette sub-family D member 3	659	0.51	0.88		3	9	0	0	0	0	0	1	2
P61221	ABCE1	ATP-binding cassette sub-family E member 1	599	0.14	0.18		2	4	0	0	4	0	0	0	1
Q8NE71	ABCF1	ATP-binding cassette sub-family F member 1	845	0	0		0	1	0	1	2	0	0	0	0
P53396	ACLY	ATP-citrate synthase	1101	0	0		7	15	0	12	20	0	1	10	11
Q08211	DHX9	ATP-dependent RNA helicase A	1270	0	0.03		35	71	0	26	20	0	0	11	17
Q92499	DDX1	ATP-dependent RNA helicase DDX1	740	0.09	0.1		4	7	0	2	4	0	0	1	1
Q9NVP1	DDX18	ATP-dependent RNA helicase DDX18	670	0.42	0.86		6	16	0	1	1	0	0	3	2
Q9NUU7	DDX19A	ATP-dependent RNA helicase DDX19A	478	0	0		0	1	0	0	0	0	0	0	0
Q9GZR7	DDX24	ATP-dependent RNA helicase DDX24	859	0.89	0.84		3	3	0	0	0	0	0	0	0
O00148	DDX39A	ATP-dependent RNA helicase DDX39A	427	0	0		5	14	0	9	10	2	0	3	4
O00571	DDX3X	ATP-dependent RNA helicase DDX3X	662	0	0		18	28	2	17	17	9	8	4	5
Q9BQ39	DDX50	ATP-dependent RNA helicase DDX50	737	0.7	0.84		6	12	0	0	3	0	0	0	2
Q8TDD1	DDX54	ATP-dependent RNA helicase DDX54	881	0	1		0	12	0	0	0	0	0	0	1
Q14562	DHX8	ATP-dependent RNA helicase DHX8	1220	0.39	0.47		1	2	0	0	1	0	0	0	0
Q96TA2	YME1L1	ATP-dependent zinc metalloprotease YME1L1	773	0.9	0.85		3	3	0	0	0	0	0	0	0
O14497	ARID1A	AT-rich interactive domain-containing protein 1A	2285	0.55	0.63		2	4	0	0	0	0	0	0	0
Q96GD4	AURKB	Aurora kinase B	344	0.03	0.45		1	7	0	0	0	2	4	0	0
O15392	BIRC5	Baculoviral IAP repeat-containing protein 5	142	0	0.7		0	2	0	0	0	0	0	0	0
O95429	BAG4	BAG family molecular chaperone regulator 4	457	0	0		1	1	0	0	0	0	0	0	0
Q9UL15	BAG5	BAG family molecular chaperone regulator 5	447	0	0.52		0	2	0	0	0	0	0	0	1
O43491	EPB41L2	Band 4.1-like protein 2	1005	0	0		1	0	0	0	0	1	0	0	2
O75531	BANF1	Barrier-to-autointegration factor	89	0.96	0.82		7	7	0	2	0	0	0	1	0
Q7L1Q6	BZW1	Basic leucine zipper and W2 domain-containing protein 1	419	0.45	0.49		1	2	0	0	1	0	0	0	0
Q9C0K0	BCL11B	B-cell lymphoma/leukemia 11B	894	0.92	0.81		5	5	0	0	0	0	0	0	1
Q562R1	ACTBL2	Beta-actin-like protein 2	376	0	0		19	31	10	16	31	26	34	18	27
O43252	PAPSS1	Bifunctional 3_-phosphoadenosine 5_-phosphosulfate synthase 1	624	0	0		0	1	0	0	0	0	0	0	1
P07814	EPRS	Bifunctional glutamate/proline--tRNA ligase	1512	1	0.69		35	32	1	3	5	0	1	3	3
P31939	ATIC	Bifunctional purine biosynthesis protein PURH	592	0	0		2	5	0	0	6	0	0	5	4
P54132	BLM	Bloom syndrome protein	1417	0	0		0	1	0	0	0	0	1	0	0
Q10589	BST2	Bone marrow stromal antigen 2	180	0	0		0	1	0	0	0	2	3	0	0
Q53HL2	CDCA8	Borealin	280	0.87	0.91		2	3	0	0	0	0	0	0	0
Q9Y6D6	ARFGEF1	Brefeldin A-inhibited guanine nucleotide-exchange protein 1	1849	0.32	0.1		2	1	0	0	0	0	0	0	0
Q9Y6D5	ARFGEF2	Brefeldin A-inhibited guanine nucleotide-exchange protein 2	1785	0	0.12		0	2	0	0	0	0	0	0	0
Q8WY22	BRI3BP	BRI3-binding protein	251	0	0		1	1	0	0	0	0	0	0	0
Q9BRD0	BUD13	BUD13 homolog	619	0.78	0.68		2	2	0	0	0	0	0	0	0
Q13895	BYSL	Bystin	437	0	0.75		0	4	0	0	0	0	0	0	0
P11586	MTHFD1	C-1-tetrahydrofolate synthase, cytoplasmic	935	0.02	0		21	29	1	3	13	1	0	7	11
O75844	ZMPSTE24	CAAX prenyl protease 1 homolog	475	0	0		0	1	0	0	2	0	0	0	3
Q99828	CIB1	Calcium and integrin-binding protein 1	191	0	0		1	0	0	0	0	0	0	0	0
Q8IWX8	CHERP	Calcium homeostasis endoplasmic reticulum protein	916	0.38	0.47		5	9	0	0	0	5	1	0	0
O75746	SLC25A12	Calcium-binding mitochondrial carrier protein Aralar1	678	0.99	0.89		9	9	0	0	2	0	1	0	0
Q9UJS0	SLC25A13	Calcium-binding mitochondrial carrier protein Aralar2	675	0.73	0.64		3	4	0	0	2	0	0	0	0
Q6NUK1	SLC25A24	Calcium-binding mitochondrial carrier protein SCaMC-1	477	0	0		1	0	0	0	0	0	0	0	0
Q9Y2V2	CARHSP1	Calcium-regulated heat stable protein 1	147	0	0		0	1	0	1	0	0	0	1	1
Q9HB71	CACYBP	Calcyclin-binding protein	228	0.08	0.01		3	3	0	2	2	0	0	3	1
P27824	CANX	Calnexin	592	0.55	0.58		9	15	0	2	4	0	0	3	1
P04632	CAPNS1	Calpain small subunit 1	268	0.56	0.71		2	4	2	0	0	0	0	0	0
P07384	CAPN1	Calpain-1 catalytic subunit	714	0	0		0	3	6	3	0	2	1	2	2
Q99439	CNN2	Calponin-2	309	0	0		1	0	0	0	0	0	0	0	0
P27797	CALR	Calreticulin	417	0	0		16	20	6	8	6	7	2	14	5
P17612	PRKACA	cAMP-dependent protein kinase catalytic subunit alpha	351	0.88	0.88		4	6	0	0	0	0	0	2	0
P10644	PRKAR1A	cAMP-dependent protein kinase type I-alpha regulatory subunit	381	0	0.52		0	2	0	0	0	0	0	0	1
P13861	PRKAR2A	cAMP-dependent protein kinase type II-alpha regulatory subunit	404	0.14	0.05		4	5	0	0	0	4	4	0	0
Q14444	CAPRIN1	Caprin-1	709	0	0.32		0	2	0	0	0	0	0	0	0
Q8IV04	TBC1D10C	Carabin	446	0.01	0		6	4	1	1	1	6	6	0	1
Q8N4T8	CBR4	Carbonyl reductase family member 4	237	0	0		0	1	0	0	0	0	0	0	0
P68400	CSNK2A1	Casein kinase II subunit alpha	391	0.25	0.78		1	5	0	0	0	0	0	0	2
P67870	CSNK2B	Casein kinase II subunit beta	215	0.61	0.77		1	2	0	0	0	0	0	0	0
P31944	CASP14	Caspase-14	242	0	0		1	0	11	7	0	3	3	0	0
P42574	CASP3	Caspase-3	277	0.58	0.72		1	2	0	0	0	0	0	0	0
P04040	CAT	Catalase	527	0	0		7	4	18	5	0	4	3	2	0
A5YKK6	CNOT1	CCR4-NOT transcription complex subunit 1	2376	0.81	0.77		3	4	0	0	0	0	1	0	0
Q9NZN8	CNOT2	CCR4-NOT transcription complex subunit 2	540	0	0.46		0	2	0	0	0	0	0	0	0
Q96SN8	CDK5RAP2	CDK5 regulatory subunit-associated protein 2	1893	0	0		1	0	0	0	0	2	5	0	0
Q9NXV6	CDKN2AIP	CDKN2A-interacting protein	580	0	0		0	1	0	0	0	0	0	0	0
O14735	CDIPT	CDP-diacylglycerol--inositol 3-phosphatidyltransferase	213	0.62	0.87		1	3	0	0	0	0	0	0	0
Q92600	RQCD1	Cell differentiation protein RCD1 homolog	299	0	0		1	1	0	0	0	0	0	0	0
P60953	CDC42	Cell division control protein 42 homolog	191	0	0		7	7	0	6	2	1	3	5	4
Q99459	CDC5L	Cell division cycle 5-like protein	802	0.83	0.98		3	9	0	0	0	0	0	1	0
Q8IX12	CCAR1	Cell division cycle and apoptosis regulator protein 1	1150	0	0		0	1	0	0	0	0	0	0	0
Q12834	CDC20	Cell division cycle protein 20 homolog	499	0	0		0	1	0	0	0	0	0	0	0
Q96GN5	CDCA7L	Cell division cycle-associated 7-like protein	454	0.69	0.38		2	1	0	0	0	0	0	0	0
P62633	CNBP	Cellular nucleic acid-binding protein	177	0.65	0.88		1	3	0	0	0	0	0	0	0
P04637	TP53	Cellular tumor antigen p53	393	0.14	0		9	7	0	4	0	6	4	0	0
O43303	CCP110	Centriolar coiled-coil protein of 110 kDa	1012	0	0.2		0	2	0	0	0	0	0	0	0
Q03188	CENPC1	Centromere protein C 1	943	0.79	0.87		2	4	0	0	0	0	0	0	0
Q92674	CENPI	Centromere protein I	756	0	0		1	1	0	0	0	0	0	0	0
Q9NSP4	CENPM	Centromere protein M	180	0	0		0	1	0	0	0	0	0	0	0
Q7Z7K6	CENPV	Centromere protein V	275	0.62	0.91		1	5	0	0	0	0	0	0	0
O43264	ZW10	Centromere/kinetochore protein zw10 homolog	779	0	0		0	1	0	0	0	0	0	0	0
Q6ZU80	CEP128	Centrosomal protein of 128 kDa	1094	0	0		1	1	0	0	0	2	1	0	0
Q66GS9	CEP135	Centrosomal protein of 135 kDa	1140	0	0		1	0	0	0	0	9	3	0	0
Q5SW79	CEP170	Centrosomal protein of 170 kDa	1584	0.76	0.81		14	24	0	0	0	9	5	0	0
Q5JTW2	CEP78	Centrosomal protein of 78 kDa	689	0	0		0	1	0	0	0	0	0	0	0
Q8IW35	CEP97	Centrosomal protein of 97 kDa	865	0.75	0.86		2	5	0	0	0	0	0	0	0
Q8NA72	POC5	Centrosomal protein POC5	575	0	0		0	1	0	0	0	5	4	0	0
Q5VT06	CEP350	Centrosome-associated protein 350	3117	0	0.13		0	2	0	0	0	0	3	0	0
Q9BV73	CEP250	Centrosome-associated protein CEP250	2442	0	0		0	1	0	0	0	15	13	0	0
Q15782	CHI3L2	Chitinase-3-like protein 2	390	0.95	0.96		3	4	0	0	0	0	0	0	0
Q9BT22	ALG1	Chitobiosyldiphosphodolichol beta-mannosyltransferase	464	0	0		1	1	0	0	0	0	0	0	0
O00299	CLIC1	Chloride intracellular channel protein 1	241	0	0		3	8	2	1	5	4	5	6	1
Q9Y6K0	CEPT1	Choline/ethanolaminephosphotransferase 1	416	0.55	0.85		1	4	0	0	0	0	0	0	0
O15335	CHAD	Chondroadherin	359	0	0		0	1	0	0	0	0	0	0	0
Q9Y3Y2	CHTOP	Chromatin target of PRMT1 protein	248	0.73	0.85		2	4	1	0	0	0	0	0	0
P83916	CBX1	Chromobox protein homolog 1	185	0.58	0.71		4	8	0	0	2	0	0	1	1
Q13185	CBX3	Chromobox protein homolog 3	183	0.35	0.95		5	20	0	1	2	0	0	1	2
P45973	CBX5	Chromobox protein homolog 5	191	0.68	0.95		6	16	0	1	2	0	0	0	2
Q9HC52	CBX8	Chromobox protein homolog 8	389	0	0		0	1	0	0	0	0	0	0	0
Q14839	CHD4	Chromodomain-helicase-DNA-binding protein 4	1912	0.16	0.98		2	17	0	0	5	0	0	0	0
O95239	KIF4A	Chromosome-associated kinesin KIF4A	1232	0	0		0	1	0	0	1	0	0	0	0
Q9ULV3	CIZ1	Cip1-interacting zinc finger protein	898	0	0		1	1	0	0	0	0	0	0	0
O75390	CS	Citrate synthase, mitochondrial	466	0	0		5	6	0	1	10	0	0	4	4
Q00610	CLTC	Clathrin heavy chain 1	1675	0	0		17	34	1	12	22	14	16	22	19
Q14677	CLINT1	Clathrin interactor 1	625	0.82	0.85		2	3	0	0	0	0	0	0	0
P09496	CLTA	Clathrin light chain A	248	0.36	0.06		2	1	0	0	1	2	0	0	0
Q10570	CPSF1	Cleavage and polyadenylation specificity factor subunit 1	1443	0.66	0.35		4	4	0	0	0	1	2	0	0
Q9P2I0	CPSF2	Cleavage and polyadenylation specificity factor subunit 2	782	0.25	0.43		1	3	0	0	0	1	1	0	0
O43809	NUDT21	Cleavage and polyadenylation specificity factor subunit 5	227	0.46	0.56		1	2	0	0	1	0	0	0	0
Q16630	CPSF6	Cleavage and polyadenylation specificity factor subunit 6	551	0.68	0.52		4	5	0	0	1	1	0	0	1
Q8N684	CPSF7	Cleavage and polyadenylation specificity factor subunit 7	471	0	0		0	1	0	0	0	0	1	0	0
Q05048	CSTF1	Cleavage stimulation factor subunit 1	431	0	0		0	1	0	1	0	0	0	0	1
P33240	CSTF2	Cleavage stimulation factor subunit 2	577	0	0		0	1	0	0	0	0	0	0	0
Q12996	CSTF3	Cleavage stimulation factor subunit 3	717	0	0		1	0	0	0	0	0	0	0	0
P53621	COPA	Coatomer subunit alpha	1224	0	0		0	9	0	4	7	0	0	2	7
P53618	COPB1	Coatomer subunit beta	953	0.81	0.95		4	9	0	0	1	0	0	1	0
P35606	COPB2	Coatomer subunit beta_	906	0	0.1		2	11	0	3	4	0	0	1	4
P48444	ARCN1	Coatomer subunit delta	511	0.02	0		3	3	0	2	5	0	0	2	1
Q9Y678	COPG	Coatomer subunit gamma	874	0.01	0.01		4	7	0	1	2	1	2	3	2
Q9UBF2	COPG2	Coatomer subunit gamma-2	871	0.11	0.01		3	2	0	0	1	1	1	2	1
P61923	COPZ1	Coatomer subunit zeta-1	177	0.72	0.31		2	1	0	0	0	0	0	1	0
P23528	CFL1	Cofilin-1	166	0	0		5	9	2	5	5	4	2	5	9
Q8N3U4	STAG2	Cohesin subunit SA-2	1231	0.69	0.94		2	10	0	0	0	0	0	0	0
Q9Y6R9	CCDC61	Coiled-coil domain-containing protein 61	474	0	0.27		0	2	0	0	0	1	1	0	0
Q9H6F5	CCDC86	Coiled-coil domain-containing protein 86	360	0.56	0.83		1	3	0	0	0	0	0	0	0
Q567U6	CCDC93	Coiled-coil domain-containing protein 93	631	0	0		0	1	0	0	0	0	0	0	0
Q9NX63	CHCHD3	Coiled-coil-helix-coiled-coil-helix domain-containing protein 3, mitochondrial	227	0.67	0.63		15	23	1	0	0	6	6	0	1
Q9BRQ6	CHCHD6	Coiled-coil-helix-coiled-coil-helix domain-containing protein 6	235	0	0		1	1	0	0	0	0	0	0	0
O75534	CSDE1	Cold shock domain-containing protein E1	798	0	0		8	12	0	0	4	11	6	0	0
Q9P218	COL20A1	Collagen alpha-1(XX) chain	1284	0	0		1	0	0	0	0	0	0	0	0
Q9Y5P4	COL4A3BP	Collagen type IV alpha-3-binding protein	624	0	0		1	0	0	0	0	0	0	0	0
P01024	C3	Complement C3	1663	0	0		4	9	3	5	6	6	3	1	3
P0C0L4	C4A	Complement C4-A	1744	0.53	0.31		2	2	0	0	2	0	0	0	0
P01031	C5	Complement C5	1676	0	0		0	3	1	8	23	3	5	0	5
Q07021	C1QBP	Complement component 1 Q subcomponent-binding protein, mitochondrial	282	0.05	0.12		3	7	0	0	1	2	2	2	1
P10643	C7	Complement component C7	843	0.14	0		4	0	2	3	0	2	0	0	0
P07358	C8B	Complement component C8 beta chain	591	0	0		0	1	1	1	3	2	0	0	0
Q15021	NCAPD2	Condensin complex subunit 1	1401	0.12	0.87		1	7	0	0	1	0	0	0	1
Q15003	NCAPH	Condensin complex subunit 2	741	0.68	0.26		3	2	0	0	0	0	0	0	2
Q9BPX3	NCAPG	Condensin complex subunit 3	1015	0	0		0	1	0	0	0	0	0	0	1
P42695	NCAPD3	Condensin-2 complex subunit D3	1498	0	0		0	1	0	0	0	0	0	0	0
Q86XI2	NCAPG2	Condensin-2 complex subunit G2	1143	0	0.32		0	3	0	0	0	0	0	0	0
Q6IBW4	NCAPH2	Condensin-2 complex subunit H2	605	0.77	0.67		2	2	0	0	0	0	0	0	0
Q8WTW3	COG1	Conserved oligomeric Golgi complex subunit 1	980	0	0.2		0	2	0	0	0	0	0	0	0
Q9NZB2	FAM120A	Constitutive coactivator of PPAR-gamma-like protein 1	1118	0.94	0.99		3	10	0	0	0	0	0	0	0
Q13098	GPS1	COP9 signalosome complex subunit 1	491	0	0		1	1	0	0	3	0	0	0	0
Q99829	CPNE1	Copine-1	537	0.82	0.95		4	9	0	0	0	0	0	1	1
O75367	H2AFY	Core histone macro-H2A.1	372	0.76	0.96		19	41	0	0	3	0	0	4	12
Q13951	CBFB	Core-binding factor subunit beta	182	0	0		1	1	0	0	0	0	0	0	0
P35321	SPRR1A	Cornifin-A	89	0	0		1	0	9	4	0	2	0	1	0
P22528	SPRR1B	Cornifin-B	89	0	0		1	0	9	4	0	2	0	1	0
P31146	CORO1A	Coronin-1A	461	0.02	0		12	15	0	0	0	6	3	6	7
Q9P1F3	C6orf115	Costars family protein C6orf115	81	0	0		0	1	0	1	0	0	0	1	0
Q9BZJ0	CRNKL1	Crooked neck-like protein 1	848	0.95	0.98		3	6	0	0	0	0	0	0	0
Q05D32	CTDSPL2	CTD small phosphatase-like protein 2	466	0	0.6		0	3	0	0	0	0	0	0	0
Q13363	CTBP1	C-terminal-binding protein 1	440	0	0.64		0	3	0	0	0	0	0	0	1
P17812	CTPS	CTP synthase 1	591	0	0		3	9	0	2	4	0	0	4	6
Q13620	CUL4B	Cullin-4B	913	0.16	0.01		2	1	0	1	1	0	0	1	1
Q86VP6	CAND1	Cullin-associated NEDD8-dissociated protein 1	1230	0.22	0.01		11	10	0	5	4	0	1	2	3
P06493	CDK1	Cyclin-dependent kinase 1	297	0	0.01		1	4	0	0	5	0	0	1	3
P21127	CDK11B	Cyclin-dependent kinase 11B	795	0	0.45		0	2	0	0	0	0	0	0	1
P01040	CSTA	Cystatin-A	98	0	0		1	0	3	5	0	2	0	0	0
O43169	CYB5B	Cytochrome b5 type B	146	0	0		0	1	0	0	0	0	0	0	0
P31930	UQCRC1	Cytochrome b-c1 complex subunit 1, mitochondrial	480	0.34	0.01		3	1	0	0	4	0	0	1	0
P22695	UQCRC2	Cytochrome b-c1 complex subunit 2, mitochondrial	453	0.41	0.13		7	8	0	0	3	2	4	0	0
Q9Y6N1	COX11	Cytochrome c oxidase assembly protein COX11, mitochondrial	276	0	0		1	0	0	0	0	0	0	0	0
P00403	MT-CO2	Cytochrome c oxidase subunit 2	227	0.31	0.09		8	9	0	2	0	1	0	4	3
P20674	COX5A	Cytochrome c oxidase subunit 5A, mitochondrial	150	0	0		0	1	0	0	0	0	0	0	1
P10606	COX5B	Cytochrome c oxidase subunit 5B, mitochondrial	129	0	0		1	0	0	0	0	0	0	0	1
P14854	COX6B1	Cytochrome c oxidase subunit 6B1	86	0	0		1	1	0	0	0	0	0	0	0
P14406	COX7A2	Cytochrome c oxidase subunit 7A2, mitochondrial	83	0	0		1	1	0	1	1	0	0	0	0
Q14204	DYNC1H1	Cytoplasmic dynein 1 heavy chain 1	4646	0	0		11	16	0	4	10	0	1	2	11
Q13409	DYNC1I2	Cytoplasmic dynein 1 intermediate chain 2	638	0	0		1	1	0	0	0	0	0	0	0
Q9Y6G9	DYNC1LI1	Cytoplasmic dynein 1 light intermediate chain 1	523	0	0.45		0	2	0	0	0	0	0	0	0
Q96F07	CYFIP2	Cytoplasmic FMR1-interacting protein 2	1278	0	0		1	1	0	0	0	1	0	0	4
Q14008	CKAP5	Cytoskeleton-associated protein 5	2032	0	0.01		0	2	0	0	0	1	1	1	2
P28838	LAP3	Cytosol aminopeptidase	519	0	0		0	1	0	0	1	0	0	0	3
Q9Y5Y2	NUBP2	Cytosolic Fe-S cluster assembly factor NUBP2	271	0.61	0.7		1	2	0	0	0	0	0	0	0
O43175	PHGDH	D-3-phosphoglycerate dehydrogenase	533	0.01	0		20	31	0	4	5	2	5	13	17
Q96EP5	DAZAP1	DAZ-associated protein 1	407	0.14	0.07		3	4	2	0	0	3	0	1	0
Q96GG9	DCUN1D1	DCN1-like protein 1	259	0	0		0	1	0	0	0	0	0	0	0
Q9NV06	DCAF13	DDB1- and CUL4-associated factor 13	445	0	0.9		0	7	0	0	0	0	0	0	0
P61962	DCAF7	DDB1- and CUL4-associated factor 7	342	0	0.73		0	3	0	0	0	0	0	0	0
Q92608	DOCK2	Dedicator of cytokinesis protein 2	1830	0.38	0.18		19	25	0	0	0	8	13	0	1
Q8NF50	DOCK8	Dedicator of cytokinesis protein 8	2099	0.08	0		5	3	0	0	0	5	5	0	0
Q13268	DHRS2	Dehydrogenase/reductase SDR family member 2	258	0.17	0.2		16	27	0	0	0	8	4	8	5
Q9Y394	DHRS7	Dehydrogenase/reductase SDR family member 7	339	0.69	0		2	0	0	1	0	0	0	0	0
Q13011	ECH1	Delta(3,5)-Delta(2,4)-dienoyl-CoA isomerase, mitochondrial	328	0.01	0.01		2	4	0	0	1	0	0	4	4
P54886	ALDH18A1	Delta-1-pyrroline-5-carboxylate synthase	795	0	0		2	5	0	8	9	0	0	0	0
P27707	DCK	Deoxycytidine kinase	260	0.59	0.86		1	3	0	0	0	0	0	0	0
Q9BUN8	DERL1	Derlin-1	251	0	0.63		0	2	0	0	0	0	0	0	0
P81605	DCD	Dermcidin	110	0	0		7	3	6	2	2	7	6	3	0
Q08554	DSC1	Desmocollin-1	894	0	0		1	0	24	10	0	5	0	1	0
Q02413	DSG1	Desmoglein-1	1049	0	0		8	1	42	12	1	16	7	3	0
P15924	DSP	Desmoplakin	2871	0	0		9	6	125	33	4	21	22	2	4
P60981	DSTN	Destrin	165	0	0		1	2	0	5	2	0	0	0	1
Q9Y295	DRG1	Developmentally-regulated GTP-binding protein 1	367	0.71	0.08		3	1	0	0	1	0	0	1	0
Q68CQ4	DIEXF	Digestive organ expansion factor homolog	756	0	0		0	1	0	0	0	0	0	0	0
P09622	DLD	Dihydrolipoyl dehydrogenase, mitochondrial	509	0	0		1	1	0	0	0	3	1	1	4
P10515	DLAT	Dihydrolipoyllysine-residue acetyltransferase component of pyruvate dehydrogenase complex, mitochondrial	647	0	0.26		0	3	0	0	2	0	1	0	0
P36957	DLST	Dihydrolipoyllysine-residue succinyltransferase component of 2-oxoglutarate dehydrogenase complex, mitochondrial	453	0.53	0.06		4	2	0	0	1	0	2	0	1
Q16555	DPYSL2	Dihydropyrimidinase-related protein 2	572	0	0		1	1	0	0	1	0	0	4	7
Q14689	DIP2A	Disco-interacting protein 2 homolog A	1571	0	0		0	1	0	0	0	0	0	0	0
Q9Y485	DMXL1	DmX-like protein 1	3027	0.09	0		2	0	0	0	0	0	0	0	0
Q9Y6K1	DNMT3A	DNA (cytosine-5)-methyltransferase 3A	912	0	0.55		0	4	0	0	0	0	0	0	0
Q16531	DDB1	DNA damage-binding protein 1	1140	0.14	0.88		4	17	0	2	5	0	0	0	0
P07992	ERCC1	DNA excision repair protein ERCC-1	297	0	0		0	1	0	0	0	0	0	0	0
P18858	LIG1	DNA ligase 1	919	0	0		0	1	0	0	0	0	0	0	2
P43246	MSH2	DNA mismatch repair protein Msh2	934	0.5	0.45		2	3	0	0	3	0	0	0	0
P28340	POLD1	DNA polymerase delta catalytic subunit	1107	0.62	0.18		2	1	0	0	1	0	0	0	0
P49642	PRIM1	DNA primase small subunit	420	0	0		0	1	0	0	0	0	0	0	0
P49736	MCM2	DNA replication licensing factor MCM2	904	0.04	0.26		12	27	0	0	7	0	0	7	12
P25205	MCM3	DNA replication licensing factor MCM3	808	0.04	0.11		18	34	0	3	5	1	1	7	14
P33991	MCM4	DNA replication licensing factor MCM4	863	0.43	0.91		9	25	0	1	2	0	0	2	6
P33992	MCM5	DNA replication licensing factor MCM5	734	0.33	0.4		12	21	0	3	5	2	0	3	3
Q14566	MCM6	DNA replication licensing factor MCM6	821	0.39	0.24		14	19	0	2	7	0	0	2	7
P33993	MCM7	DNA replication licensing factor MCM7	719	0.3	0.44		14	27	0	2	4	0	0	7	6
P11387	TOP1	DNA topoisomerase 1	765	0.03	0.31		2	8	0	0	2	0	0	0	5
P11388	TOP2A	DNA topoisomerase 2-alpha	1531	0	0.26		5	31	0	6	8	0	0	6	7
Q02880	TOP2B	DNA topoisomerase 2-beta	1626	0	0		0	10	0	1	4	0	0	5	9
Q13472	TOP3A	DNA topoisomerase 3-alpha	1001	0	0		0	1	0	0	0	0	0	0	0
P27695	APEX1	DNA-(apurinic or apyrimidinic site) lyase	318	0	0		0	2	0	3	4	0	0	1	0
P52435	POLR2J	DNA-directed RNA polymerase II subunit RPB11-a	117	0	0.75		0	2	0	0	0	0	0	0	0
P19387	POLR2C	DNA-directed RNA polymerase II subunit RPB3	275	0	0.83		0	4	0	0	0	0	0	0	0
P62487	POLR2G	DNA-directed RNA polymerase II subunit RPB7	172	0.47	0.86		1	4	0	0	1	0	0	0	0
P36954	POLR2I	DNA-directed RNA polymerase II subunit RPB9	125	0	0		0	1	0	0	0	0	0	0	0
P19388	POLR2E	DNA-directed RNA polymerases I, II, and III subunit RPABC1	210	0.93	0.92		3	3	0	0	0	0	0	0	0
P52434	POLR2H	DNA-directed RNA polymerases I, II, and III subunit RPABC3	150	0.61	0.58		2	3	0	0	1	0	0	0	1
P25685	DNAJB1	DnaJ homolog subfamily B member 1	340	0.61	0.77		2	5	0	0	0	0	0	0	2
Q9NXW2	DNAJB12	DnaJ homolog subfamily B member 12	375	0.77	0.7		2	2	0	0	0	0	0	0	0
Q9UDY4	DNAJB4	DnaJ homolog subfamily B member 4	337	0	0		1	1	0	0	0	0	0	0	0
Q8IXB1	DNAJC10	DnaJ homolog subfamily C member 10	793	0.71	0.71		2	3	0	0	0	0	0	1	0
O75165	DNAJC13	DnaJ homolog subfamily C member 13	2243	0	0		0	1	0	0	0	0	0	0	0
Q99615	DNAJC7	DnaJ homolog subfamily C member 7	494	0.52	0.65		3	6	0	2	1	0	0	0	0
Q8WXX5	DNAJC9	DnaJ homolog subfamily C member 9	260	0	0		0	1	0	0	1	0	0	2	3
O60762	DPM1	Dolichol-phosphate mannosyltransferase	260	0.94	0.92		4	5	0	0	0	0	0	1	0
P39656	DDOST	Dolichyl-diphosphooligosaccharide--protein glycosyltransferase 48 kDa subunit	456	0	0		0	1	0	3	4	0	0	7	8
P04843	RPN1	Dolichyl-diphosphooligosaccharide--protein glycosyltransferase subunit 1	607	0	0		6	13	1	2	6	1	1	6	7
P04844	RPN2	Dolichyl-diphosphooligosaccharide--protein glycosyltransferase subunit 2	631	0	0		3	5	0	1	0	0	0	10	5
P46977	STT3A	Dolichyl-diphosphooligosaccharide--protein glycosyltransferase subunit STT3A	705	0	0		0	1	0	0	3	0	0	0	2
Q8TCJ2	STT3B	Dolichyl-diphosphooligosaccharide--protein glycosyltransferase subunit STT3B	826	0	0.04		0	5	0	0	2	1	0	0	5
Q92685	ALG3	Dol-P-Man:Man(5)GlcNAc(2)-PP-Dol alpha-1,3-mannosyltransferase	438	0	0		0	1	0	0	0	0	0	0	0
O60216	RAD21	Double-strand-break repair protein rad21 homolog	631	0.75	0.99		2	11	0	0	0	0	0	0	0
O95793	STAU1	Double-stranded RNA-binding protein Staufen homolog 1	577	0.94	0.94		3	4	0	0	0	0	0	0	0
Q9NUL3	STAU2	Double-stranded RNA-binding protein Staufen homolog 2	570	0.79	0.71		2	2	0	0	0	0	0	0	0
P55265	ADAR	Double-stranded RNA-specific adenosine deaminase	1226	0.95	0.97		13	23	0	1	1	1	1	0	3
Q16643	DBN1	Drebrin	649	0.01	0.13		3	9	0	0	0	7	8	0	0
Q8NBA8	DTWD2	DTW domain-containing protein 2	298	0.6	0.85		1	3	0	0	0	0	0	0	0
Q14203	DCTN1	Dynactin subunit 1	1278	0	0		1	0	0	0	0	0	0	0	0
O00429	DNM1L	Dynamin-1-like protein	736	0	0.54		0	3	0	0	0	0	0	0	0
O60313	OPA1	Dynamin-like 120 kDa protein, mitochondrial	960	0.92	0.92		4	6	0	0	0	0	0	0	1
P63167	DYNLL1	Dynein light chain 1, cytoplasmic	89	0.01	0.01		3	5	0	1	2	1	4	2	0
Q96FJ2	DYNLL2	Dynein light chain 2, cytoplasmic	89	0	0		1	1	0	0	0	2	1	1	0
O00257	CBX4	E3 SUMO-protein ligase CBX4	560	0	0		1	1	0	0	0	0	0	0	0
P49792	RANBP2	E3 SUMO-protein ligase RanBP2	3224	0.34	0.51		16	30	0	0	0	8	7	0	4
Q75N03	CBLL1	E3 ubiquitin-protein ligase Hakai	491	0.69	0.52		2	2	0	0	0	1	0	0	0
Q5T447	HECTD3	E3 ubiquitin-protein ligase HECTD3	861	0	0		0	1	0	0	0	0	0	0	0
Q9P0J7	KCMF1	E3 ubiquitin-protein ligase KCMF1	381	0	0		0	1	0	0	0	0	0	0	0
Q9H992	2012-03-07	E3 ubiquitin-protein ligase MARCH7	704	0.98	0.78		7	3	0	0	0	0	0	0	0
Q8NG27	PJA1	E3 ubiquitin-protein ligase Praja-1	643	0	0		1	0	0	0	0	0	0	0	0
O43164	PJA2	E3 ubiquitin-protein ligase Praja-2	708	0	0		1	1	0	0	0	0	0	0	0
Q8NHY2	RFWD2	E3 ubiquitin-protein ligase RFWD2	731	0	0		0	1	0	0	0	3	0	0	0
Q99496	RNF2	E3 ubiquitin-protein ligase RING2	336	0	0		0	1	0	1	0	1	0	0	0
Q9Y252	RNF6	E3 ubiquitin-protein ligase RNF6	685	0	0		0	1	0	0	0	0	0	0	0
P19474	TRIM21	E3 ubiquitin-protein ligase TRIM21	475	0	0		384	603	217	20	24	250	287	107	79
O94972	TRIM37	E3 ubiquitin-protein ligase TRIM37	964	0	0.24		0	2	0	0	0	2	0	0	0
Q5T4S7	UBR4	E3 ubiquitin-protein ligase UBR4	5183	0	0		1	1	0	0	1	0	0	0	0
Q96T88	UHRF1	E3 ubiquitin-protein ligase UHRF1	793	0.21	0.11		8	11	0	1	0	6	5	0	0
Q96PU4	UHRF2	E3 ubiquitin-protein ligase UHRF2	802	0.47	0.24		2	2	0	1	0	0	1	0	0
O94874	UFL1	E3 UFM1-protein ligase 1	794	0	0		0	1	0	0	0	0	0	1	0
Q15717	ELAVL1	ELAV-like protein 1	326	0.26	0.42		13	24	0	2	4	2	3	2	2
P13804	ETFA	Electron transfer flavoprotein subunit alpha, mitochondrial	333	0.74	0.38		11	11	0	0	1	0	0	4	4
P38117	ETFB	Electron transfer flavoprotein subunit beta	255	0.38	0.69		4	10	0	0	1	0	0	3	2
P68104	EEF1A1	Elongation factor 1-alpha 1	462	0	0		26	54	16	28	47	21	18	24	25
P24534	EEF1B2	Elongation factor 1-beta	225	0	0		0	3	0	2	4	0	1	1	2
P29692	EEF1D	Elongation factor 1-delta	281	0	0.02		0	2	1	0	3	0	0	1	1
P26641	EEF1G	Elongation factor 1-gamma	437	0	0		4	5	0	7	10	1	1	4	5
P13639	EEF2	Elongation factor 2	858	0	0		34	50	8	47	50	19	8	32	35
Q7Z2Z2	EFTUD1	Elongation factor Tu GTP-binding domain-containing protein 1	1120	0	0		0	1	0	0	0	0	0	0	0
P49411	TUFM	Elongation factor Tu, mitochondrial	452	0	0		11	16	0	3	9	0	2	6	9
P50402	EMD	Emerin	254	0.98	0.92		16	21	0	3	0	1	2	2	0
Q9NZ08	ERAP1	Endoplasmic reticulum aminopeptidase 1	941	0.33	0.4		1	2	0	0	0	0	0	0	0
Q9BS26	ERP44	Endoplasmic reticulum resident protein 44	406	0.22	0.71		1	5	0	0	1	0	1	0	0
Q969X5	ERGIC1	Endoplasmic reticulum-Golgi intermediate compartment protein 1	290	0.97	0.91		6	7	1	0	0	0	0	0	1
P14625	HSP90B1	Endoplasmin	803	0	0		26	32	3	11	12	1	1	12	32
Q92556	ELMO1	Engulfment and cell motility protein 1	727	0	0.04		0	5	0	0	0	4	3	0	1
Q6P2E9	EDC4	Enhancer of mRNA-decapping protein 4	1401	0.83	0.93		3	6	0	0	0	1	0	0	0
P84090	ERH	Enhancer of rudimentary homolog	104	0.26	0.35		6	11	1	2	0	3	2	0	1
Q9NPA8	ENY2	Enhancer of yellow 2 transcription factor homolog	101	0	0		0	1	0	0	0	0	0	0	0
O15197	EPHB6	Ephrin type-B receptor 6	1021	0.53	0.2		2	1	0	0	0	0	0	0	0
P58107	EPPK1	Epiplakin	5090	0	0		2	3	8	9	1	10	10	0	0
P33947	KDELR2	ER lumen protein retaining receptor 2	212	0	0		1	1	0	3	0	0	0	1	0
O75477	ERLIN1	Erlin-1	346	0.94	0.99		4	8	0	0	0	0	0	1	0
Q96HE7	ERO1L	ERO1-like protein alpha	468	0	0		1	1	0	0	0	0	0	0	2
Q9H501	ESF1	ESF1 homolog	851	0.78	0.81		2	3	0	0	0	0	0	0	0
Q92506	HSD17B8	Estradiol 17-beta-dehydrogenase 8	261	0.74	0		2	0	0	0	0	0	0	0	0
P32519	ELF1	ETS-related transcription factor Elf-1	619	0	0.4		0	2	0	0	0	0	0	0	0
P60842	EIF4A1	Eukaryotic initiation factor 4A-I	406	0	0		11	34	2	15	31	10	7	16	9
Q14240	EIF4A2	Eukaryotic initiation factor 4A-II	407	0	0		10	15	2	12	15	6	5	11	6
P38919	EIF4A3	Eukaryotic initiation factor 4A-III	411	0	0.1		18	46	0	8	11	10	2	7	9
P15170	GSPT1	Eukaryotic peptide chain release factor GTP-binding subunit ERF3A	499	0	0.07		0	4	0	0	3	0	0	1	2
O43324	EEF1E1	Eukaryotic translation elongation factor 1 epsilon-1	174	0.91	0.8		4	4	0	0	0	0	0	1	0
O14602	EIF1AY	Eukaryotic translation initiation factor 1A, Y-chromosomal	144	0	0		0	1	0	4	1	0	0	1	0
P05198	EIF2S1	Eukaryotic translation initiation factor 2 subunit 1	315	0.02	0.08		1	4	1	2	3	0	0	0	0
P41091	EIF2S3	Eukaryotic translation initiation factor 2 subunit 3	472	0	0.03		0	3	0	0	2	0	0	1	3
Q9BY44	EIF2A	Eukaryotic translation initiation factor 2A	585	0	0		0	1	0	0	3	0	0	0	0
Q14152	EIF3A	Eukaryotic translation initiation factor 3 subunit A	1382	0	0		0	3	0	3	5	0	0	3	3
P55884	EIF3B	Eukaryotic translation initiation factor 3 subunit B	814	0	0.04		0	6	0	0	7	0	0	1	2
Q99613	EIF3C	Eukaryotic translation initiation factor 3 subunit C	913	0	0		0	3	0	0	2	0	0	5	4
O15371	EIF3D	Eukaryotic translation initiation factor 3 subunit D	548	0.82	0.61		6	7	1	0	2	0	0	1	0
P60228	EIF3E	Eukaryotic translation initiation factor 3 subunit E	445	0.15	0.03		3	3	0	0	4	0	0	0	2
O00303	EIF3F	Eukaryotic translation initiation factor 3 subunit F	357	0	0.01		1	4	0	1	3	0	0	2	3
O75821	EIF3G	Eukaryotic translation initiation factor 3 subunit G	320	0	0		1	1	0	0	0	0	0	0	0
Q13347	EIF3I	Eukaryotic translation initiation factor 3 subunit I	325	0	0		2	4	0	5	4	0	0	4	1
Q9UBQ5	EIF3K	Eukaryotic translation initiation factor 3 subunit K	218	0	0		0	1	0	0	1	0	0	1	3
Q9Y262	EIF3L	Eukaryotic translation initiation factor 3 subunit L	564	0	0		1	0	0	1	6	1	0	1	3
Q04637	EIF4G1	Eukaryotic translation initiation factor 4 gamma 1	1599	0	0.05		0	2	0	1	3	0	0	0	0
P78344	EIF4G2	Eukaryotic translation initiation factor 4 gamma 2	907	0	0.75		0	6	0	0	0	0	0	0	0
O43432	EIF4G3	Eukaryotic translation initiation factor 4 gamma 3	1585	0.62	0.75		2	5	0	0	0	0	0	0	0
P23588	EIF4B	Eukaryotic translation initiation factor 4B	611	0	0		1	1	0	0	0	0	0	0	0
Q15056	EIF4H	Eukaryotic translation initiation factor 4H	248	0	0		0	1	0	0	1	0	0	1	0
P55010	EIF5	Eukaryotic translation initiation factor 5	431	0	0.23		0	2	0	0	0	0	1	0	1
P63241	EIF5A	Eukaryotic translation initiation factor 5A-1	154	0	0		0	7	0	6	2	2	1	3	8
P56537	EIF6	Eukaryotic translation initiation factor 6	245	0.23	0.05		4	4	0	0	3	0	0	1	3
Q9NV70	EXOC1	Exocyst complex component 1	894	0.72	0.2		4	1	0	0	0	0	0	0	0
O60645	EXOC3	Exocyst complex component 3	756	0.74	0.65		2	2	0	0	0	0	0	0	0
Q96A65	EXOC4	Exocyst complex component 4	974	0.96	0.84		6	6	0	0	0	0	2	0	0
Q5RKV6	EXOSC6	Exosome complex component MTR3	272	0.71	0.74		2	3	0	0	1	0	0	0	0
Q96B26	EXOSC8	Exosome complex component RRP43	276	0	0		1	1	0	0	0	0	0	0	1
Q06265	EXOSC9	Exosome complex component RRP45	439	0.67	0.09		3	1	0	1	0	0	0	0	1
Q01780	EXOSC10	Exosome component 10	885	0.4	0.48		1	2	0	0	0	0	0	0	1
O14980	XPO1	Exportin-1	1071	0	0.5		6	27	0	2	4	0	0	4	9
P55060	CSE1L	Exportin-2	971	0.05	0.25		6	14	0	3	4	0	0	2	3
Q9HAV4	XPO5	Exportin-5	1204	0.14	0.88		1	7	0	1	0	0	1	0	0
Q9UIA9	XPO7	Exportin-7	1087	0	0		0	1	0	0	1	0	0	1	1
O43592	XPOT	Exportin-T	962	0.16	0.94		1	8	0	0	0	0	0	0	2
Q9BSJ8	ESYT1	Extended synaptotagmin-1	1104	0.13	0.06		5	7	0	0	1	0	1	2	5
A0FGR8	ESYT2	Extended synaptotagmin-2	921	0.97	0.93		5	4	0	0	0	0	0	0	0
P15311	EZR	Ezrin	586	0	0		1	3	6	9	30	4	0	8	12
Q9Y5B9	SUPT16H	FACT complex subunit SPT16	1047	0.2	0.77		13	37	0	5	5	0	0	1	9
Q08945	SSRP1	FACT complex subunit SSRP1	709	0.11	0.67		8	24	0	4	4	0	0	4	2
P52907	CAPZA1	F-actin-capping protein subunit alpha-1	286	0	0		3	2	1	0	2	4	6	5	0
P47756	CAPZB	F-actin-capping protein subunit beta	277	0	0		1	6	2	2	6	11	5	2	0
Q6ZUB1	C9orf79	FAM75-like protein C9orf79	1445	0	0		1	0	0	0	0	0	0	1	0
Q96AE4	FUBP1	Far upstream element-binding protein 1	644	0	0.34		0	4	3	0	0	0	0	0	1
Q92945	KHSRP	Far upstream element-binding protein 2	711	0.01	0.2		6	18	5	3	8	0	0	1	2
Q9UNN5	FAF1	FAS-associated factor 1	650	0	0		0	1	0	0	0	0	0	0	0
Q96CS3	FAF2	FAS-associated factor 2	445	0	0.79		0	4	0	0	0	0	0	0	0
Q16658	FSCN1	Fascin	493	0	0		0	3	1	5	5	0	0	4	1
Q7L8L6	FASTKD5	FAST kinase domain-containing protein 5	764	0.78	0.92		2	6	0	0	0	0	0	0	0
P49327	FASN	Fatty acid synthase	2511	0	0		9	19	3	31	54	0	1	7	11
Q01469	FABP5	Fatty acid-binding protein, epidermal	135	0	0		0	2	5	8	0	0	0	2	0
Q9NXK8	FBXL12	F-box/LRR-repeat protein 12	326	0	0.55		0	2	0	0	0	0	0	0	0
P0C2W1	FBXO45	F-box/SPRY domain-containing protein 1	286	0.85	0.43		3	1	0	0	0	0	0	0	0
Q9UKB1	FBXW11	F-box/WD repeat-containing protein 11	542	0	0		1	0	0	0	0	0	0	0	0
Q9BZK7	TBL1XR1	F-box-like/WD repeat-containing protein TBL1XR1	514	0	0		1	1	0	0	0	0	0	0	0
Q86UX7	FERMT3	Fermitin family homolog 3	667	0	0.02		0	3	0	0	0	0	0	2	5
Q9NVK5	FGFR1OP2	FGFR1 oncogene partner 2	253	0	0		1	0	0	0	0	0	0	0	0
Q5D862	FLG2	Filaggrin-2	2391	0	0		4	1	43	9	1	12	6	0	1
P21333	FLNA	Filamin-A	2647	0	0		5	17	0	37	49	13	18	8	15
O75369	FLNB	Filamin-B	2602	0	0		1	3	0	3	6	13	23	2	0
Q14315	FLNC	Filamin-C	2725	0	0		1	3	0	4	0	4	5	4	0
P39748	FEN1	Flap endonuclease 1	380	0	0		0	1	0	0	2	0	0	0	2
O75955	FLOT1	Flotillin-1	427	0	0		0	3	0	0	0	25	29	0	0
Q14254	FLOT2	Flotillin-2	428	0	0		2	1	0	0	0	23	20	0	0
O95466	FMNL1	Formin-like protein 1	1100	0	0		1	1	0	0	0	0	0	0	0
P51114	FXR1	Fragile X mental retardation syndrome-related protein 1	621	0.47	0.73		1	3	0	0	0	0	0	0	0
P04075	ALDOA	Fructose-bisphosphate aldolase A	364	0	0		25	24	9	15	16	22	15	15	13
P09972	ALDOC	Fructose-bisphosphate aldolase C	364	0.02	0		31	33	1	0	2	22	22	5	6
Q8N612	FAM160A2	FTS and Hook-interacting protein	972	0.41	0.49		1	2	0	0	0	0	1	0	0
Q9UKJ3	GPATCH8	G patch domain-containing protein 8	1502	0	0		0	1	0	0	0	0	0	0	0
P51570	GALK1	Galactokinase	392	0	0.46		0	3	0	0	0	0	0	0	2
P09382	LGALS1	Galectin-1	135	0	0		4	7	2	1	0	4	0	4	3
O00182	LGALS9	Galectin-9	355	0.43	0.1		11	10	0	0	0	5	2	3	2
P09104	ENO2	Gamma-enolase	434	0	0		0	1	1	4	4	2	0	5	10
O75223	GGCT	Gamma-glutamylcyclotransferase	188	0	0		2	0	8	0	0	0	0	0	2
Q16666	IFI16	Gamma-interferon-inducible protein 16	785	0.42	0.26		6	8	0	0	0	3	2	2	0
Q9BSJ2	TUBGCP2	Gamma-tubulin complex component 2	902	0.02	0		2	3	0	0	0	3	5	0	0
Q96CW5	TUBGCP3	Gamma-tubulin complex component 3	907	0	0.24		0	3	0	0	0	2	1	0	0
Q96QA5	GSDMA	Gasdermin-A	445	0	0		1	0	8	2	0	0	1	0	0
P06396	GSN	Gelsolin	782	0.22	0		3	0	2	1	1	0	0	0	1
Q8TEQ6	GEMIN5	Gem-associated protein 5	1508	0	0.62		0	3	0	0	0	0	0	0	1
Q8WXD5	GEMIN6	Gem-associated protein 6	167	0.83	0.82		2	2	0	0	0	0	0	0	0
Q9H840	GEMIN7	Gem-associated protein 7	131	0	0		0	1	0	0	0	0	0	0	0
P29083	GTF2E1	General transcription factor IIE subunit 1	439	0	0		1	1	0	0	0	2	3	0	0
P78347	GTF2I	General transcription factor II-I	998	0.84	0.61		14	17	0	0	5	1	1	0	3
O60234	GMFG	Glia maturation factor gamma	142	0	0.71		0	2	0	0	0	0	0	0	0
Q9NZM5	GLTSCR2	Glioma tumor suppressor candidate region gene 2 protein	478	0	0.46		0	2	0	0	0	0	0	0	0
P04150	NR3C1	Glucocorticoid receptor	777	0.12	0.03		20	27	0	0	0	20	10	0	0
Q06210	GFPT1	Glucosamine--fructose-6-phosphate aminotransferase [isomerizing] 1	699	0	0		0	1	0	0	0	0	0	2	5
P11413	G6PD	Glucose-6-phosphate 1-dehydrogenase	515	0.03	0.01		2	3	0	3	0	0	0	3	2
P06744	GPI	Glucose-6-phosphate isomerase	558	0	0		2	3	1	8	13	1	0	11	3
P14314	PRKCSH	Glucosidase 2 subunit beta	528	0.05	0.04		1	2	0	1	0	0	0	1	2
P00367	GLUD1	Glutamate dehydrogenase 1, mitochondrial	558	0	0		4	6	1	0	3	0	0	6	7
Q9BQ67	GRWD1	Glutamate-rich WD repeat-containing protein 1	446	0	0.9		0	6	0	0	0	0	0	0	0
O94925	GLS	Glutaminase kidney isoform, mitochondrial	669	0	0		1	0	0	0	0	0	0	0	0
P47897	QARS	Glutamine--tRNA ligase	775	0.07	0.05		5	8	0	3	6	0	0	0	1
O76003	GLRX3	Glutaredoxin-3	335	0	0.07		0	2	0	0	3	0	0	1	0
P21266	GSTM3	Glutathione S-transferase Mu 3	225	0	0		0	1	0	0	2	0	0	0	0
P78417	GSTO1	Glutathione S-transferase omega-1	241	0	0		1	0	0	2	1	0	0	0	2
P09211	GSTP1	Glutathione S-transferase P	210	0	0		1	3	1	5	7	4	1	4	1
P04406	GAPDH	Glyceraldehyde-3-phosphate dehydrogenase	335	0	0		14	33	22	24	32	8	3	25	36
P41250	GARS	Glycine--tRNA ligase	739	0.01	0.01		3	6	0	0	4	0	0	5	5
P13807	GYS1	Glycogen [starch] synthase, muscle	737	0	0		0	1	0	0	0	2	1	0	0
P49915	GMPS	GMP synthase [glutamine-hydrolyzing]	693	0	0		3	4	0	2	5	0	0	3	2
Q9H3P7	ACBD3	Golgi resident protein GCP60	528	0	0		0	1	0	0	0	0	0	0	0
Q7L5D6	GET4	Golgi to ER traffic protein 4 homolog	327	0	0		0	1	0	0	0	0	0	0	0
Q9HD26	GOPC	Golgi-associated PDZ and coiled-coil motif-containing protein	462	0	0		0	1	0	0	0	0	0	0	0
Q08379	GOLGA2	Golgin subfamily A member 2	1002	0	0		0	1	0	0	0	0	0	0	0
Q08378	GOLGA3	Golgin subfamily A member 3	1498	0	0		0	1	0	0	0	0	0	0	0
Q92538	GBF1	Golgi-specific brefeldin A-resistance guanine nucleotide exchange factor 1	1859	0	0.21		0	3	0	0	0	0	0	0	0
Q969N2	PIGT	GPI transamidase component PIG-T	578	0	0.42		0	2	0	0	0	0	0	0	0
Q9HCN4	GPN1	GPN-loop GTPase 1	374	0	0.55		0	2	0	0	0	0	0	0	0
P42212	GFP	Green fluorescent protein	238	0.12	0.01		391	411	241	156	224	128	193	155	58
Q8TAE8	GADD45GIP1	Growth arrest and DNA damage-inducible proteins-interacting protein 1	222	0	0		1	0	0	0	0	0	0	0	0
P62993	GRB2	Growth factor receptor-bound protein 2	217	0.41	0		2	0	0	0	3	0	0	0	0
Q9H3K2	GHITM	Growth hormone-inducible transmembrane protein	345	0	0		1	0	0	0	0	0	0	0	0
O75616	ERAL1	GTPase Era, mitochondrial	437	0.57	0.82		1	4	0	0	0	0	0	0	0
Q8WWP7	GIMAP1	GTPase IMAP family member 1	306	0.57	0.73		1	2	0	0	0	0	0	0	0
P62826	RAN	GTP-binding nuclear protein Ran	216	0	0		7	9	0	9	5	1	0	7	9
Q9H4K7	GTPBP5	GTP-binding protein 5	406	0	0		0	1	0	0	0	0	0	0	0
Q9NR31	SAR1A	GTP-binding protein SAR1a	198	0	0.09		0	2	0	0	2	0	0	1	1
Q9UKW4	VAV3	Guanine nucleotide exchange factor VAV3	847	0.46	0		2	0	0	0	0	0	0	0	0
P04899	GNAI2	Guanine nucleotide-binding protein G(i) subunit alpha-2	355	0	0		8	14	0	4	1	25	19	4	6
P62873	GNB1	Guanine nucleotide-binding protein G(I)/G(S)/G(T) subunit beta-1	340	0	0		7	8	0	3	3	16	10	3	2
P62879	GNB2	Guanine nucleotide-binding protein G(I)/G(S)/G(T) subunit beta-2	340	0	0		5	7	0	2	3	15	15	3	1
P08754	GNAI3	Guanine nucleotide-binding protein G(k) subunit alpha	354	0	0		6	12	0	5	1	18	12	3	4
P63092	GNAS	Guanine nucleotide-binding protein G(s) subunit alpha isoforms short	394	0	0		3	7	0	0	2	10	9	1	2
P63244	GNB2L1	Guanine nucleotide-binding protein subunit beta-2-like 1	317	0	0		9	13	3	10	8	1	1	8	8
Q9HAV0	GNB4	Guanine nucleotide-binding protein subunit beta-4	340	0	0		4	3	0	1	2	11	9	3	0
P36915	GNL1	Guanine nucleotide-binding protein-like 1	607	0	0		1	0	0	0	0	0	0	0	0
Q9BVP2	GNL3	Guanine nucleotide-binding protein-like 3	549	0.82	0.99		4	13	0	0	2	0	0	0	0
Q9NY12	GAR1	H/ACA ribonucleoprotein complex subunit 1	217	0.19	0.47		1	4	0	0	2	0	0	1	0
Q9NX24	NHP2	H/ACA ribonucleoprotein complex subunit 2	153	0.88	0.95		2	5	0	0	0	0	0	0	0
Q96CS2	HAUS1	HAUS augmin-like complex subunit 1	278	0.59	0.74		1	2	0	0	0	0	0	0	0
Q9NVX0	HAUS2	HAUS augmin-like complex subunit 2	235	0	0		0	1	0	0	0	0	1	0	0
Q68CZ6	HAUS3	HAUS augmin-like complex subunit 3	603	0	0		0	1	0	0	0	2	0	0	0
Q9H6D7	HAUS4	HAUS augmin-like complex subunit 4	363	0	0.53		0	3	0	0	0	0	2	0	0
O94927	HAUS5	HAUS augmin-like complex subunit 5	633	0.83	0.91		2	4	0	0	0	0	0	0	0
Q7Z4H7	HAUS6	HAUS augmin-like complex subunit 6	955	0.9	0.94		4	7	0	0	0	1	0	0	0
Q9Y450	HBS1L	HBS1-like protein	684	0	0.48		0	2	0	1	0	0	0	0	0
O00165	HAX1	HCLS1-associated protein X-1	279	0.56	0.93		1	5	0	0	0	0	0	0	0
Q9P2D3	HEATR5B	HEAT repeat-containing protein 5B	2071	0	0		0	1	0	0	0	0	0	0	0
P08107	HSPA1A	Heat shock 70 kDa protein 1A/1B	641	0	0		49	52	7	41	77	5	8	7	7
P34932	HSPA4	Heat shock 70 kDa protein 4	840	0	0		0	4	0	4	7	0	0	4	7
O95757	HSPA4L	Heat shock 70 kDa protein 4L	839	0	0.54		0	8	0	0	1	0	0	1	3
P11142	HSPA8	Heat shock cognate 71 kDa protein	646	0.52	0.4		173	250	14	20	47	36	32	35	38
Q92598	HSPH1	Heat shock protein 105 kDa	858	0	0		0	2	0	2	6	0	0	1	0
Q12931	TRAP1	Heat shock protein 75 kDa, mitochondrial	704	0.02	0.06		5	11	0	1	6	0	0	4	4
P04792	HSPB1	Heat shock protein beta-1	205	0	0		5	4	14	11	0	3	0	2	0
P07900	HSP90AA1	Heat shock protein HSP 90-alpha	732	0	0		87	116	14	29	47	33	20	56	66
P08238	HSP90AB1	Heat shock protein HSP 90-beta	724	0	0		60	90	11	35	43	24	17	37	45
P69905	HBA1	Hemoglobin subunit alpha	142	0.46	0.88		4	13	0	0	0	0	0	4	2
P68871	HBB	Hemoglobin subunit beta	147	0	0		1	7	0	1	0	5	6	2	0
P02790	HPX	Hemopexin	462	0	0		0	1	0	0	0	1	0	1	0
P51858	HDGF	Hepatoma-derived growth factor	240	0	0		1	0	0	1	0	0	0	0	0
Q5SSJ5	HP1BP3	Heterochromatin protein 1-binding protein 3	553	0.56	0.33		5	6	0	1	1	0	0	0	3
Q99729	HNRNPAB	Heterogeneous nuclear ribonucleoprotein A/B	332	0.2	0.02		4	3	1	5	3	0	0	0	0
Q13151	HNRNPA0	Heterogeneous nuclear ribonucleoprotein A0	305	0.1	0.17		4	8	0	1	2	2	1	3	0
P09651	HNRNPA1	Heterogeneous nuclear ribonucleoprotein A1	372	0	0		6	20	0	12	24	3	3	7	14
P51991	HNRNPA3	Heterogeneous nuclear ribonucleoprotein A3	378	0.04	0.03		15	24	0	5	9	4	0	4	5
O60812	HNRNPCL1	Heterogeneous nuclear ribonucleoprotein C-like 1	293	0	0		21	29	0	9	7	9	6	5	7
Q14103	HNRNPD	Heterogeneous nuclear ribonucleoprotein D0	355	0	0.06		3	16	2	2	2	2	1	3	3
O14979	HNRPDL	Heterogeneous nuclear ribonucleoprotein D-like	420	0	0.26		3	14	0	4	3	2	2	1	0
P52597	HNRNPF	Heterogeneous nuclear ribonucleoprotein F	415	0.1	0.01		32	41	2	7	11	9	11	2	7
P31943	HNRNPH1	Heterogeneous nuclear ribonucleoprotein H	449	0	0		31	57	6	11	15	14	12	7	17
P55795	HNRNPH2	Heterogeneous nuclear ribonucleoprotein H2	449	0	0.1		15	45	3	7	11	7	8	3	7
P31942	HNRNPH3	Heterogeneous nuclear ribonucleoprotein H3	346	0.52	0.3		25	33	1	6	4	2	2	4	6
P61978	HNRNPK	Heterogeneous nuclear ribonucleoprotein K	463	0	0		45	53	7	16	13	14	12	16	15
P14866	HNRNPL	Heterogeneous nuclear ribonucleoprotein L	589	0.43	0.42		38	61	0	11	10	8	6	2	8
P52272	HNRNPM	Heterogeneous nuclear ribonucleoprotein M	730	0.57	0.05		178	173	26	14	22	36	29	21	9
O60506	SYNCRIP	Heterogeneous nuclear ribonucleoprotein Q	623	0	0.1		6	25	0	4	7	0	0	5	9
O43390	HNRNPR	Heterogeneous nuclear ribonucleoprotein R	633	0	0.21		13	35	0	5	5	0	1	4	13
Q00839	HNRNPU	Heterogeneous nuclear ribonucleoprotein U	825	0	0.24		21	69	1	18	20	1	0	6	12
Q9BUJ2	HNRNPUL1	Heterogeneous nuclear ribonucleoprotein U-like protein 1	856	0.08	0.01		31	43	9	3	2	15	8	0	10
Q1KMD3	HNRNPUL2	Heterogeneous nuclear ribonucleoprotein U-like protein 2	747	0.91	0.95		23	42	0	2	2	2	0	5	4
P22626	HNRNPA2B1	Heterogeneous nuclear ribonucleoproteins A2/B1	353	0.18	0.08		64	94	1	19	20	13	3	23	17
P07910	HNRNPC	Heterogeneous nuclear ribonucleoproteins C1/C2	306	0.08	0.01		52	67	0	16	18	19	19	10	13
P19367	HK1	Hexokinase-1	917	0.3	0.02		6	5	0	0	4	0	0	4	0
P52789	HK2	Hexokinase-2	917	0.77	0.77		2	3	0	0	0	0	0	0	0
P09429	HMGB1	High mobility group protein B1	215	0	0		0	1	0	2	0	0	0	2	0
P17096	HMGA1	High mobility group protein HMG-I/HMG-Y	107	0.54	0.62		1	2	0	0	0	0	0	0	1
P04196	HRG	Histidine-rich glycoprotein	525	0.01	0.01		2	5	0	0	0	3	4	0	2
O95251	KAT7	Histone acetyltransferase KAT7	611	0.8	0.98		2	11	0	0	0	0	0	0	0
O14929	HAT1	Histone acetyltransferase type B catalytic subunit	419	0	0.09		0	2	0	0	2	0	0	0	3
Q9Y294	ASF1A	Histone chaperone ASF1A	204	0	0.58		0	2	0	0	0	0	0	0	1
Q13547	HDAC1	Histone deacetylase 1	482	0.08	0.4		4	11	0	2	4	0	0	1	2
O00422	SAP18	Histone deacetylase complex subunit SAP18	153	0.66	0.36		9	11	0	4	0	1	0	4	0
P07305	H1F0	Histone H1.0	194	0.94	0.84		5	4	0	0	0	0	0	0	1
P10412	HIST1H1E	Histone H1.4	219	0.8	0.9		32	60	1	4	3	3	0	4	9
P16401	HIST1H1B	Histone H1.5	226	0.92	0.99		25	51	0	0	0	3	0	5	10
P04908	HIST1H2AB	Histone H2A type 1-B/E	130	0.52	0.81		57	210	2	18	8	4	8	27	13
Q8IUE6	HIST2H2AB	Histone H2A type 2-B	130	0.6	1		26	76	2	10	2	2	0	4	4
Q16777	HIST2H2AC	Histone H2A type 2-C	129	0.56	0.8		59	211	2	17	9	4	8	27	14
P16104	H2AFX	Histone H2A.x	143	0.77	1		45	150	2	13	4	2	0	16	6
P0C0S5	H2AFZ	Histone H2A.Z	128	0.19	0.99		29	143	2	12	5	4	0	19	12
Q99880	HIST1H2BL	Histone H2B type 1-L	126	0.14	0.25		106	238	4	23	21	21	3	45	16
Q71DI3	HIST2H3A	Histone H3.2	136	0.89	0.94		46	82	0	9	6	5	2	10	4
P84243	H3F3A	Histone H3.3	136	0.92	1		40	80	0	6	5	3	2	7	4
P49450	CENPA	Histone H3-like centromeric protein A	140	0	0		0	1	0	0	0	0	0	0	0
P62805	HIST1H4A	Histone H4	103	0.39	0.85		153	342	8	29	31	17	9	41	34
Q86X55	CARM1	Histone-arginine methyltransferase CARM1	608	0	0		0	1	0	0	0	0	0	0	1
Q09028	RBBP4	Histone-binding protein RBBP4	425	0	0		7	11	0	5	7	2	0	4	4
Q9H9B1	EHMT1	Histone-lysine N-methyltransferase EHMT1	1298	0.56	0.45		2	2	0	0	0	0	0	0	0
O43463	SUV39H1	Histone-lysine N-methyltransferase SUV39H1	412	0.54	0.88		1	4	0	0	0	0	0	0	0
O43719	HTATSF1	HIV Tat-specific factor 1	755	0	0.55		0	3	0	0	0	0	0	0	0
Q86YZ3	HRNR	Hornerin	2850	0	0		12	29	23	14	5	24	9	2	0
P51610	HCFC1	Host cell factor 1	2035	0	0.28		0	4	0	0	0	0	0	0	0
P50502	ST13	Hsc70-interacting protein	369	0.03	0.16		1	5	1	0	2	0	0	1	2
Q16543	CDC37	Hsp90 co-chaperone Cdc37	378	0.46	0.55		1	2	0	0	1	0	0	0	0
Q16836	HADH	Hydroxyacyl-coenzyme A dehydrogenase, mitochondrial	314	0	0.16		0	5	0	0	1	0	0	3	2
Q01581	HMGCS1	Hydroxymethylglutaryl-CoA synthase, cytoplasmic	520	0	0.01		1	3	0	2	4	0	0	0	1
Q6YN16	HSDL2	Hydroxysteroid dehydrogenase-like protein 2	418	0	0		1	1	0	0	0	0	0	0	0
Q9Y4L1	HYOU1	Hypoxia up-regulated protein 1	999	0.24	0.31		5	9	0	0	2	0	1	2	2
P01857	IGHG1	Ig gamma-1 chain C region	330	0	0		85	57	47	19	19	84	110	69	9
P01859	IGHG2	Ig gamma-2 chain C region	326	0	0		80	52	43	17	17	76	103	67	6
P01602	IGKV1-5	Ig kappa chain V-I region HK102 (Fragment)	117	0	0		3	5	1	0	2	5	4	2	1
P15814	IGLL1	Immunoglobulin lambda-like polypeptide 1	213	0.26	0.09		2	2	0	0	0	1	2	1	0
P52294	KPNA1	Importin subunit alpha-1	538	0.85	0.96		2	6	0	0	0	0	0	0	0
P52292	KPNA2	Importin subunit alpha-2	529	0	0.02		2	7	0	1	5	0	1	1	3
O00505	KPNA3	Importin subunit alpha-3	521	0.44	0.67		1	3	0	0	0	0	1	0	0
O00629	KPNA4	Importin subunit alpha-4	521	0.27	0.69		1	4	0	0	0	0	0	2	0
O60684	KPNA6	Importin subunit alpha-7	536	0.34	0.89		1	6	0	0	0	0	0	0	1
Q14974	KPNB1	Importin subunit beta-1	876	0	0		15	22	1	6	7	6	6	6	4
Q9UI26	IPO11	Importin-11	975	0	0.38		0	3	0	0	0	0	0	0	0
Q8TEX9	IPO4	Importin-4	1081	0.71	0.28		3	2	0	0	2	0	0	0	0
O00410	IPO5	Importin-5	1097	0	0.23		0	2	0	0	0	0	0	0	0
O95373	IPO7	Importin-7	1038	0	0		0	1	0	0	0	0	0	0	0
O15397	IPO8	Importin-8	1037	0.27	0.35		1	2	0	0	0	0	0	0	0
Q96P70	IPO9	Importin-9	1041	0	0.58		0	4	0	0	1	0	0	1	0
Q3SXM5	HSDL1	Inactive hydroxysteroid dehydrogenase-like protein 1	330	0	0		0	1	0	0	0	0	0	0	0
Q8WYH8	ING5	Inhibitor of growth protein 5	240	0	0		0	1	0	0	0	0	0	0	0
Q9NQS7	INCENP	Inner centromere protein	918	0.85	0.95		3	6	0	0	0	0	1	0	0
Q15181	PPA1	Inorganic pyrophosphatase	289	0	0		0	3	0	1	7	0	0	2	3
Q9H2U2	PPA2	Inorganic pyrophosphatase 2, mitochondrial	334	0.29	0.21		2	3	0	1	0	0	0	3	0
P20839	IMPDH1	Inosine-5_-monophosphate dehydrogenase 1	514	0	0.69		0	4	0	0	0	0	0	0	0
P12268	IMPDH2	Inosine-5_-monophosphate dehydrogenase 2	514	0	0		6	17	2	2	10	2	3	5	5
Q14571	ITPR2	Inositol 1,4,5-trisphosphate receptor type 2	2701	0	0		0	1	0	0	0	4	7	0	0
O43314	PPIP5K2	Inositol hexakisphosphate and diphosphoinositol-pentakisphosphate kinase 2	1243	0.21	0.28		1	2	0	0	0	0	0	0	0
Q8N201	INTS1	Integrator complex subunit 1	2190	0.07	0.09		1	2	0	0	0	0	0	0	0
Q68E01	INTS3	Integrator complex subunit 3	1043	0	0		0	1	0	0	0	0	0	0	0
Q9NVH2	INTS7	Integrator complex subunit 7	962	0	0.23		0	2	0	0	0	0	0	0	0
P05107	ITGB2	Integrin beta-2	769	0	0		0	1	0	0	0	0	0	0	2
P13164	IFITM1	Interferon-induced transmembrane protein 1	125	0.93	0.92		4	3	0	0	0	0	0	0	0
P19525	EIF2AK2	Interferon-induced, double-stranded RNA-activated protein kinase	551	0	0		0	1	0	0	0	0	0	1	2
O75569	PRKRA	Interferon-inducible double stranded RNA-dependent protein kinase activator A	313	0.63	0.38		12	14	0	0	0	5	6	1	0
Q12905	ILF2	Interleukin enhancer-binding factor 2	390	0	0.03		14	26	0	7	10	1	4	7	3
Q12906	ILF3	Interleukin enhancer-binding factor 3	894	0.53	0.83		23	52	0	3	14	0	0	0	8
O60306	AQR	Intron-binding protein aquarius	1485	0	0.43		0	2	0	0	0	0	0	0	1
P50213	IDH3A	Isocitrate dehydrogenase [NAD] subunit alpha, mitochondrial	366	0	0.06		0	3	0	0	2	0	0	1	2
P48735	IDH2	Isocitrate dehydrogenase [NADP], mitochondrial	452	0.62	0.87		3	8	0	0	0	0	0	1	1
P41252	IARS	Isoleucine--tRNA ligase, cytoplasmic	1262	0.96	0.81		12	14	0	0	4	0	0	0	2
Q9NSE4	IARS2	Isoleucine--tRNA ligase, mitochondrial	1012	0.07	0.08		2	4	0	0	0	0	0	2	4
P26440	IVD	Isovaleryl-CoA dehydrogenase, mitochondrial	423	0	0.53		0	2	0	0	0	0	0	0	1
P14923	JUP	Junction plakoglobin	745	0	0		2	2	57	13	2	5	7	1	1
Q14145	KEAP1	Kelch-like ECH-associated protein 1	624	0	0		1	0	0	0	0	0	0	0	1
Q5T749	KPRP	Keratinocyte proline-rich protein	579	0	0		3	5	23	10	0	13	10	0	0
Q07666	KHDRBS1	KH domain-containing, RNA-binding, signal transduction-associated protein 1	443	0.36	0.69		3	8	0	1	2	1	0	0	0
Q9ULH0	KIDINS220	Kinase D-interacting substrate of 220 kDa	1771	0.65	0.65		2	3	0	0	0	0	1	0	0
Q86UP2	KTN1	Kinectin	1357	0.42	0.14		2	1	0	0	0	0	0	0	0
Q07866	KLC1	Kinesin light chain 1	573	0	0		0	1	0	1	0	0	0	0	0
P33176	KIF5B	Kinesin-1 heavy chain	963	0.12	0.36		1	4	0	1	1	0	0	0	1
P52732	KIF11	Kinesin-like protein KIF11	1056	0.39	0.5		1	2	0	0	0	0	0	1	0
Q15058	KIF14	Kinesin-like protein KIF14	1648	0.82	0.93		3	6	0	0	0	0	1	0	0
Q9NS87	KIF15	Kinesin-like protein KIF15	1388	0	0.01		0	2	0	0	0	4	2	0	0
O00139	KIF2A	Kinesin-like protein KIF2A	706	0.22	0.22		3	5	0	0	0	2	3	0	0
Q99661	KIF2C	Kinesin-like protein KIF2C	725	0.95	0.96		5	8	0	0	0	0	0	0	1
Q9Y496	KIF3A	Kinesin-like protein KIF3A	699	0	0		1	1	0	0	0	0	0	0	0
Q9BW19	KIFC1	Kinesin-like protein KIFC1	673	0.75	0.64		2	2	0	0	0	0	0	0	0
Q9HBM1	SPC25	Kinetochore protein Spc25	224	0	0		0	1	0	0	0	0	0	0	0
Q13601	KRR1	KRR1 small subunit processome component homolog	381	0.36	0.89		1	6	0	0	0	0	0	1	0
Q9H9P8	L2HGDH	L-2-hydroxyglutarate dehydrogenase, mitochondrial	463	0	0.46		0	2	0	0	0	0	0	0	0
P42167	TMPO	Lamina-associated polypeptide 2, isoforms beta/gamma	454	0.91	0.8		11	14	0	0	0	2	0	5	1
Q14739	LBR	Lamin-B receptor	615	0	0		4	8	1	0	5	2	2	4	6
P20700	LMNB1	Lamin-B1	586	0.21	0.16		99	150	2	9	3	49	41	10	14
Q03252	LMNB2	Lamin-B2	600	0.57	0.4		29	41	0	3	0	16	11	1	0
O43813	LANCL1	LanC-like protein 1	399	0	0.3		0	2	0	0	0	2	0	0	0
Q16850	CYP51A1	Lanosterol 14-alpha demethylase	503	0.43	0.48		1	2	0	0	0	0	0	0	1
Q6PKG0	LARP1	La-related protein 1	1096	0.65	0.16		2	1	0	0	0	0	0	1	0
Q659C4	LARP1B	La-related protein 1B	914	0	0		0	1	0	0	0	0	0	0	0
P46379	BAG6	Large proline-rich protein BAG6	1132	0	0		0	1	0	0	0	0	0	0	0
Q99538	LGMN	Legumain	433	0.56	0.8		1	3	0	0	0	0	0	0	0
Q8NC56	LEMD2	LEM domain-containing protein 2	503	0.52	0.59		1	2	0	0	0	0	0	0	0
O95214	LEPROTL1	Leptin receptor overlapping transcript-like 1	131	0.67	0.78		1	2	0	0	0	0	0	0	0
Q15334	LLGL1	Lethal(2) giant larvae protein homolog 1	1064	0	0		1	1	0	0	0	0	0	0	0
O95202	LETM1	LETM1 and EF-hand domain-containing protein 1, mitochondrial	739	0.62	0.29		2	1	0	0	0	0	0	0	0
P42704	LRPPRC	Leucine-rich PPR motif-containing protein, mitochondrial	1394	0.74	0.47		26	33	0	1	2	0	1	8	12
Q9Y608	LRRFIP2	Leucine-rich repeat flightless-interacting protein 2	721	0	0		1	1	0	0	0	2	1	0	0
Q9P2J5	LARS	Leucine--tRNA ligase, cytoplasmic	1176	0.27	0.13		11	15	0	2	5	0	1	1	6
Q9UIQ6	LNPEP	Leucyl-cystinyl aminopeptidase	1025	0	0		1	0	0	0	0	0	0	0	0
O60711	LPXN	Leupaxin	386	0	0.49		0	2	0	0	0	0	0	0	0
Q14847	LASP1	LIM and SH3 domain protein 1	261	0	0.65		0	2	0	0	0	0	0	0	0
O43679	LDB2	LIM domain-binding protein 2	373	0	0		0	1	0	0	0	0	0	0	0
O43561	LAT	Linker for activation of T-cells family member 1	262	0	0		0	1	0	0	0	3	3	0	0
P50851	LRBA	Lipopolysaccharide-responsive and beige-like anchor protein	2863	0	0		0	1	0	0	0	0	0	0	0
P00338	LDHA	L-lactate dehydrogenase A chain	332	0	0		3	4	9	12	16	8	0	20	17
P07195	LDHB	L-lactate dehydrogenase B chain	334	0	0		2	1	7	14	18	4	0	11	12
Q86WA8	LONP2	Lon protease homolog 2, peroxisomal	852	0	0.51		0	3	0	0	0	0	0	0	0
O95573	ACSL3	Long-chain-fatty-acid--CoA ligase 3	720	0.83	0.83		4	6	0	0	0	0	0	1	1
O60488	ACSL4	Long-chain-fatty-acid--CoA ligase 4	711	0	0		0	1	0	0	0	0	1	1	2
O95232	LUC7L3	Luc7-like protein 3	432	0.81	0.74		2	2	0	0	0	0	0	0	0
P05455	SSB	Lupus La protein	408	0.05	0.02		5	7	0	3	2	0	0	4	2
Q9UJU2	LEF1	Lymphoid enhancer-binding factor 1	399	0	0		1	1	0	0	0	0	0	0	0
Q9Y2K7	KDM2A	Lysine-specific demethylase 2A	1162	0	0		0	1	0	0	0	0	0	0	0
Q7LBC6	KDM3B	Lysine-specific demethylase 3B	1761	0.21	0		2	0	0	0	0	0	0	0	0
Q9UGL1	KDM5B	Lysine-specific demethylase 5B	1544	0	0.11		0	2	0	0	0	0	0	0	0
Q15046	KARS	Lysine--tRNA ligase	597	0.25	0.3		2	4	0	0	2	0	0	0	2
Q8NF37	LPCAT1	Lysophosphatidylcholine acyltransferase 1	534	0.84	0.84		4	6	0	0	0	0	0	0	2
Q96N66	MBOAT7	Lysophospholipid acyltransferase 7	472	0.33	0.41		2	4	0	0	0	0	0	1	2
P61626	LYZ	Lysozyme C	148	0	0		1	0	3	2	0	2	0	1	0
Q8N5G2	TMEM57	Macoilin	664	0	0		1	1	0	0	0	0	0	0	0
P14174	MIF	Macrophage migration inhibitory factor	115	0	0		1	1	1	3	4	1	1	4	0
Q9H0U3	MAGT1	Magnesium transporter protein 1	335	0	0		0	1	0	0	0	0	0	1	0
P07199	CENPB	Major centromere autoantigen B	599	0	0		1	0	0	0	0	0	0	0	0
P40925	MDH1	Malate dehydrogenase, cytoplasmic	334	0	0		0	1	0	4	8	0	0	5	2
P40926	MDH2	Malate dehydrogenase, mitochondrial	338	0	0		4	6	3	13	11	1	0	13	9
Q14165	MLEC	Malectin	292	0	0		0	1	0	0	0	0	0	1	2
Q68DK7	MSL1	Male-specific lethal 1 homolog	614	0	0		0	1	0	0	0	0	0	0	0
Q9HCI7	MSL2	Male-specific lethal 2 homolog	577	0.46	0.58		1	2	0	0	0	0	0	0	0
Q13724	MOGS	Mannosyl-oligosaccharide glucosidase	837	0.37	0.47		1	2	0	0	0	0	0	0	0
Q3KQU3	MAP7D1	MAP7 domain-containing protein 1	841	0	0		3	6	0	0	0	6	9	0	0
P43243	MATR3	Matrin-3	847	0.68	0.5		65	88	0	17	14	7	8	5	7
Q14676	MDC1	Mediator of DNA damage checkpoint protein 1	2089	0	0.07		0	2	0	0	0	0	0	0	0
P11310	ACADM	Medium-chain specific acyl-CoA dehydrogenase, mitochondrial	421	0.93	0.96		4	7	0	0	1	0	0	0	0
Q9Y5V3	MAGED1	Melanoma-associated antigen D1	778	0.02	0		6	7	7	0	3	3	1	0	0
Q9UNF1	MAGED2	Melanoma-associated antigen D2	606	0.86	0.7		3	2	0	0	0	0	0	0	0
Q96MG7	NDNL2	Melanoma-associated antigen G1	304	0	0.6		0	2	0	0	0	0	0	0	0
Q8NE01	CNNM3	Metal transporter CNNM3	707	0.92	0.88		3	3	0	0	0	0	0	0	0
P02795	MT2A	Metallothionein-2	61	0	0		1	1	1	0	0	0	0	0	0
Q13330	MTA1	Metastasis-associated protein MTA1	715	0	0		0	1	0	0	1	0	0	0	0
O94776	MTA2	Metastasis-associated protein MTA2	668	0.23	0.06		3	3	0	0	4	0	0	0	1
O75431	MTX2	Metaxin-2	263	0.53	0.68		2	4	0	0	0	1	0	1	0
Q5HYI7	MTX3	Metaxin-3	312	0	0		1	1	0	0	0	0	0	0	0
P56192	MARS	Methionine--tRNA ligase, cytoplasmic	900	0.67	0.87		4	9	0	0	1	0	0	2	0
P16455	MGMT	Methylated-DNA--protein-cysteine methyltransferase	207	0.51	0.58		1	2	0	0	0	1	0	0	0
Q9UIS9	MBD1	Methyl-CpG-binding domain protein 1	605	0	0		0	1	0	0	0	0	0	0	0
O95983	MBD3	Methyl-CpG-binding domain protein 3	291	0	0		1	1	0	0	0	0	0	0	0
Q96RQ3	MCCC1	Methylcrotonoyl-CoA carboxylase subunit alpha, mitochondrial	725	0	0.49		0	2	0	0	0	0	0	0	1
Q02252	ALDH6A1	Methylmalonate-semialdehyde dehydrogenase [acylating], mitochondrial	535	0	0		1	1	0	0	0	0	0	0	2
P22033	MUT	Methylmalonyl-CoA mutase, mitochondrial	750	0	0		0	1	0	0	0	0	0	0	0
Q9BQA1	WDR77	Methylosome protein 50	342	0	0		0	1	0	0	0	0	0	0	0
Q9BV20	MRI1	Methylthioribose-1-phosphate isomerase	369	0	0		0	1	0	0	1	0	0	0	0
Q8NEM0	MCPH1	Microcephalin	835	0	0		0	1	0	0	0	0	0	0	0
P55081	MFAP1	Microfibrillar-associated protein 1	439	0	0.66		0	3	0	0	0	0	0	0	0
Q96PK2	MACF1	Microtubule-actin cross-linking factor 1, isoform 4	5938	0.34	0.9		2	7	0	0	0	0	1	0	0
Q9BTE3	MCMBP	Mini-chromosome maintenance complex-binding protein	642	0.45	0.74		1	3	0	0	0	0	0	0	0
Q8TCT9	HM13	Minor histocompatibility antigen H13	377	0	0		1	0	0	0	1	0	0	0	0
Q02978	SLC25A11	Mitochondrial 2-oxoglutarate/malate carrier protein	314	0.65	0.25		12	12	0	0	3	0	2	3	2
Q9Y6C9	MTCH2	Mitochondrial carrier homolog 2	303	0.33	0.16		4	5	0	0	3	0	1	1	1
Q5H9E4	MCART6	Mitochondrial carrier triple repeat protein 6	307	0	0		0	1	0	0	0	0	0	0	0
Q9UBX3	SLC25A10	Mitochondrial dicarboxylate carrier	287	0.97	0.91		14	18	0	1	1	1	3	0	0
Q9H936	SLC25A22	Mitochondrial glutamate carrier 1	323	0.9	0.5		4	2	0	0	0	0	0	0	1
Q9BVV7	TIMM21	Mitochondrial import inner membrane translocase subunit Tim21	248	0.75	0		2	0	0	0	0	0	0	0	0
O14925	TIMM23	Mitochondrial import inner membrane translocase subunit Tim23	209	0	0.8		0	3	0	0	0	0	0	0	0
O43615	TIMM44	Mitochondrial import inner membrane translocase subunit TIM44	452	0.55	0.8		1	3	0	0	0	0	0	0	0
Q3ZCQ8	TIMM50	Mitochondrial import inner membrane translocase subunit TIM50	353	0.89	0.65		11	12	0	2	1	1	1	1	1
Q15388	TOMM20	Mitochondrial import receptor subunit TOM20 homolog	145	0.84	0.81		2	2	0	0	0	0	0	0	0
Q9NS69	TOMM22	Mitochondrial import receptor subunit TOM22 homolog	142	0.82	0.31		3	1	0	0	1	0	0	0	0
O96008	TOMM40	Mitochondrial import receptor subunit TOM40 homolog	361	0	0		1	0	0	3	3	0	0	4	2
Q9P0U1	TOMM7	Mitochondrial import receptor subunit TOM7 homolog	55	0.12	0.08		2	3	0	2	2	2	0	0	0
O94826	TOMM70A	Mitochondrial import receptor subunit TOM70	608	0	0.68		0	3	0	0	1	0	0	0	0
Q16891	IMMT	Mitochondrial inner membrane protein	758	0.64	0.06		47	46	1	1	1	17	21	1	3
Q15070	OXA1L	Mitochondrial inner membrane protein OXA1L	435	0	0		1	1	0	0	0	0	0	0	0
Q8N4Q1	CHCHD4	Mitochondrial intermembrane space import and assembly protein 40	142	0.94	0.92		4	3	0	0	0	0	0	0	0
Q8IXI2	RHOT1	Mitochondrial Rho GTPase 1	618	0	0		0	1	0	0	0	0	0	0	1
Q9HC21	SLC25A19	Mitochondrial thiamine pyrophosphate carrier	320	0.55	0.79		2	5	0	0	0	0	2	0	0
Q10713	PMPCA	Mitochondrial-processing peptidase subunit alpha	525	0	0.64		0	3	0	0	0	0	0	0	0
O75439	PMPCB	Mitochondrial-processing peptidase subunit beta	489	0.13	0.12		1	2	0	0	2	0	0	0	1
O43684	BUB3	Mitotic checkpoint protein BUB3	328	0	0		4	6	0	4	4	0	0	3	2
Q13257	MAD2L1	Mitotic spindle assembly checkpoint protein MAD2A	205	0.83	0.82		2	2	0	0	0	0	0	0	0
Q9BYG3	MKI67IP	MKI67 FHA domain-interacting nucleolar phosphoprotein	293	0.81	1		3	12	0	0	1	0	0	0	0
Q96T76	MMS19	MMS19 nucleotide excision repair protein homolog	1030	0.08	0.88		1	9	0	0	0	0	0	2	1
Q9Y3A3	MOB4	MOB-like protein phocein	225	0	0		1	1	0	0	0	0	0	0	0
P26038	MSN	Moesin	577	0	0		3	6	2	4	12	2	0	15	13
P53985	SLC16A1	Monocarboxylate transporter 1	500	0.85	0.92		2	4	0	0	0	0	0	0	0
Q6UB35	MTHFD1L	Monofunctional C1-tetrahydrofolate synthase, mitochondrial	978	0.29	0.39		1	2	0	0	0	0	0	0	0
Q9NV56	MRGBP	MRG-binding protein	204	0	0		0	1	0	0	0	0	0	0	0
P78406	RAE1	mRNA export factor	368	0.12	0.63		2	8	3	0	0	0	1	1	0
Q9UKD2	MRTO4	mRNA turnover protein 4 homolog	239	0.19	0.44		4	10	0	1	4	0	0	2	0
O60942	RNGTT	mRNA-capping enzyme	597	0	0.42		0	2	0	0	0	0	0	0	0
Q96T58	SPEN	Msx2-interacting protein	3664	0	0.02		0	2	0	0	0	0	0	0	0
P22234	PAICS	Multifunctional protein ADE2	425	0	0		0	8	2	4	2	1	1	5	6
Q9BU76	MMTAG2	Multiple myeloma tumor-associated protein 2	263	0.31	0.56		3	7	1	1	0	0	3	0	0
Q9BQG0	MYBBP1A	Myb-binding protein 1A	1328	0.04	0.39		6	18	0	3	5	1	1	1	1
P60660	MYL6	Myosin light polypeptide 6	151	0	0		5	10	6	2	3	3	4	2	2
O14950	MYL12B	Myosin regulatory light chain 12B	172	0	0		3	6	0	0	2	7	4	2	3
P35580	MYH10	Myosin-10	1976	0	0		3	4	0	5	3	28	36	1	7
Q7Z406	MYH14	Myosin-14	1995	0	0		1	5	4	2	1	5	10	0	4
P35579	MYH9	Myosin-9	1960	0	0		10	18	4	11	9	32	42	8	14
B0I1T2	MYO1G	Myosin-Ig	1018	0	0		33	63	0	0	0	114	103	8	12
Q13459	MYO9B	Myosin-IXb	2157	0.83	0.82		3	4	0	0	0	0	0	0	0
Q96H55	MYO19	Myosin-XIX	970	0	0		0	1	0	0	0	0	0	0	0
Q92614	MYO18A	Myosin-XVIIIa	2054	0	0		1	1	0	0	0	1	0	0	0
Q8IUG5	MYO18B	Myosin-XVIIIb	2567	0.87	0.62		6	6	0	0	0	1	2	0	0
P58546	MTPN	Myotrophin	118	0	0		0	1	0	0	0	0	0	0	2
Q13615	MTMR3	Myotubularin-related protein 3	1198	0	0.16		0	2	0	0	0	0	0	0	0
Q9H0A0	NAT10	N-acetyltransferase 10	1025	0.04	0.33		5	14	0	0	0	0	0	1	10
Q56NI9	ESCO2	N-acetyltransferase ESCO2	601	0	0		0	1	0	0	1	0	0	0	0
Q8NFW8	CMAS	N-acylneuraminate cytidylyltransferase	434	0.45	0.49		1	2	0	0	0	0	0	0	1
Q13423	NNT	NAD(P) transhydrogenase, mitochondrial	1086	0.13	0.18		2	4	0	0	0	0	0	1	4
Q9P032	NDUFAF4	NADH dehydrogenase [ubiquinone] 1 alpha subcomplex assembly factor 4	175	0.64	0.76		1	2	0	0	0	0	0	0	0
Q9UI09	NDUFA12	NADH dehydrogenase [ubiquinone] 1 alpha subcomplex subunit 12	145	0	0		0	1	0	0	0	0	0	0	0
O00483	NDUFA4	NADH dehydrogenase [ubiquinone] 1 alpha subcomplex subunit 4	81	0.88	0.49		5	1	0	0	0	0	0	0	0
Q16718	NDUFA5	NADH dehydrogenase [ubiquinone] 1 alpha subcomplex subunit 5	116	0.84	0.82		2	2	0	0	0	0	0	0	0
P49821	NDUFV1	NADH dehydrogenase [ubiquinone] flavoprotein 1, mitochondrial	464	0	0		1	1	0	0	0	0	0	0	0
O75489	NDUFS3	NADH dehydrogenase [ubiquinone] iron-sulfur protein 3, mitochondrial	264	0.64	0.6		4	6	0	0	1	0	0	2	1
Q9GZZ1	NAA50	N-alpha-acetyltransferase 50	169	0	0		0	1	0	0	0	0	0	0	0
Q13765	NACA	Nascent polypeptide-associated complex subunit alpha	215	0	0.15		0	2	0	1	1	0	0	0	1
Q86UW6	N4BP2	NEDD4-binding protein 2	1770	0.12	0.17		1	2	0	0	0	0	0	0	0
P61081	UBE2M	NEDD8-conjugating enzyme Ubc12	183	0	0		1	1	0	2	1	0	0	0	0
P21359	NF1	Neurofibromin	2839	0.24	0.16		2	2	0	0	0	0	0	0	0
Q92686	NRGN	Neurogranin	78	0	0		1	0	0	0	0	0	0	0	0
Q8NEJ9	NGDN	Neuroguidin	315	0.93	0.96		3	4	0	0	0	0	0	0	0
Q14697	GANAB	Neutral alpha-glucosidase AB	944	0	0		10	15	0	7	17	0	0	7	7
Q15758	SLC1A5	Neutral amino acid transporter B(0)	541	0.8	0.82		4	6	0	1	0	0	0	1	0
P59665	DEFA1	Neutrophil defensin 1	94	0	0		0	1	2	2	0	0	0	0	0
O15226	NKRF	NF-kappa-B-repressing factor	690	0.05	0.6		1	8	0	1	2	0	1	0	0
P55769	NHP2L1	NHP2-like protein 1	128	0.16	0.31		7	14	0	3	2	2	0	2	3
P43490	NAMPT	Nicotinamide phosphoribosyltransferase	491	0.01	0.01		1	3	0	0	3	0	0	0	4
Q9Y314	NOSIP	Nitric oxide synthase-interacting protein	301	0	0.74		0	3	0	0	0	0	0	0	0
Q15233	NONO	Non-POU domain-containing octamer-binding protein	471	0	0		3	16	0	8	12	2	1	2	3
Q6ZVX7	NCCRP1	Non-specific cytotoxic cell receptor protein 1 homolog	275	0	0		2	0	6	1	0	2	0	0	0
Q9NVX2	NLE1	Notchless protein homolog 1	485	0	0.53		0	2	0	0	0	0	0	1	0
Q9NPJ8	NXT2	NTF2-related export protein 2	142	0	0		0	1	0	0	0	0	0	0	0
P23497	SP100	Nuclear autoantigen Sp-100	879	0.95	0.94		3	4	0	0	0	0	0	0	0
P49321	NASP	Nuclear autoantigenic sperm protein	788	0	0.09		0	2	0	1	1	0	0	0	1
Q09161	NCBP1	Nuclear cap-binding protein subunit 1	790	0.47	0.9		4	12	0	0	1	1	0	0	2
P52298	NCBP2	Nuclear cap-binding protein subunit 2	156	0.86	0.91		2	3	0	0	0	0	0	0	0
A8CG34	POM121C	Nuclear envelope pore membrane protein POM 121C	1229	0.77	0.54		3	2	0	0	0	0	0	0	0
P19838	NFKB1	Nuclear factor NF-kappa-B p105 subunit	968	0	0		0	1	0	0	0	0	0	0	0
Q13469	NFATC2	Nuclear factor of activated T-cells, cytoplasmic 2	925	0.69	0.58		2	2	0	0	0	0	0	0	0
Q7Z417	NUFIP2	Nuclear fragile X mental retardation-interacting protein 2	695	0.81	0.61		3	2	0	0	0	0	0	0	0
Q9Y266	NUDC	Nuclear migration protein nudC	331	0	0.02		1	4	0	2	4	0	0	2	0
Q14980	NUMA1	Nuclear mitotic apparatus protein 1	2115	0.88	0.92		3	6	0	0	0	0	0	0	0
P57740	NUP107	Nuclear pore complex protein Nup107	925	0.8	0.95		6	13	0	0	0	0	1	0	3
O75694	NUP155	Nuclear pore complex protein Nup155	1391	0.07	0.49		5	17	0	0	1	2	2	1	4
Q12769	NUP160	Nuclear pore complex protein Nup160	1436	0.21	0.32		7	13	0	0	2	4	3	1	0
Q92621	NUP205	Nuclear pore complex protein Nup205	2012	0.59	1		14	47	0	0	0	7	5	0	2
P35658	NUP214	Nuclear pore complex protein Nup214	2090	0.9	0.98		11	23	1	0	0	2	3	0	0
Q99567	NUP88	Nuclear pore complex protein Nup88	741	0.64	0.88		2	6	0	0	0	0	1	0	0
P37198	NUP62	Nuclear pore glycoprotein p62	522	0.68	0.93		2	6	0	0	0	0	1	0	0
Q8TEM1	NUP210	Nuclear pore membrane glycoprotein 210	1887	0.02	0.28		2	9	0	0	0	0	0	3	5
Q9HCD5	NCOA5	Nuclear receptor coactivator 5	579	0.98	0.88		7	7	0	0	1	0	1	0	0
O75376	NCOR1	Nuclear receptor corepressor 1	2440	0	0		1	1	0	0	0	0	0	0	1
P49116	NR2C2	Nuclear receptor subfamily 2 group C member 2	596	0	0		1	0	0	0	0	0	0	0	0
Q9UBU9	NXF1	Nuclear RNA export factor 1	619	0	0.63		0	6	0	0	1	0	0	1	1
P67809	YBX1	Nuclease-sensitive element-binding protein 1	324	0.59	0.63		12	20	6	0	1	1	0	2	1
Q14978	NOLC1	Nucleolar and coiled-body phosphoprotein 1	699	0	0.8		0	6	0	0	0	0	0	0	0
Q9Y3T9	NOC2L	Nucleolar complex protein 2 homolog	749	0.29	0.86		2	9	0	0	1	0	0	2	0
Q8WTT2	NOC3L	Nucleolar complex protein 3 homolog	800	0.92	0.96		3	6	0	0	0	0	0	0	0
Q9BVI4	NOC4L	Nucleolar complex protein 4 homolog	516	0.34	0.93		1	6	0	0	0	0	0	1	0
Q9BZE4	GTPBP4	Nucleolar GTP-binding protein 1	634	0.91	1		5	17	0	0	0	0	0	0	2
Q13823	GNL2	Nucleolar GTP-binding protein 2	731	0	0		0	1	0	0	0	0	0	0	0
Q5C9Z4	NOM1	Nucleolar MIF4G domain-containing protein 1	860	0	0.32		0	2	0	0	0	0	0	0	0
O60287	URB1	Nucleolar pre-ribosomal-associated protein 1	2271	0	0.61		0	3	0	0	0	0	0	1	0
Q9BSC4	NOL10	Nucleolar protein 10	688	0.83	0.97		2	7	0	0	0	0	0	0	0
Q9H8H0	NOL11	Nucleolar protein 11	719	0.64	0.92		3	8	0	1	1	0	0	0	0
P78316	NOP14	Nucleolar protein 14	857	0.37	0.89		1	5	0	0	1	0	0	0	0
Q9Y3C1	NOP16	Nucleolar protein 16	178	0	0.91		0	5	0	0	0	0	0	0	0
Q9Y2X3	NOP58	Nucleolar protein 58	529	0.65	0.97		11	31	0	0	2	0	0	3	6
Q9H6R4	NOL6	Nucleolar protein 6	1146	0.32	0.8		1	7	0	0	0	0	0	0	0
Q9UMY1	NOL7	Nucleolar protein 7	257	0	0		0	1	0	0	0	0	0	0	0
Q9NR30	DDX21	Nucleolar RNA helicase 2	783	0	0.01		10	25	0	6	19	0	1	2	6
P19338	NCL	Nucleolin	710	0	0.03		13	31	0	4	10	0	0	8	11
P31483	TIA1	Nucleolysin TIA-1 isoform p40	386	0.02	0.02		2	4	4	1	1	1	1	0	0
Q01085	TIAL1	Nucleolysin TIAR	375	0.39	0.06		4	3	4	1	1	0	0	0	0
P06748	NPM1	Nucleophosmin	294	0	0		7	13	1	6	8	1	3	4	4
Q53GS7	GLE1	Nucleoporin GLE1	698	0	0		0	1	0	0	0	0	0	0	0
Q9BTX1	TMEM48	Nucleoporin NDC1	674	0.82	0.9		2	4	0	0	0	0	0	0	0
Q5SRE5	NUP188	Nucleoporin NUP188 homolog	1749	0.44	0.99		2	11	0	0	0	1	0	0	0
Q8NFH4	NUP37	Nucleoporin Nup37	326	0.93	0.91		3	3	0	0	0	0	0	0	0
Q8NFH3	NUP43	Nucleoporin Nup43	380	0.82	0.75		2	2	0	0	0	0	0	0	0
Q8NFH5	NUP35	Nucleoporin NUP53	326	0.98	0.94		7	8	0	0	0	1	1	0	0
Q7Z3B4	NUP54	Nucleoporin p54	507	0.3	0.85		2	8	0	0	0	1	0	0	2
Q96EE3	SEH1L	Nucleoporin SEH1	360	0.04	0.01		13	19	0	1	0	14	9	0	1
O15504	NUPL2	Nucleoporin-like protein 2	423	0	0.52		0	2	0	0	0	0	0	0	0
P12270	TPR	Nucleoprotein TPR	2363	0.83	1		5	23	0	0	0	2	0	0	0
Q9Y5B8	NME7	Nucleoside diphosphate kinase 7	376	0	0		0	1	0	0	0	0	0	0	0
A8MXV4	NUDT19	Nucleoside diphosphate-linked moiety X motif 19, mitochondrial	375	0	0		0	1	0	0	0	0	0	0	0
P55209	NAP1L1	Nucleosome assembly protein 1-like 1	391	0	0.03		0	2	0	0	2	0	0	2	1
Q99733	NAP1L4	Nucleosome assembly protein 1-like 4	375	0.06	0.11		1	3	0	0	3	0	0	3	0
Q96RE7	NACC1	Nucleus accumbens-associated protein 1	527	0	0		1	1	0	0	0	0	0	0	0
Q96RS6	NUDCD1	NudC domain-containing protein 1	583	0.68	0.25		3	2	0	0	0	0	0	1	1
Q8WVJ2	NUDCD2	NudC domain-containing protein 2	157	0	0.72		0	3	0	1	0	0	0	0	0
Q9NTK5	OLA1	Obg-like ATPase 1	396	0	0		2	3	0	4	6	0	0	4	1
Q56VL3	OCIAD2	OCIA domain-containing protein 2	154	0.83	0.82		2	2	0	0	0	0	0	0	0
Q9H4L5	OSBPL3	Oxysterol-binding protein-related protein 3	887	0.93	0.96		3	6	0	0	0	0	0	0	0
Q9BZF1	OSBPL8	Oxysterol-binding protein-related protein 8	889	0	0.13		0	2	0	0	0	1	2	0	0
Q96SU4	OSBPL9	Oxysterol-binding protein-related protein 9	736	0	0		1	0	0	0	0	0	0	0	0
Q15645	TRIP13	Pachytene checkpoint protein 2 homolog	432	0	0.26		0	2	0	0	1	0	0	0	1
Q96ST3	SIN3A	Paired amphipathic helix protein Sin3a	1273	0	0		1	1	0	0	0	0	0	0	0
Q8WXF1	PSPC1	Paraspeckle component 1	523	0	0		1	1	0	0	0	1	0	1	2
Q6ZW49	PAXIP1	PAX-interacting protein 1	1069	0.51	0.28		2	2	0	0	0	3	0	0	0
O75475	PSIP1	PC4 and SFRS1-interacting protein	530	0	0		0	1	0	0	0	0	0	0	0
Q5JVF3	PCID2	PCI domain-containing protein 2	399	0.46	0.51		1	2	0	0	0	0	0	0	1
Q96EY7	PTCD3	Pentatricopeptide repeat-containing protein 3, mitochondrial	689	0	0		1	1	0	0	0	0	0	0	0
Q8IYS1	PM20D2	Peptidase M20 domain-containing protein 2	436	0	0		0	1	0	0	0	0	0	0	0
P62937	PPIA	Peptidyl-prolyl cis-trans isomerase A	165	0	0		9	22	5	14	27	4	2	12	16
P23284	PPIB	Peptidyl-prolyl cis-trans isomerase B	216	0	0		1	0	0	2	6	0	0	2	1
P62942	FKBP1A	Peptidyl-prolyl cis-trans isomerase FKBP1A	108	0	0		0	1	0	0	0	0	0	0	0
Q02790	FKBP4	Peptidyl-prolyl cis-trans isomerase FKBP4	459	0	0.03		2	9	0	3	3	0	0	4	2
Q14318	FKBP8	Peptidyl-prolyl cis-trans isomerase FKBP8	412	0	0		1	0	0	0	0	0	0	0	0
Q13427	PPIG	Peptidyl-prolyl cis-trans isomerase G	754	0.72	0.83		2	4	0	0	0	0	1	0	0
O43447	PPIH	Peptidyl-prolyl cis-trans isomerase H	177	0	0		0	1	0	0	1	0	0	0	0
Q9Y3C6	PPIL1	Peptidyl-prolyl cis-trans isomerase-like 1	166	0.74	0.93		2	5	0	0	0	1	0	0	0
Q13356	PPIL2	Peptidyl-prolyl cis-trans isomerase-like 2	520	0	0		0	1	0	0	0	0	0	0	0
Q9H2H8	PPIL3	Peptidyl-prolyl cis-trans isomerase-like 3	161	0	0		0	1	0	0	0	0	0	0	0
Q15154	PCM1	Pericentriolar material 1 protein	2024	0	0		7	19	0	0	0	17	19	0	0
Q15269	PWP2	Periodic tryptophan protein 2 homolog	919	0.74	0.9		4	9	0	1	0	0	0	1	0
Q8NEY8	PPHLN1	Periphilin-1	458	0.5	0.79		3	8	0	0	0	1	2	0	0
Q06830	PRDX1	Peroxiredoxin-1	199	0	0		13	14	15	19	17	11	5	13	13
P32119	PRDX2	Peroxiredoxin-2	198	0	0		10	11	9	12	10	8	7	13	8
Q13162	PRDX4	Peroxiredoxin-4	271	0	0		0	1	0	4	9	0	0	3	3
P30044	PRDX5	Peroxiredoxin-5, mitochondrial	214	0	0		0	1	0	0	2	0	0	1	0
P30041	PRDX6	Peroxiredoxin-6	224	0	0		0	3	1	7	4	0	0	2	6
Q2T9J0	TYSND1	Peroxisomal leader peptide-processing protease	566	0	0		0	1	0	0	0	0	0	0	0
O43808	SLC25A17	Peroxisomal membrane protein PMP34	307	0	0		1	0	0	0	0	0	0	1	0
P51659	HSD17B4	Peroxisomal multifunctional enzyme type 2	736	0	0		0	4	3	3	5	0	0	1	0
O43933	PEX1	Peroxisome biogenesis factor 1	1283	0	0		0	1	0	0	0	0	0	0	0
Q8IWS0	PHF6	PHD finger protein 6	365	0	0		0	1	0	0	1	0	0	0	1
Q7RTV0	PHF5A	PHD finger-like domain-containing protein 5A	110	0.72	0.63		7	10	0	1	1	0	3	0	1
Q9Y285	FARSA	Phenylalanine--tRNA ligase alpha chain	508	0.47	0.11		2	1	0	0	1	0	0	0	1
Q00325	SLC25A3	Phosphate carrier protein, mitochondrial	362	0.21	0		27	29	3	5	5	8	9	6	3
Q9NTJ5	SACM1L	Phosphatidylinositide phosphatase SAC1	587	0.27	0.49		1	3	0	0	0	0	0	0	2
P48426	PIP4K2A	Phosphatidylinositol-5-phosphate 4-kinase type-2 alpha	406	0	0		0	1	0	0	0	1	0	0	0
P48651	PTDSS1	Phosphatidylserine synthase 1	473	0.51	0.63		1	2	0	0	0	0	0	0	0
P36871	PGM1	Phosphoglucomutase-1	562	0	0.05		0	2	0	2	1	0	0	0	1
P00558	PGK1	Phosphoglycerate kinase 1	417	0	0		8	22	9	7	13	0	0	21	22
P18669	PGAM1	Phosphoglycerate mutase 1	254	0	0		0	1	1	4	9	1	0	6	2
P36969	GPX4	Phospholipid hydroperoxide glutathione peroxidase, mitochondrial	197	0.3	0.32		1	2	0	0	1	0	0	0	1
Q15126	PMVK	Phosphomevalonate kinase	192	0.64	0.87		1	3	0	0	0	0	0	0	0
Q9NWQ8	PAG1	Phosphoprotein associated with glycosphingolipid-enriched microdomains 1	432	0	0		0	2	0	0	0	4	8	0	0
O15067	PFAS	Phosphoribosylformylglycinamidine synthase	1338	0	0.08		0	3	0	2	4	0	0	0	0
Q9Y617	PSAT1	Phosphoserine aminotransferase	370	0	0		1	4	0	1	4	0	0	2	4
Q13835	PKP1	Plakophilin-1	747	0	0		2	1	24	4	1	5	5	0	0
P23634	ATP2B4	Plasma membrane calcium-transporting ATPase 4	1241	0	0		0	1	0	0	0	0	0	1	3
Q8NC51	SERBP1	Plasminogen activator inhibitor 1 RNA-binding protein	408	0.19	0.05		2	2	1	2	0	0	1	0	0
P13796	LCP1	Plastin-2	627	0	0		2	5	0	0	1	2	1	20	22
P13797	PLS3	Plastin-3	630	0	0		1	2	0	4	6	0	0	4	5
Q15102	PAFAH1B3	Platelet-activating factor acetylhydrolase IB subunit gamma	231	0	0		0	2	0	1	1	1	1	1	3
Q15149	PLEC	Plectin	4684	0	0		79	84	8	6	1	388	407	0	0
O43660	PLRG1	Pleiotropic regulator 1	514	0	0		0	1	0	0	2	0	0	0	0
Q7Z3K3	POGZ	Pogo transposable element with ZNF domain	1410	0	0.14		0	2	0	0	0	0	0	0	0
P09874	PARP1	Poly [ADP-ribose] polymerase 1	1014	0	0		5	19	0	14	18	0	1	6	13
Q9UGN5	PARP2	Poly [ADP-ribose] polymerase 2	583	0.46	0.57		1	2	0	0	0	0	0	0	0
Q6PIY7	PAPD4	Poly(A) RNA polymerase GLD2	484	0	0		0	1	0	0	0	0	0	0	0
Q9NVV4	MTPAP	Poly(A) RNA polymerase, mitochondrial	582	0	0		0	1	0	0	0	0	1	0	0
O95453	PARN	Poly(A)-specific ribonuclease PARN	639	0.47	0.86		1	5	0	0	0	0	0	0	0
Q15365	PCBP1	Poly(rC)-binding protein 1	356	0.01	0		29	35	5	8	6	11	10	8	4
Q15366	PCBP2	Poly(rC)-binding protein 2	365	0.06	0		24	23	2	5	7	9	9	5	4
P57721	PCBP3	Poly(rC)-binding protein 3	371	0.01	0		14	16	1	3	4	8	7	4	3
Q9UHX1	PUF60	Poly(U)-binding-splicing factor PUF60	559	0	0		2	3	0	4	5	2	3	0	0
P11940	PABPC1	Polyadenylate-binding protein 1	636	0	0.03		9	21	0	3	9	0	0	5	7
Q86U42	PABPN1	Polyadenylate-binding protein 2	306	0	0		1	0	0	0	0	0	0	0	1
Q13310	PABPC4	Polyadenylate-binding protein 4	644	0	0		2	13	0	2	10	0	0	4	7
O75530	EED	Polycomb protein EED	441	0	0.49		0	2	0	0	0	0	0	0	0
Q15022	SUZ12	Polycomb protein SUZ12	739	0	0.32		0	2	0	0	0	0	0	0	0
Q9BY77	POLDIP3	Polymerase delta-interacting protein 3	421	0.67	0.24		2	1	0	0	0	0	1	0	0
P26599	PTBP1	Polypyrimidine tract-binding protein 1	531	0	0		9	24	3	4	10	0	0	6	6
Q92989	CLP1	Polyribonucleotide 5_-hydroxyl-kinase Clp1	425	0	0		0	1	0	0	0	0	0	0	0
Q8TCS8	PNPT1	Polyribonucleotide nucleotidyltransferase 1, mitochondrial	783	0	0		1	0	0	0	0	0	0	0	1
P20648	ATP4A	Potassium-transporting ATPase alpha chain 1	1035	0.13	0.12		1	2	1	1	1	0	0	0	0
O60831	PRAF2	PRA1 family protein 2	178	0	0		0	1	0	0	1	0	0	0	0
Q9UHV9	PFDN2	Prefoldin subunit 2	154	0.85	0.89		2	3	0	0	0	0	0	0	0
Q99471	PFDN5	Prefoldin subunit 5	154	0	0.56		0	2	0	0	0	0	0	0	1
P02545	LMNA	Prelamin-A/C	664	0	0		2	3	5	11	0	1	1	1	0
Q6UN15	FIP1L1	Pre-mRNA 3_-end-processing factor FIP1	594	0.52	0.84		2	6	0	0	0	2	0	0	0
Q9Y3B4	SF3B14	Pre-mRNA branch site protein p14	125	0.95	0.81		7	7	0	0	0	1	2	0	0
O94913	PCF11	Pre-mRNA cleavage complex 2 protein Pcf11	1555	0	0		0	1	0	0	0	0	0	0	0
O60508	CDC40	Pre-mRNA-processing factor 17	579	0.75	0.66		2	2	0	0	0	0	0	0	0
Q9UMS4	PRPF19	Pre-mRNA-processing factor 19	504	0.32	0.44		7	13	0	5	2	0	0	1	2
O75400	PRPF40A	Pre-mRNA-processing factor 40 homolog A	957	0.51	0.19		5	5	0	0	2	2	0	0	1
Q6P2Q9	PRPF8	Pre-mRNA-processing-splicing factor 8	2335	0.37	0.55		37	71	0	9	16	6	6	4	7
Q8NAV1	PRPF38A	Pre-mRNA-splicing factor 38A	312	0.95	0.96		3	4	0	0	0	0	0	0	0
Q9HCG8	CWC22	Pre-mRNA-splicing factor CWC22 homolog	908	0.16	0.76		1	7	0	0	0	0	0	1	1
Q9NXE8	CWC25	Pre-mRNA-splicing factor CWC25 homolog	425	0	0		1	0	0	0	0	0	0	0	0
Q9ULR0	ISY1	Pre-mRNA-splicing factor ISY1 homolog	285	0.83	0.77		2	2	0	0	0	0	0	0	0
O95391	SLU7	Pre-mRNA-splicing factor SLU7	586	0.49	0.78		1	3	0	0	0	0	0	0	0
O75934	BCAS2	Pre-mRNA-splicing factor SPF27	225	0	0		0	1	0	0	0	0	0	0	0
Q15007	WTAP	Pre-mRNA-splicing regulator WTAP	396	0	0.86		0	6	0	0	0	2	0	0	0
Q2NL82	TSR1	Pre-rRNA-processing protein TSR1 homolog	804	0	0		0	1	0	0	0	0	0	0	0
Q5T160	RARS2	Probable arginine--tRNA ligase, mitochondrial	578	0.46	0.83		1	4	0	0	0	0	0	0	0
Q13206	DDX10	Probable ATP-dependent RNA helicase DDX10	875	0.9	0.99		3	14	0	0	0	0	0	0	0
Q92841	DDX17	Probable ATP-dependent RNA helicase DDX17	650	0	0		27	35	1	14	26	7	6	9	13
Q9BUQ8	DDX23	Probable ATP-dependent RNA helicase DDX23	820	0.3	0.02		2	1	0	0	1	0	0	0	2
Q9UJV9	DDX41	Probable ATP-dependent RNA helicase DDX41	622	0	0.01		3	7	6	0	1	2	7	0	0
Q7L014	DDX46	Probable ATP-dependent RNA helicase DDX46	1031	0	0.17		0	3	0	0	0	0	0	0	4
Q9H0S4	DDX47	Probable ATP-dependent RNA helicase DDX47	455	0	0.85		0	8	0	0	0	0	0	2	1
P17844	DDX5	Probable ATP-dependent RNA helicase DDX5	614	0	0		15	25	0	13	25	6	2	5	10
Q9NY93	DDX56	Probable ATP-dependent RNA helicase DDX56	547	0.82	0.85		2	3	0	0	0	0	0	0	0
P26196	DDX6	Probable ATP-dependent RNA helicase DDX6	483	0	0.06		0	2	0	1	2	0	0	0	1
Q9H2U1	DHX36	Probable ATP-dependent RNA helicase DHX36	1008	0	0		0	1	0	0	0	0	0	0	0
Q8IY37	DHX37	Probable ATP-dependent RNA helicase DHX37	1157	0.32	0.58		1	3	0	0	0	0	0	0	0
Q9UNQ2	DIMT1	Probable dimethyladenosine transferase	313	0.59	0.85		1	3	0	0	0	0	0	0	0
P31941	APOBEC3A	Probable DNA dC-)dU-editing enzyme APOBEC-3A	199	0	0.66		0	2	0	0	0	0	0	0	0
Q14669	TRIP12	Probable E3 ubiquitin-protein ligase TRIP12	1992	0	0		0	1	0	0	0	0	2	1	0
P51531	SMARCA2	Probable global transcription activator SNF2L2	1590	0	0.5		0	5	0	0	0	0	0	0	0
Q5JPH6	EARS2	Probable glutamate--tRNA ligase, mitochondrial	523	0	0.47		0	2	0	0	0	0	0	0	0
Q7Z333	SETX	Probable helicase senataxin	2677	0	0.2		0	4	0	0	0	0	0	0	0
O96028	WHSC1	Probable histone-lysine N-methyltransferase NSD2	1365	0	0		1	1	0	0	0	0	0	0	0
Q15031	LARS2	Probable leucine--tRNA ligase, mitochondrial	903	0	0.23		0	2	0	0	0	0	0	0	0
Q9UHA3	RSL24D1	Probable ribosome biogenesis protein RLP24	163	0	0.59		0	2	0	0	1	0	0	0	0
Q9Y4C8	RBM19	Probable RNA-binding protein 19	960	0.3	0.88		1	9	0	0	0	0	0	0	0
Q93008	USP9X	Probable ubiquitin carboxyl-terminal hydrolase FAF-X	2570	0.24	0.47		3	7	0	1	4	0	0	0	0
Q8NBJ5	GLT25D1	Procollagen galactosyltransferase 1	622	0	0.73		0	4	0	0	0	0	0	0	0
Q02809	PLOD1	Procollagen-lysine,2-oxoglutarate 5-dioxygenase 1	727	0	0		1	1	0	1	0	0	0	0	0
O60568	PLOD3	Procollagen-lysine,2-oxoglutarate 5-dioxygenase 3	738	0.58	0.25		2	1	0	0	0	0	0	0	0
P07737	PFN1	Profilin-1	140	0	0		9	18	1	15	17	5	3	10	17
P35080	PFN2	Profilin-2	140	0	0		0	1	0	1	1	0	0	0	0
Q8WUM4	PDCD6IP	Programmed cell death 6-interacting protein	868	0.17	0.12		2	3	1	0	2	0	0	0	1
P35232	PHB	Prohibitin	272	0	0		5	5	0	3	3	1	0	1	8
Q99623	PHB2	Prohibitin-2	299	0	0		7	8	0	1	6	2	0	8	5
P12273	PIP	Prolactin-inducible protein	146	0	0		2	0	9	3	0	1	1	2	0
P12004	PCNA	Proliferating cell nuclear antigen	261	0.12	0.04		14	20	0	3	9	0	0	5	7
Q9UQ80	PA2G4	Proliferation-associated protein 2G4	394	0	0		2	7	1	3	9	0	0	9	5
O94903	PROSC	Proline synthase co-transcribed bacterial homolog protein	275	0.08	0.15		1	3	0	0	1	0	0	2	1
Q8IZL8	PELP1	Proline-, glutamic acid- and leucine-rich protein 1	1130	0	0.81		0	6	0	1	1	0	0	0	0
Q32P28	LEPRE1	Prolyl 3-hydroxylase 1	736	0.57	0.26		2	1	0	0	0	0	0	0	0
P13674	P4HA1	Prolyl 4-hydroxylase subunit alpha-1	534	0.32	0.33		3	5	0	0	1	1	0	1	1
Q15185	PTGES3	Prostaglandin E synthase 3	160	0	0		5	9	0	4	2	2	1	3	3
Q9BRP4	PAAF1	Proteasomal ATPase-associated factor 1	392	0	0		1	1	0	0	0	0	0	0	0
Q16186	ADRM1	Proteasomal ubiquitin receptor ADRM1	407	0.54	0.64		1	2	0	0	0	0	0	0	0
Q06323	PSME1	Proteasome activator complex subunit 1	249	0	0		0	1	0	0	2	0	1	3	1
Q9UL46	PSME2	Proteasome activator complex subunit 2	239	0	0		0	1	0	0	0	0	0	2	5
P61289	PSME3	Proteasome activator complex subunit 3	254	0	0.56		0	2	0	0	1	0	0	0	0
P25786	PSMA1	Proteasome subunit alpha type-1	263	0	0		0	1	5	5	2	0	0	1	0
P25788	PSMA3	Proteasome subunit alpha type-3	255	0	0		2	0	4	1	4	0	0	0	1
P25789	PSMA4	Proteasome subunit alpha type-4	261	0	0		2	0	2	3	1	0	0	2	2
P28066	PSMA5	Proteasome subunit alpha type-5	241	0	0		0	3	4	3	2	1	1	2	1
O14818	PSMA7	Proteasome subunit alpha type-7	248	0	0		0	1	2	1	1	0	0	0	3
P20618	PSMB1	Proteasome subunit beta type-1	241	0	0		0	1	5	1	5	1	0	3	1
P49721	PSMB2	Proteasome subunit beta type-2	201	0.01	0		2	0	2	2	1	0	0	1	2
P49720	PSMB3	Proteasome subunit beta type-3	205	0	0		1	0	3	4	3	0	0	4	0
P28070	PSMB4	Proteasome subunit beta type-4	264	0.07	0		2	1	2	2	0	0	0	2	0
P28074	PSMB5	Proteasome subunit beta type-5	263	0	0		1	1	3	6	5	1	0	1	0
P28072	PSMB6	Proteasome subunit beta type-6	239	0	0		0	1	1	2	3	0	0	3	2
Q99436	PSMB7	Proteasome subunit beta type-7	277	0	0		1	0	3	1	0	0	0	0	0
Q5VYK3	ECM29	Proteasome-associated protein ECM29 homolog	1845	0	0		1	0	0	1	0	0	0	0	1
Q9NY61	AATF	Protein AATF	560	0.85	0.98		2	7	0	0	0	0	0	0	0
Q13015	MLLT11	Protein AF1q	90	0	0		0	1	0	0	0	0	0	0	0
Q99873	PRMT1	Protein arginine N-methyltransferase 1	361	0	0		0	1	0	6	4	0	0	2	2
O14744	PRMT5	Protein arginine N-methyltransferase 5	637	0	0.06		0	4	0	0	2	0	0	2	2
Q6PGQ7	BORA	Protein aurora borealis	559	0.64	0		2	0	0	0	0	0	0	0	0
Q8N9N5	BANP	Protein BANP	519	0.45	0.53		1	2	0	0	0	0	1	0	0
Q9NWD9	BEX4	Protein BEX4	120	0	0.75		0	4	0	0	0	2	0	0	0
P41223	BUD31	Protein BUD31 homolog	144	0.9	0.95		2	4	0	0	0	0	0	0	0
Q8NG31	CASC5	Protein CASC5	2342	0	0		0	1	0	0	0	0	0	0	0
P14921	ETS1	Protein C-ets-1	441	0.54	0.74		1	3	0	0	0	0	0	0	0
Q9P013	CWC15	Protein CWC15 homolog	229	0.65	0.77		1	2	0	0	0	0	0	0	0
P35659	DEK	Protein DEK	375	0	0.07		0	2	0	0	2	0	0	0	2
Q96DF8	DGCR14	Protein DGCR14	476	0	0		0	1	0	0	0	0	0	0	0
P07237	P4HB	Protein disulfide-isomerase	508	0	0		7	10	0	6	12	0	0	5	7
P30101	PDIA3	Protein disulfide-isomerase A3	505	0.02	0		12	11	0	3	7	0	0	6	6
P13667	PDIA4	Protein disulfide-isomerase A4	645	0	0		7	10	1	0	5	0	0	8	10
Q15084	PDIA6	Protein disulfide-isomerase A6	440	0	0		3	8	2	4	6	3	4	6	5
Q9C005	DPY30	Protein dpy-30 homolog	99	0	0		0	1	0	0	0	0	0	0	0
Q8WYP5	AHCTF1	Protein ELYS	2266	0.18	0.41		1	4	0	0	0	0	0	0	0
P49257	LMAN1	Protein ERGIC-53	510	0.66	0.48		2	2	0	1	0	0	0	0	0
Q96BN8	FAM105B	Protein FAM105B	352	0.69	0.65		2	3	0	1	0	0	0	0	0
Q5W0V3	FAM160B1	Protein FAM160B1	765	0	0		0	1	0	0	0	0	0	0	0
Q9Y6X4	FAM169A	Protein FAM169A	670	0	0		1	0	0	0	0	1	0	0	0
P0CB43	FAM203B	Protein FAM203B	390	0	0		1	1	0	0	0	0	0	0	0
Q9NSI2	FAM207A	Protein FAM207A	230	0	0		0	1	0	0	0	0	0	0	0
Q9UK61	FAM208A	Protein FAM208A	1670	0.21	0.72		1	7	0	0	0	0	0	0	0
Q8TBR7	FAM57A	Protein FAM57A	257	0.73	0		2	0	0	0	0	0	0	0	0
Q14331	FRG1	Protein FRG1	258	0	0		0	1	0	0	0	0	0	0	0
Q86VS8	HOOK3	Protein Hook homolog 3	718	0.44	0.18		46	59	0	0	0	35	26	0	0
O15037	KHNYN	Protein KHNYN	678	0	0		0	1	0	0	0	0	0	0	0
Q8N163	KIAA1967	Protein KIAA1967	923	0	0		6	17	0	0	1	0	136	3	1
Q9ULU4	ZMYND8	Protein kinase C-binding protein 1	1186	0.47	0.18		2	1	0	0	0	0	0	0	0
Q8N9T8	KRI1	Protein KRI1 homolog	709	0.42	0.54		1	2	0	0	0	0	0	0	0
Q96RT1	ERBB2IP	Protein LAP2	1412	0	0		0	1	0	0	0	3	5	0	0
Q9Y4W2	LAS1L	Protein LAS1 homolog	734	0	0		1	1	0	0	0	0	0	0	0
Q6ZN17	LIN28B	Protein lin-28 homolog B	250	0.75	0		2	0	0	0	0	0	0	0	0
Q9BRT6	LLPH	Protein LLP homolog	129	0	0		0	1	0	0	0	0	0	0	0
Q3MHD2	LSM12	Protein LSM12 homolog	195	0	0		0	1	0	0	1	0	0	0	1
Q9BX40	LSM14B	Protein LSM14 homolog B	385	0	0		1	0	1	0	0	0	0	0	0
P61326	MAGOH	Protein mago nashi homolog	146	0.75	0.66		4	5	0	2	1	0	0	0	0
Q9BXY0	MAK16	Protein MAK16 homolog	300	0.88	0.95		2	4	0	0	0	0	0	0	0
Q8N884	MB21D1	Protein MB21D1	522	0.45	0.92		1	6	0	0	0	0	0	0	0
Q9BPW8	NIPSNAP1	Protein NipSnap homolog 1	284	0	0		0	1	0	0	0	0	0	0	2
O75323	GBAS	Protein NipSnap homolog 2	286	0.16	0.17		1	2	0	0	2	0	0	0	1
Q9BRX2	PELO	Protein pelota homolog	385	0.75	0.36		2	1	0	0	0	0	0	0	0
Q15435	PPP1R7	Protein phosphatase 1 regulatory subunit 7	360	0	0.01		0	2	0	0	1	0	0	3	2
O15355	PPM1G	Protein phosphatase 1G	546	0.52	0.32		2	2	0	0	3	0	0	0	0
Q8WVV4	POF1B	Protein POF1B	589	0	0		1	2	19	2	0	1	0	0	0
Q9Y520	PRRC2C	Protein PRRC2C	2896	0	0		1	1	0	0	0	0	0	0	0
Q5XKP0	QIL1	Protein QIL1	118	0.83	0.83		2	2	0	0	0	0	0	0	0
Q9P258	RCC2	Protein RCC2	522	0	0		1	9	1	2	4	0	1	6	7
O43663	PRC1	Protein regulator of cytokinesis 1	620	0	0		1	0	0	0	0	0	0	0	0
P31949	S100A11	Protein S100-A11	105	0	0		1	0	4	3	1	1	0	1	0
Q96ER3	SAAL1	Protein SAAL1	474	0	0		0	1	0	0	0	1	2	0	0
O75880	SCO1	Protein SCO1 homolog, mitochondrial	301	0.85	0.9		2	3	0	0	0	0	0	0	0
O43819	SCO2	Protein SCO2 homolog, mitochondrial	266	0	0.74		0	3	0	0	0	0	0	0	0
P55735	SEC13	Protein SEC13 homolog	322	0.9	0.46		16	14	0	0	0	7	3	1	0
Q01105	SET	Protein SET	290	0	0		0	1	0	1	3	0	0	0	0
Q96EA4	CCDC99	Protein Spindly	605	0.04	0.06		3	6	0	0	0	5	3	0	0
O43609	SPRY1	Protein sprouty homolog 1	319	0	0		1	1	0	0	0	0	0	0	0
Q969Z0	TBRG4	Protein TBRG4	631	0.7	0.7		2	3	0	0	1	0	0	0	0
Q15436	SEC23A	Protein transport protein Sec23A	765	0	0		1	1	0	1	0	0	0	0	1
Q15437	SEC23B	Protein transport protein Sec23B	767	0.36	0.47		1	2	0	0	0	0	0	0	0
P53992	SEC24C	Protein transport protein Sec24C	1094	0	0.63		0	6	0	0	0	0	0	0	0
O94979	SEC31A	Protein transport protein Sec31A	1220	0.02	0.01		8	13	0	0	0	9	8	0	1
P61619	SEC61A1	Protein transport protein Sec61 subunit alpha isoform 1	476	0.17	0.07		4	5	3	2	2	0	0	0	0
P60059	SEC61G	Protein transport protein Sec61 subunit gamma	68	0	0		0	1	0	0	0	0	0	1	0
Q9H3U1	UNC45A	Protein unc-45 homolog A	944	0.04	0.06		1	3	0	0	0	2	3	0	0
Q969M3	YIPF5	Protein YIPF5	257	0	0		1	0	0	0	0	0	0	0	0
Q9C0D3	ZYG11B	Protein zyg-11 homolog B	744	0.39	0.5		1	2	0	0	0	0	0	0	0
Q08188	TGM3	Protein-glutamine gamma-glutamyltransferase E	693	0	0		1	0	25	4	2	6	0	0	0
P22735	TGM1	Protein-glutamine gamma-glutamyltransferase K	817	0	0		2	0	22	2	0	2	2	0	0
P22061	PCMT1	Protein-L-isoaspartate(D-aspartate) O-methyltransferase	227	0	0		6	5	2	0	2	11	7	0	1
Q8WUK0	PTPMT1	Protein-tyrosine phosphatase mitochondrial 1	201	0.82	0.7		3	3	0	0	0	0	1	0	0
P00734	F2	Prothrombin	622	0	0		1	2	2	2	1	1	3	0	0
P15498	VAV1	Proto-oncogene vav	845	0	0		0	1	0	0	0	0	0	0	0
Q86U38	C14orf21	Pumilio domain-containing protein C14orf21	636	0	0.8		0	6	0	0	0	0	0	0	0
Q15397	KIAA0020	Pumilio domain-containing protein KIAA0020	648	0	0.89		0	6	0	0	0	0	0	1	0
Q14671	PUM1	Pumilio homolog 1	1186	0.8	0.41		3	2	1	0	0	0	0	0	0
Q7L2E3	DHX30	Putative ATP-dependent RNA helicase DHX30	1194	0.24	0.84		5	17	0	2	2	0	0	1	2
P0C7P4	UQCRFS1P1	Putative cytochrome b-c1 complex subunit Rieske-like protein 1	283	0.85	0.73		3	3	0	0	0	0	0	1	0
Q8N806	UBR7	Putative E3 ubiquitin-protein ligase UBR7	425	0.51	0.09		2	1	2	0	0	0	0	0	0
Q58FG1	HSP90AA4P	Putative heat shock protein HSP 90-alpha A4	418	0	0		10	24	3	4	11	6	5	7	13
Q58FF6	HSP90AB4P	Putative heat shock protein HSP 90-beta 4	505	0.01	0		17	14	3	3	4	6	4	8	3
Q9HCE1	MOV10	Putative helicase MOV-10	1003	0.78	0.95		3	8	0	0	0	0	0	1	0
Q96P11	NSUN5	Putative methyltransferase NSUN5	429	0	0		0	1	0	0	0	0	0	0	1
O43143	DHX15	Putative pre-mRNA-splicing factor ATP-dependent RNA helicase DHX15	795	0.03	0.13		21	40	0	6	6	2	6	6	9
O60231	DHX16	Putative pre-mRNA-splicing factor ATP-dependent RNA helicase DHX16	1041	0	0.43		0	2	0	0	1	0	0	0	0
Q96T37	RBM15	Putative RNA-binding protein 15	977	0.67	0.92		2	6	0	0	1	0	0	0	0
Q9Y383	LUC7L2	Putative RNA-binding protein Luc7-like 2	392	0.17	0		8	6	1	2	3	3	3	0	0
Q8IY81	FTSJ3	Putative rRNA methyltransferase 3	847	0.69	0.98		2	14	0	0	0	0	0	0	0
Q15120	PDK3	Pyruvate dehydrogenase [lipoamide] kinase isozyme 3, mitochondrial	406	0.72	0.41		2	1	0	0	0	0	0	0	0
P08559	PDHA1	Pyruvate dehydrogenase E1 component subunit alpha, somatic form, mitochondrial	390	0.03	0.02		1	2	0	0	2	0	0	1	3
P11177	PDHB	Pyruvate dehydrogenase E1 component subunit beta, mitochondrial	359	0.14	0.16		2	4	0	0	2	0	0	0	3
P14618	PKM2	Pyruvate kinase isozymes M1/M2	531	0	0		7	18	12	28	20	6	2	25	30
P50395	GDI2	Rab GDP dissociation inhibitor beta	445	0	0		0	1	0	10	8	0	0	5	0
Q5HYI8	RABL3	Rab-like protein 3	236	0	0.66		0	2	0	0	0	0	0	0	0
Q14699	RFTN1	Raftlin	578	0	0		0	2	0	0	0	7	5	0	0
P46060	RANGAP1	Ran GTPase-activating protein 1	587	0.06	0.47		1	6	0	1	2	0	0	1	0
Q96S59	RANBP9	Ran-binding protein 9	729	0	0		0	1	0	0	0	0	0	0	0
Q9BYM8	RBCK1	RanBP-type and C3HC4-type zinc finger-containing protein 1	510	0.5	0.79		1	3	0	0	0	0	0	0	0
P43487	RANBP1	Ran-specific GTPase-activating protein	201	0	0.1		0	2	0	0	2	0	0	0	3
P52306	RAP1GDS1	Rap1 GTPase-GDP dissociation stimulator 1	607	0	0.5		0	2	0	0	0	0	0	0	1
P46940	IQGAP1	Ras GTPase-activating-like protein IQGAP1	1657	0	0		2	1	2	0	2	0	0	0	7
Q13576	IQGAP2	Ras GTPase-activating-like protein IQGAP2	1575	0.98	0.88		23	30	0	0	1	3	5	2	2
Q86YV0	RASAL3	RAS protein activator like-3	1011	0.98	0.75		9	3	0	0	0	0	0	0	0
Q15404	RSU1	Ras suppressor protein 1	277	0	0		0	1	0	0	0	0	0	0	0
P15153	RAC2	Ras-related C3 botulinum toxin substrate 2	192	0.68	0.4		6	6	0	2	0	0	0	2	1
P61026	RAB10	Ras-related protein Rab-10	200	0	0		6	7	1	3	3	2	0	5	4
Q9NP72	RAB18	Ras-related protein Rab-18	206	0	0.67		0	2	0	0	0	0	0	0	0
Q9H0U4	RAB1B	Ras-related protein Rab-1B	201	0	0		6	9	2	4	6	1	2	7	3
Q9UL25	RAB21	Ras-related protein Rab-21	225	0	0		1	1	0	0	0	0	0	1	1
Q15286	RAB35	Ras-related protein Rab-35	201	0	0		3	5	1	1	0	6	5	3	1
P20339	RAB5A	Ras-related protein Rab-5A	215	0	0		1	1	0	3	2	0	0	1	1
P61020	RAB5B	Ras-related protein Rab-5B	215	0	0.03		0	2	0	3	2	0	0	0	1
P51148	RAB5C	Ras-related protein Rab-5C	216	0	0		2	4	0	4	5	0	0	2	1
P20340	RAB6A	Ras-related protein Rab-6A	208	0	0.03		0	2	0	1	2	0	0	1	1
P51149	RAB7A	Ras-related protein Rab-7a	207	0	0.07		0	4	0	1	1	0	0	2	3
P61006	RAB8A	Ras-related protein Rab-8A	207	0.01	0		5	6	1	3	3	1	0	3	2
P61224	RAP1B	Ras-related protein Rap-1b	184	0	0		3	6	0	4	0	0	1	5	4
P61225	RAP2B	Ras-related protein Rap-2b	183	0	0		0	1	0	0	0	3	3	1	0
Q9NQG5	RPRD1B	Regulation of nuclear pre-mRNA domain-containing protein 1B	326	0	0.58		0	2	0	0	0	0	0	0	0
P18754	RCC1	Regulator of chromosome condensation	421	0	0.11		0	2	0	0	2	0	0	0	2
O95758	ROD1	Regulator of differentiation 1	552	0.37	0.7		3	8	0	0	2	0	0	0	2
Q96TC7	FAM82A2	Regulator of microtubule dynamics protein 3	470	0.89	0.75		3	2	0	0	0	0	0	0	0
Q92900	UPF1	Regulator of nonsense transcripts 1	1129	0	0		1	4	0	2	3	0	0	2	2
Q96T23	RSF1	Remodeling and spacing factor 1	1441	0.92	0.99		4	10	0	0	0	0	0	0	1
P35251	RFC1	Replication factor C subunit 1	1148	0.35	0.67		1	4	0	0	0	0	0	0	0
P35250	RFC2	Replication factor C subunit 2	354	0.48	0.9		2	7	0	0	1	0	0	0	1
P40938	RFC3	Replication factor C subunit 3	356	0.56	0.88		1	4	0	0	0	0	0	0	0
P35249	RFC4	Replication factor C subunit 4	363	0	0.89		0	5	0	0	0	0	0	0	0
P35244	RPA3	Replication protein A 14 kDa subunit	121	0	0.88		0	4	0	0	1	0	0	0	0
P15927	RPA2	Replication protein A 32 kDa subunit	270	0.63	0.17		5	4	0	1	0	2	2	0	0
P27694	RPA1	Replication protein A 70 kDa DNA-binding subunit	616	0	0		8	17	0	3	5	10	9	0	0
Q9UKL0	RCOR1	REST corepressor 1	482	0.93	0.94		4	6	0	0	0	0	0	0	1
Q9P2K3	RCOR3	REST corepressor 3	495	0.69	0.9		2	5	0	0	0	0	0	0	1
Q8TA86	RP9	Retinitis pigmentosa 9 protein	221	0.42	0.07		2	1	4	0	0	0	0	0	0
Q15291	RBBP5	Retinoblastoma-binding protein 5	538	0	0		1	1	0	0	0	0	0	0	0
Q8TC12	RDH11	Retinol dehydrogenase 11	318	0	0.76		0	3	0	0	0	0	0	0	0
Q8NBN7	RDH13	Retinol dehydrogenase 13	331	0.92	0.8		3	2	0	0	0	0	0	0	0
P52566	ARHGDIB	Rho GDP-dissociation inhibitor 2	201	0.01	0.06		2	6	0	0	0	0	0	5	4
Q53QZ3	ARHGAP15	Rho GTPase-activating protein 15	475	0	0.52		0	2	0	0	0	0	0	0	1
Q7Z6I6	ARHGAP30	Rho GTPase-activating protein 30	1101	0.42	0		2	0	0	0	0	0	0	0	0
Q9BRR9	ARHGAP9	Rho GTPase-activating protein 9	750	0	0		0	1	0	0	0	0	0	0	1
Q9HBH0	RHOF	Rho-related GTP-binding protein RhoF	211	0	0.67		0	2	0	0	0	0	0	0	0
P84095	RHOG	Rho-related GTP-binding protein RhoG	191	0.59	0.44		5	6	0	1	0	0	0	2	2
Q15669	RHOH	Rho-related GTP-binding protein RhoH	191	0.72	0.59		2	2	0	0	0	0	1	0	0
Q8N443	RIBC1	RIB43A-like with coiled-coils protein 1	379	0	0		1	0	0	0	0	0	0	0	0
P13489	RNH1	Ribonuclease inhibitor	461	0	0.43		0	8	1	3	0	0	1	0	1
Q8IY67	RAVER1	Ribonucleoprotein PTB-binding 1	606	0	0		1	1	0	0	0	0	0	0	0
P23921	RRM1	Ribonucleoside-diphosphate reductase large subunit	792	0	0		0	1	0	0	0	0	0	1	0
P60891	PRPS1	Ribose-phosphate pyrophosphokinase 1	318	0	0		1	1	0	6	2	0	0	4	1
O76021	RSL1D1	Ribosomal L1 domain-containing protein 1	490	0.65	0.87		9	21	0	1	0	0	0	4	6
P51812	RPS6KA3	Ribosomal protein S6 kinase alpha-3	740	0	0.34		0	2	0	0	0	0	0	0	0
P56182	RRP1	Ribosomal RNA processing protein 1 homolog A	461	0.85	0.65		6	6	0	0	0	0	2	0	1
Q14684	RRP1B	Ribosomal RNA processing protein 1 homolog B	758	0	0		0	1	0	0	0	0	0	0	0
Q92979	EMG1	Ribosomal RNA small subunit methyltransferase NEP1	244	0.92	0.75		4	3	0	0	0	0	0	0	1
Q9Y3A4	RRP7A	Ribosomal RNA-processing protein 7 homolog A	280	0.64	0.72		1	2	0	0	0	0	0	0	0
O43159	RRP8	Ribosomal RNA-processing protein 8	456	0	0		0	1	0	0	0	0	0	0	0
Q14692	BMS1	Ribosome biogenesis protein BMS1 homolog	1282	0.19	0.93		1	14	0	0	0	0	0	0	0
Q14137	BOP1	Ribosome biogenesis protein BOP1	746	0.93	0.98		5	10	0	0	0	0	0	0	2
Q8TDN6	BRIX1	Ribosome biogenesis protein BRX1 homolog	353	0	0.82		0	4	0	0	1	0	0	0	0
O95478	NSA2	Ribosome biogenesis protein NSA2 homolog	260	0.6	0.91		1	4	0	0	0	0	0	0	0
Q9GZL7	WDR12	Ribosome biogenesis protein WDR12	423	0.35	0.91		3	11	0	0	1	0	0	2	1
Q15050	RRS1	Ribosome biogenesis regulatory protein homolog	365	0	0.9		0	6	0	0	0	0	0	0	0
Q9H9Y2	RPF1	Ribosome production factor 1	349	0	0		0	1	0	0	0	0	0	0	0
Q9H7B2	RPF2	Ribosome production factor 2 homolog	306	0.25	0.61		1	4	0	1	0	0	0	1	0
Q63HN8	RNF213	RING finger protein 213	3280	0	0.02		0	2	0	0	0	0	0	0	0
Q15633	TARBP2	RISC-loading complex subunit TARBP2	366	0.95	0.98		3	6	0	0	0	0	0	0	0
Q9Y2P8	RCL1	RNA 3_-terminal phosphate cyclase-like protein	373	0.17	0.96		1	8	0	0	0	0	0	0	2
Q9GZR2	REXO4	RNA exonuclease 4	422	0	0.49		0	2	0	0	0	0	0	0	0
P55199	ELL	RNA polymerase II elongation factor ELL	621	0.43	0.56		1	2	0	0	0	0	0	0	0
Q9BWH6	RPAP1	RNA polymerase II-associated protein 1	1393	0	0		0	1	0	0	0	0	0	0	0
P38159	RBMX	RNA-binding motif protein, X chromosome	391	0.86	0.82		33	51	0	8	7	4	3	3	1
Q9Y388	RBMX2	RNA-binding motif protein, X-linked 2	322	0.83	0		3	0	0	0	0	0	0	0	0
P98175	RBM10	RNA-binding protein 10	930	0	0		1	0	0	0	0	0	0	0	0
P49756	RBM25	RNA-binding protein 25	843	0.48	0.6		2	4	3	0	0	0	0	0	0
Q14498	RBM39	RNA-binding protein 39	530	0.03	0		11	14	3	1	0	7	6	2	2
Q9BWF3	RBM4	RNA-binding protein 4	364	0.64	0.76		3	6	0	1	1	0	0	0	0
Q8IUH3	RBM45	RNA-binding protein 45	476	0.81	0.33		3	1	0	0	0	0	0	0	0
P52756	RBM5	RNA-binding protein 5	815	0	0		1	0	0	0	0	0	0	0	0
P78332	RBM6	RNA-binding protein 6	1123	0.32	0.58		1	3	0	0	0	0	0	0	0
Q9Y580	RBM7	RNA-binding protein 7	266	0	0		0	1	0	0	0	0	0	0	1
Q9Y5S9	RBM8A	RNA-binding protein 8A	174	0.54	0.15		10	11	0	1	1	3	3	1	1
Q01844	EWSR1	RNA-binding protein EWS	656	0.75	0.67		2	2	0	0	0	0	0	0	0
P35637	FUS	RNA-binding protein FUS	526	0.52	0.4		3	4	0	0	2	1	0	0	0
Q5U5Q3	MEX3C	RNA-binding protein MEX3C	659	0.56	0		2	0	0	0	0	0	0	0	0
Q96DH6	MSI2	RNA-binding protein Musashi homolog 2	328	0	0		0	1	0	0	0	0	0	0	0
Q9NRX1	PNO1	RNA-binding protein PNO1	252	0.89	0.95		2	4	0	0	0	0	0	0	0
Q9UKM9	RALY	RNA-binding protein Raly	306	0.92	0.74		33	43	0	3	2	7	3	4	4
Q15287	RNPS1	RNA-binding protein with serine-rich domain 1	305	0.23	0.75		1	5	0	0	1	0	0	0	1
P22087	FBL	rRNA 2_-O-methyltransferase fibrillarin	321	0.13	0.91		6	26	0	2	1	0	0	3	4
Q9Y324	FCF1	rRNA-processing protein FCF1 homolog	198	0.92	0.92		3	3	0	0	0	0	0	0	0
Q9BRU9	UTP23	rRNA-processing protein UTP23 homolog	249	0.62	0.84		1	3	0	0	0	0	0	0	0
Q9Y3B9	RRP15	RRP15-like protein	282	0.59	0.92		1	4	0	0	0	0	0	0	0
Q9Y265	RUVBL1	RuvB-like 1	456	0.2	0.1		25	36	0	3	3	8	9	6	5
Q9Y230	RUVBL2	RuvB-like 2	463	0.75	0.41		28	34	0	1	6	5	4	4	4
P31153	MAT2A	S-adenosylmethionine synthase isoform type-2	395	0	0		1	1	0	1	4	0	0	0	1
Q9NWH9	SLTM	SAFB-like transcription modulator	1034	0	0		1	5	0	0	0	8	14	0	0
Q9UHR5	SAP30BP	SAP30-binding protein	308	0	0		1	1	0	0	0	0	0	0	0
P16615	ATP2A2	Sarcoplasmic/endoplasmic reticulum calcium ATPase 2	1042	0.77	0.76		13	21	0	3	3	0	0	1	3
Q15424	SAFB	Scaffold attachment factor B1	915	0.74	1		10	27	0	1	1	2	3	0	1
Q14151	SAFB2	Scaffold attachment factor B2	953	0.84	0.99		8	21	0	0	1	2	1	0	1
Q08AF3	SLFN5	Schlafen family member 5	891	0.53	0.2		2	1	0	0	0	0	0	0	0
Q6X4U4	SOSTDC1	Sclerostin domain-containing protein 1	206	0.72	0.58		2	2	0	0	0	1	0	0	0
O14641	DVL2	Segment polarity protein dishevelled homolog DVL-2	736	0	0		0	1	0	0	0	0	0	0	0
P57772	EEFSEC	Selenocysteine-specific elongation factor	596	0	0		1	0	0	0	0	0	0	0	0
Q9P0U3	SENP1	Sentrin-specific protease 1	644	0	0		1	1	0	0	0	0	0	0	0
Q9H4L4	SENP3	Sentrin-specific protease 3	574	0.85	0.95		2	5	0	0	0	0	0	0	0
Q8WYJ6	2012-09-01	Septin-1	367	0	0		0	1	0	0	0	0	0	3	2
Q16181	2012-09-07	Septin-7	437	0	0		0	2	0	0	0	0	0	6	1
Q9UHD8	2012-09-09	Septin-9	586	0.17	0.34		3	7	0	0	0	0	0	6	1
Q13501	SQSTM1	Sequestosome-1	440	0.52	0.62		1	2	0	0	0	0	0	0	0
P34897	SHMT2	Serine hydroxymethyltransferase, mitochondrial	504	0	0		2	3	0	5	9	0	0	5	7
Q8IYB3	SRRM1	Serine/arginine repetitive matrix protein 1	904	0.25	0.29		7	12	3	0	0	5	2	0	0
Q96IZ7	RSRC1	Serine/Arginine-related protein 53	334	0.86	0.88		2	3	0	0	0	0	0	0	0
Q07955	SRSF1	Serine/arginine-rich splicing factor 1	248	0.58	0.33		42	51	0	9	2	7	10	4	6
O75494	SRSF10	Serine/arginine-rich splicing factor 10	262	0.54	0.45		7	10	0	1	2	1	2	1	0
Q01130	SRSF2	Serine/arginine-rich splicing factor 2	221	0.18	0.43		4	10	0	4	1	1	0	0	1
P84103	SRSF3	Serine/arginine-rich splicing factor 3	164	0.21	0.11		18	26	0	3	8	2	3	6	3
Q08170	SRSF4	Serine/arginine-rich splicing factor 4	494	0.45	0.42		21	33	0	4	4	4	6	1	1
Q13243	SRSF5	Serine/arginine-rich splicing factor 5	272	0.41	0.6		7	14	0	2	1	1	2	1	1
Q13247	SRSF6	Serine/arginine-rich splicing factor 6	344	0.62	0.54		25	37	0	7	4	5	6	2	1
Q16629	SRSF7	Serine/arginine-rich splicing factor 7	238	0.55	0.31		23	29	0	6	8	4	4	1	1
Q13242	SRSF9	Serine/arginine-rich splicing factor 9	221	0.3	0.21		17	25	0	5	4	3	1	7	3
O94804	STK10	Serine/threonine-protein kinase 10	968	0	0		0	1	0	0	0	0	0	0	0
P10398	ARAF	Serine/threonine-protein kinase A-Raf	606	0	0.38		0	2	0	0	0	0	0	0	0
O14757	CHEK1	Serine/threonine-protein kinase Chk1	476	0	0		1	0	0	0	0	0	0	0	0
Q96GX5	MASTL	Serine/threonine-protein kinase greatwall	879	0	0		1	0	0	0	0	0	0	0	0
Q8TF76	GSG2	Serine/threonine-protein kinase haspin	798	0	0		0	1	0	0	0	0	0	0	0
Q9P289	MST4	Serine/threonine-protein kinase MST4	416	0	0.28		0	2	0	0	0	1	0	1	0
Q13177	PAK2	Serine/threonine-protein kinase PAK 2	524	0	0		0	1	0	0	0	0	0	0	0
P53350	PLK1	Serine/threonine-protein kinase PLK1	603	0	0		0	1	0	0	0	0	0	0	0
Q13523	PRPF4B	Serine/threonine-protein kinase PRP4 homolog	1007	0	0.47		0	3	0	0	0	0	0	0	0
Q9BVS4	RIOK2	Serine/threonine-protein kinase RIO2	552	0	0		0	1	0	0	0	0	0	0	0
Q9UHD2	TBK1	Serine/threonine-protein kinase TBK1	729	0	0.34		0	2	0	0	0	0	0	0	0
Q99986	VRK1	Serine/threonine-protein kinase VRK1	396	0	0.7		0	3	0	0	1	0	0	0	0
O95747	OXSR1	Serine/threonine-protein kinaseR1	527	0.13	0.12		1	2	0	0	0	1	1	1	0
P63151	PPP2R2A	Serine/threonine-protein phosphatase 2A 55 kDa regulatory subunit B alpha isoform	447	0.71	0.78		4	7	0	1	0	0	0	2	0
P30153	PPP2R1A	Serine/threonine-protein phosphatase 2A 65 kDa regulatory subunit A alpha isoform	589	0	0.02		10	25	0	5	8	2	2	7	3
P30154	PPP2R1B	Serine/threonine-protein phosphatase 2A 65 kDa regulatory subunit A beta isoform	601	0	0.05		1	8	0	3	2	0	0	4	2
P62714	PPP2CB	Serine/threonine-protein phosphatase 2A catalytic subunit beta isoform	309	0	0		2	3	0	5	5	0	0	1	0
Q5MIZ7	SMEK2	Serine/threonine-protein phosphatase 4 regulatory subunit 3B	849	0.49	0		2	0	0	0	0	0	0	0	0
P53041	PPP5C	Serine/threonine-protein phosphatase 5	499	0	0		1	1	0	0	1	0	0	0	0
O00743	PPP6C	Serine/threonine-protein phosphatase 6 catalytic subunit	305	0	0.83		0	4	0	0	0	0	0	0	0
Q96HS1	PGAM5	Serine/threonine-protein phosphatase PGAM5, mitochondrial	289	0.71	0.5		9	10	0	0	1	4	1	1	0
P62136	PPP1CA	Serine/threonine-protein phosphatase PP1-alpha catalytic subunit	330	0	0		8	17	0	8	2	5	11	4	6
P62140	PPP1CB	Serine/threonine-protein phosphatase PP1-beta catalytic subunit	327	0	0		5	15	0	8	3	4	9	4	6
P36873	PPP1CC	Serine/threonine-protein phosphatase PP1-gamma catalytic subunit	323	0	0		5	15	0	8	1	4	9	4	6
Q9Y3F4	STRAP	Serine-threonine kinase receptor-associated protein	350	0	0		7	14	0	0	5	3	7	1	4
P49591	SARS	Serine--tRNA ligase, cytoplasmic	514	0	0		1	0	0	0	0	0	0	1	0
P02787	TF	Serotransferrin	698	0	0		0	1	3	0	0	0	0	0	0
P50454	SERPINH1	Serpin H1	418	0	0		1	2	0	4	2	0	0	1	1
Q9BXP5	SRRT	Serrate RNA effector molecule homolog	876	0.91	0.72		7	7	0	2	1	0	0	0	0
P02768	ALB	Serum albumin	609	0	0		39	48	75	35	13	14	12	11	8
Q9H7B4	SMYD3	SET and MYND domain-containing protein 3	428	0	0		0	1	0	0	0	0	0	0	0
Q9Y3L3	SH3BP1	SH3 domain-binding protein 1	701	0	0.12		0	4	0	0	0	1	4	0	0
P45954	ACADSB	Short/branched chain specific acyl-CoA dehydrogenase, mitochondrial	432	0	0		0	1	0	0	0	0	0	0	0
Q9H9B4	SFXN1	Sideroflexin-1	322	0.39	0.18		3	3	0	0	0	0	0	1	5
P09132	SRP19	Signal recognition particle 19 kDa protein	144	0	0		0	1	0	0	0	0	0	0	0
Q9UHB9	SRP68	Signal recognition particle 68 kDa protein	627	0.32	0.12		3	3	0	0	2	0	0	1	1
O76094	SRP72	Signal recognition particle 72 kDa protein	671	0.44	0.73		1	3	0	0	0	0	0	0	0
Q9Y5M8	SRPRB	Signal recognition particle receptor subunit beta	271	0.72	0.95		2	6	0	0	0	0	0	0	1
P40763	STAT3	Signal transducer and activator of transcription 3	770	0.71	0.83		2	4	0	0	0	0	0	0	1
P42229	STAT5A	Signal transducer and activator of transcription 5A	794	0.06	0.23		2	6	0	0	0	0	0	3	3
P51692	STAT5B	Signal transducer and activator of transcription 5B	787	0	0		0	1	0	0	0	0	0	3	5
O43166	SIPA1L1	Signal-induced proliferation-associated 1-like protein 1	1804	0	0		1	2	0	0	0	7	10	0	1
Q9Y3P8	SIT1	Signaling threshold-regulating transmembrane adapter 1	196	0.91	0.93		3	4	0	0	0	0	0	0	0
Q04837	SSBP1	Single-stranded DNA-binding protein, mitochondrial	148	0.01	0.01		11	18	0	3	1	7	5	7	1
Q29RF7	PDS5A	Sister chromatid cohesion protein PDS5 homolog A	1337	0.29	0.75		1	6	0	0	0	0	0	0	0
Q5T750	XP32	Skin-specific protein 32	250	0	0		3	1	12	5	0	2	3	0	0
O43765	SGTA	Small glutamine-rich tetratricopeptide repeat-containing protein alpha	313	0	0		0	1	0	0	0	0	0	0	0
P62304	SNRPE	Small nuclear ribonucleoprotein E	92	0.05	0.01		3	4	1	1	1	2	3	0	0
P62306	SNRPF	Small nuclear ribonucleoprotein F	86	0.59	0.62		1	2	0	0	0	0	0	0	1
P62314	SNRPD1	Small nuclear ribonucleoprotein Sm D1	119	0	0		4	13	0	4	4	0	2	5	5
P62316	SNRPD2	Small nuclear ribonucleoprotein Sm D2	118	0.16	0		14	15	2	5	3	2	6	2	1
P62318	SNRPD3	Small nuclear ribonucleoprotein Sm D3	126	0.06	0.28		2	7	0	3	1	0	1	0	1
P63162	SNRPN	Small nuclear ribonucleoprotein-associated protein N	240	0.57	0.39		8	10	0	1	2	1	3	0	0
P22532	SPRR2D	Small proline-rich protein 2D	72	0	0		0	1	16	6	0	3	0	0	0
O75691	UTP20	Small subunit processome component 20 homolog	2785	0.54	0.99		3	14	0	0	2	0	0	0	0
P61956	SUMO2	Small ubiquitin-related modifier 2	95	0	0		0	1	0	5	2	0	0	0	0
P05023	ATP1A1	Sodium/potassium-transporting ATPase subunit alpha-1	1023	0	0		3	7	0	3	10	0	0	0	3
Q8TBP6	SLC25A40	Solute carrier family 25 member 40	338	0.57	0.69		1	2	0	0	0	0	0	0	0
Q96BD0	SLCO4A1	Solute carrier organic anion transporter family member 4A1	722	0	0.36		0	2	0	0	0	0	0	0	0
Q9NQZ2	UTP3	Something about silencing protein 10	479	0.47	0.91		1	6	0	0	0	0	0	0	0
Q96FF9	CDCA5	Sororin	252	0	0		0	1	0	0	0	0	0	0	0
Q9Y512	SAMM50	Sorting and assembly machinery component 50 homolog	469	0.69	0.3		11	11	0	0	0	4	6	0	1
Q13813	SPTAN1	Spectrin alpha chain, brain	2472	0	0		4	3	0	2	0	104	83	0	0
Q01082	SPTBN1	Spectrin beta chain, brain 1	2364	0	0		7	14	0	0	0	123	113	2	8
Q96R06	SPAG5	Sperm-associated antigen 5	1193	0	0		1	1	0	0	0	1	0	0	0
Q96SI9	STRBP	Spermatid perinuclear RNA-binding protein	672	0.69	0.99		4	14	0	0	3	0	0	0	0
Q8NB90	SPATA5	Spermatogenesis-associated protein 5	893	0.2	0.06		2	2	0	0	2	0	0	0	2
P28290	SSFA2	Sperm-specific antigen 2	1259	0	0		1	1	0	0	0	6	9	0	0
P63208	SKP1	S-phase kinase-associated protein 1	163	0.63	0.41		2	2	0	0	2	0	0	0	0
Q9NXE4	SMPD4	Sphingomyelin phosphodiesterase 4	827	0.72	0.61		2	2	0	0	0	0	0	0	0
Q13838	DDX39B	Spliceosome RNA helicase DDX39B	428	0	0		5	14	0	13	13	0	0	3	5
Q15637	SF1	Splicing factor 1	639	0.47	0.09		9	9	3	0	0	5	3	0	0
Q15428	SF3A2	Splicing factor 3A subunit 2	464	0.98	0.68		6	3	0	0	0	0	1	0	0
Q12874	SF3A3	Splicing factor 3A subunit 3	501	0.83	0.88		6	10	0	0	0	3	0	1	0
O75533	SF3B1	Splicing factor 3B subunit 1	1304	0.58	0.51		26	39	0	2	3	4	6	5	6
Q15393	SF3B3	Splicing factor 3B subunit 3	1217	0	0.01		14	29	0	9	10	5	4	1	8
Q15427	SF3B4	Splicing factor 3B subunit 4	424	0	0		1	1	0	0	0	0	0	0	0
Q9BWJ5	SF3B5	Splicing factor 3B subunit 5	86	0.17	0.12		2	3	0	1	0	3	1	0	0
Q96I25	RBM17	Splicing factor 45	401	0	0.11		2	8	0	0	0	7	6	0	0
Q01081	U2AF1	Splicing factor U2AF 35 kDa subunit	240	0.02	0.01		6	9	1	3	3	2	1	2	1
P26368	U2AF2	Splicing factor U2AF 65 kDa subunit	475	0	0.01		3	8	1	3	0	2	6	2	0
Q9H7N4	SCAF1	Splicing factor, arginine/serine-rich 19	1312	0	0.33		0	3	0	0	0	0	0	0	0
P23246	SFPQ	Splicing factor, proline- and glutamine-rich	707	0	0		10	20	1	8	10	2	2	2	5
Q8WW59	SPRYD4	SPRY domain-containing protein 4	207	0	0		0	1	0	0	0	0	0	0	0
P37268	FDFT1	Squalene synthase	417	0.98	0.94		10	11	0	0	0	0	1	0	2
Q15020	SART3	Squamous cell carcinoma antigen recognized by T-cells 3	963	0	0		0	1	0	0	0	0	0	0	1
Q96SB4	SRPK1	SRSF protein kinase 1	655	0.33	0.35		1	2	0	0	2	0	0	0	0
Q7KZF4	SND1	Staphylococcal nuclease domain-containing protein 1	910	0	0.01		2	8	0	0	4	0	0	3	8
Q9UEW8	STK39	STE20/SPS1-related proline-alanine-rich protein kinase	545	0	0		0	1	0	0	0	0	0	1	2
Q9UJZ1	STOML2	Stomatin-like protein 2	356	0.76	0.68		10	14	0	2	1	0	0	2	3
P38646	HSPA9	Stress-70 protein, mitochondrial	679	0.54	0.23		61	72	2	5	14	5	9	12	16
P31948	STIP1	Stress-induced-phosphoprotein 1	543	0.27	0.78		5	14	0	0	3	0	0	2	2
Q13033	STRN3	Striatin-3	797	0.42	0.49		1	2	0	0	0	1	0	0	0
Q9HCN8	SDF2L1	Stromal cell-derived factor 2-like protein 1	221	0.83	0.77		2	2	0	0	0	0	0	0	0
Q13586	STIM1	Stromal interaction molecule 1	685	0	0		1	1	0	0	0	0	0	1	0
A6NHR9	SMCHD1	Structural maintenance of chromosomes flexible hinge domain-containing protein 1	2005	0	0.69		0	5	0	0	1	0	0	0	1
O95347	SMC2	Structural maintenance of chromosomes protein 2	1197	0.48	0.75		6	13	0	0	0	0	2	2	2
Q96SB8	SMC6	Structural maintenance of chromosomes protein 6	1091	0	0.42		0	3	0	0	0	0	0	0	0
P31040	SDHA	Succinate dehydrogenase [ubiquinone] flavoprotein subunit, mitochondrial	664	0.01	0.25		3	11	0	1	5	0	0	4	0
P53597	SUCLG1	Succinyl-CoA ligase [ADP/GDP-forming] subunit alpha, mitochondrial	346	0.59	0.81		1	3	0	0	0	0	0	0	0
Q9P2R7	SUCLA2	Succinyl-CoA ligase [ADP-forming] subunit beta, mitochondrial	463	0.95	0.9		4	3	0	0	0	0	0	0	0
Q96I99	SUCLG2	Succinyl-CoA ligase [GDP-forming] subunit beta, mitochondrial	432	0.64	0.39		3	3	0	0	0	0	0	0	3
P55809	OXCT1	Succinyl-CoA:3-ketoacid-coenzyme A transferase 1, mitochondrial	520	0.04	0.08		2	5	0	0	2	0	0	2	5
Q8NBJ7	SUMF2	Sulfatase-modifying factor 2	301	0.49	0.23		3	3	3	0	0	0	0	1	0
Q9UBE0	SAE1	SUMO-activating enzyme subunit 1	346	0	0		0	1	0	1	4	0	0	0	1
O94901	SUN1	SUN domain-containing protein 1	812	0.64	0.84		2	5	0	0	0	0	1	0	0
Q9UH99	SUN2	SUN domain-containing protein 2	717	0	0.35		0	2	0	0	0	0	0	0	0
P42285	SKIV2L2	Superkiller viralicidic activity 2-like 2	1042	0.58	0.98		2	9	0	0	1	0	0	0	0
O15260	SURF4	Surfeit locus protein 4	269	0	0		0	1	0	1	0	0	0	2	1
O75683	SURF6	Surfeit locus protein 6	361	0	0		0	1	0	0	0	0	0	0	0
Q8IX01	SUGP2	SURP and G-patch domain-containing protein 2	1082	0.9	0.96		3	7	0	0	0	0	0	0	0
Q92922	SMARCC1	SWI/SNF complex subunit SMARCC1	1105	0.89	0.65		10	11	0	0	0	1	4	0	1
Q9H4L7	SMARCAD1	SWI/SNF-related matrix-associated actin-dependent regulator of chromatin subfamily A containing DEAD/H box 1	1026	0	0		1	1	0	0	0	0	0	0	0
O60264	SMARCA5	SWI/SNF-related matrix-associated actin-dependent regulator of chromatin subfamily A member 5	1052	0.63	0.94		11	26	0	1	3	0	0	3	3
Q96GM5	SMARCD1	SWI/SNF-related matrix-associated actin-dependent regulator of chromatin subfamily D member 1	515	0.68	0.34		2	1	0	0	0	0	0	0	0
Q92925	SMARCD2	SWI/SNF-related matrix-associated actin-dependent regulator of chromatin subfamily D member 2	531	0.87	0.72		3	2	0	0	0	0	0	0	0
Q969G3	SMARCE1	SWI/SNF-related matrix-associated actin-dependent regulator of chromatin subfamily E member 1	411	0.91	0.7		4	3	0	0	0	1	0	0	0
Q92797	SYMPK	Symplekin	1274	0.93	0.93		3	4	0	0	0	0	0	0	0
Q7L0J3	SV2A	Synaptic vesicle glycoprotein 2A	742	0.75	0		3	0	0	0	0	0	0	0	0
Q9NPQ8	RIC8A	Synembryn-A	531	0	0		1	0	0	0	0	0	0	0	0
Q9UMZ2	SYNRG	Synergin gamma	1314	0.54	0		3	0	0	0	0	0	0	0	0
Q9Y490	TLN1	Talin-1	2541	0	0.01		0	5	0	0	3	0	1	3	3
Q13148	TARDBP	TAR DNA-binding protein 43	414	0.96	0.95		10	15	0	1	2	1	0	0	1
O14981	BTAF1	TATA-binding protein-associated factor 172	1849	0	0.07		0	2	0	0	0	0	0	0	0
Q92804	TAF15	TATA-binding protein-associated factor 2N	592	0.55	0.6		4	7	0	0	3	1	0	0	0
Q9BXI6	TBC1D10A	TBC1 domain family member 10A	508	0	0		1	0	0	0	0	0	0	0	0
Q8TC07	TBC1D15	TBC1 domain family member 15	691	0	0		0	1	0	0	0	0	0	0	0
Q92609	TBC1D5	TBC1 domain family member 5	795	0.2	0		102	109	0	0	0	69	64	3	0
P09564	CD7	T-cell antigen CD7	240	0	0		1	0	0	0	0	0	0	0	0
P07766	CD3E	T-cell surface glycoprotein CD3 epsilon chain	207	0	0		1	1	0	0	0	0	0	1	1
P0C1Z6	TFPT	TCF3 fusion partner	253	0	0		0	1	0	0	0	0	0	0	0
P17987	TCP1	T-complex protein 1 subunit alpha	556	0.99	0.94		62	91	0	6	11	1	0	11	10
P78371	CCT2	T-complex protein 1 subunit beta	535	0.99	0.88		77	94	0	5	10	1	2	13	14
P48643	CCT5	T-complex protein 1 subunit epsilon	541	1	0.95		63	90	0	9	10	0	1	10	8
Q99832	CCT7	T-complex protein 1 subunit eta	543	0.95	0.95		60	96	0	7	8	1	2	9	14
P50990	CCT8	T-complex protein 1 subunit theta	548	0.9	0.66		94	112	0	4	20	11	9	4	13
P40227	CCT6A	T-complex protein 1 subunit zeta	531	0.79	0.5		49	59	0	9	14	0	0	11	8
O43156	TTI1	TEL2-interacting protein 1 homolog	1089	0	0		0	1	0	0	0	0	0	0	0
Q9Y4R8	TELO2	Telomere length regulation protein TEL2 homolog	837	0	0.28		0	2	0	0	0	0	0	0	0
Q15554	TERF2	Telomeric repeat-binding factor 2	500	0.29	0.06		16	18	0	0	0	11	9	0	0
Q9NYB0	TERF2IP	Telomeric repeat-binding factor 2-interacting protein 1	399	0.07	0		15	15	0	0	0	13	13	0	0
Q9NXF1	TEX10	Testis-expressed sequence 10 protein	929	0	0.25		0	2	0	0	0	0	0	0	0
P10599	TXN	Thioredoxin	105	0	0		6	5	11	3	3	2	4	1	1
Q8NBS9	TXNDC5	Thioredoxin domain-containing protein 5	432	0	0.69		0	3	0	0	0	0	0	0	0
O43396	TXNL1	Thioredoxin-like protein 1	289	0	0		0	1	0	1	2	0	0	0	0
Q9H3N1	TMX1	Thioredoxin-related transmembrane protein 1	280	0.36	0.15		2	2	0	0	2	0	0	0	1
Q8NI27	THOC2	THO complex subunit 2	1593	0.1	0.05		2	3	0	0	1	1	2	1	0
Q13769	THOC5	THO complex subunit 5 homolog	683	0	0		0	1	0	0	0	0	0	0	1
Q86W42	THOC6	THO complex subunit 6 homolog	341	0.75	0.86		3	6	0	0	2	0	0	0	0
P26639	TARS	Threonine--tRNA ligase, cytoplasmic	723	0	0		1	3	0	4	11	0	0	4	2
Q9BW92	TARS2	Threonine--tRNA ligase, mitochondrial	718	0.6	0.27		2	1	0	0	0	0	0	0	0
Q6YHU6	THADA	Thyroid adenoma-associated protein	1953	0	0		1	1	0	0	0	0	0	0	0
Q9P031	CCDC59	Thyroid transcription factor 1-associated protein 26	241	0	0.65		0	2	0	0	0	0	0	0	0
Q15025	TNIP1	TNFAIP3-interacting protein 1	636	0	0		0	1	0	0	0	0	0	0	0
Q96HA7	TONSL	Tonsoku-like protein	1378	0.34	0		2	0	0	0	0	0	0	0	0
Q5JTV8	TOR1AIP1	Torsin-1A-interacting protein 1	583	0.83	0.84		2	3	0	0	0	0	0	0	0
Q9Y228	TRAF3IP3	TRAF3-interacting JNK-activating modulator	551	0.49	0.6		1	2	0	0	0	0	0	0	0
[truncated: 189 more rows]
