# Supplementary material for: The functional interactome landscape of the human histone deacetylase family
Source: Mol Syst Biol. 2013 Jun 11;9:672. doi: 10.1038/msb.2013.26 (PMC3964310; doi:10.1038/msb.2013.26)
Supplement: Supplmentary Table 4 [file msb201326-s4.xlsx]

## Sheet: HDAC11_FigS2
UniProt Acc.	Gene Symbol	Description	Prot Length (AA)	HDAC11_1 SC	HDAC11_2 SC	HDAC11 AVG SC	Localization	Biological Process	NSc	NSAF	PAX	NSAF/ PAX	normNSAF/ PAX
Q9UBW7	ZMYM2	Zinc finger MYM-type protein 2	1377	10	10	10	Nucleus	Chromatin	0.00726216	0.552043	0.17	3.24731	108.107
Q9UNY4	TTF2	Transcription termination factor 2	1162	7	6	6.5	Cytoplasm	Chromatin	0.0055938	0.425221	0.15	2.8348	94.3737
Q8NCD3	HJURP	Holliday junction recognition protein	748	4	6	5	Nucleus	Chromatin	0.00668449	0.508131	0.19	2.67437	89.0327
Q9ULX6	AKAP8L	A-kinase anchor protein 8-like	646	25	30	27.5	Nucleus	Chromatin	0.0425697	3.23599	1.74	1.85976	61.9136
O14893	GEMIN2	Gem-associated protein 2	280	5	6	5.5	Nucleus	RNA	0.0196429	1.49318	1.09	1.36989	45.6051
Q9UPY3	DICER1	Endoribonuclease Dicer	1922	15	9	12	Cytoplasm	RNA	0.0062435	0.474608	0.4	1.18652	39.5005
Q8WVM7	STAG1	Cohesin subunit SA-1	1258	4	7	5.5	Nucleus	Chromatin	0.00437202	0.332345	0.4	0.830862	27.6603
P46087	NOP2	Putative ribosomal RNA methyltransferase NOP2	812	17	34	25.5	Nucleus	RNA	0.0314039	2.38721	3.31	0.721212	24.0099
Q9UHI6	DDX20	Probable ATP-dependent RNA helicase DDX20	824	8	12	10	Cytoplasm	RNA	0.0121359	0.922529	1.79	0.515379	17.1575
Q16637	SMN1	Survival motor neuron protein	294	8	12	10	Cytoplasm	RNA	0.0340136	2.58559	5.43	0.476168	15.8521
Q8N1F7	NUP93	Nuclear pore complex protein Nup93	819	17	27	22	Nucleus	Transport	0.026862	2.04195	4.77	0.428082	14.2513
Q9HCS7	XAB2	Pre-mRNA-splicing factor SYF1	855	5	8	6.5	Nucleus	RNA	0.00760234	0.577902	1.53	0.377714	12.5745
P57678	GEMIN4	Gem-associated protein 4	1058	7	12	9.5	Cytoplasm	RNA	0.00897921	0.682567	2.07	0.329742	10.9775
O60341	KDM1A	Lysine-specific histone demethylase 1A	852	19	21	20	Nucleus	Chromatin	0.0234742	1.78442	5.62	0.317513	10.5703
Q9NQ55	PPAN	Suppressor of SWI4 1 homolog	473	8	6	7	Nucleus	RNA	0.0147992	1.12498	3.69	0.304872	10.1495
P29590	PML	Protein PML	882	10	18	14	Nucleus	SigTrans	0.015873	1.20661	4.27	0.282578	9.40733
Q5QJE6	DNTTIP2	Deoxynucleotidyltransferase terminal-interacting protein 2	756	6	9	7.5	Nucleus	Chromatin	0.00992063	0.754131	2.86	0.263682	8.77826
Q8WUM0	NUP133	Nuclear pore complex protein Nup133	1156	9	27	18	Nucleus	Transport	0.0155709	1.18365	4.82	0.24557	8.17528
O15027	SEC16A	Protein transport protein Sec16A	2179	55	63	59	ER	Transport	0.0270766	2.05827	8.48	0.24272	8.08042
Q9H078	CLPB	Caseinolytic peptidase B protein homolog	707	6	12	9	Unknown	Chromatin	0.0127298	0.967676	4.02	0.240716	8.01368
O95816	BAG2	BAG family molecular chaperone regulator 2	211	19	22	20.5	Unknown	ProtFold	0.0971564	7.38548	33.6	0.219806	7.31757
P24928	POLR2A	DNA-directed RNA polymerase II subunit RPB1	1970	12	27	19.5	Nucleus	Chromatin	0.00989848	0.752446	3.51	0.214372	7.13668
Q8NI36	WDR36	WD repeat-containing protein 36	951	6	18	12	Nucleus	RNA	0.0126183	0.959197	4.64	0.206723	6.88205
P52701	MSH6	DNA mismatch repair protein Msh6	1360	38	37	37.5	Nucleus	Chromatin	0.0275735	2.09604	10.2	0.205494	6.84112
Q13573	SNW1	SNW domain-containing protein 1	536	8	14	11	Nucleus	Chromatin	0.0205224	1.56004	8.26	0.188866	6.28757
P49790	NUP153	Nuclear pore complex protein Nup153	1475	5	9	7	Nucleus	Transport	0.00474576	0.360756	2.02	0.178592	5.94552
Q9UQE7	SMC3	Structural maintenance of chromosomes protein 3	1217	23	40	31.5	Nucleus	CellCycle	0.0258833	1.96756	11.1	0.177257	5.90109
P06400	RB1	Retinoblastoma-associated protein	928	4	7	5.5	Nucleus	Chromatin	0.00592672	0.450528	2.57	0.175303	5.83602
O00541	PES1	Pescadillo homolog	588	6	17	11.5	Nucleus	Other	0.0195578	1.48671	8.66	0.171676	5.71528
Q14683	SMC1A	Structural maintenance of chromosomes protein 1A	1233	21	45	33	Nucleus	CellCycle	0.026764	2.0345	16.9	0.120385	4.00774
Q9BW27	NUP85	Nuclear pore complex protein Nup85	656	6	12	9	Nucleus	Transport	0.0137195	1.04291	9.19	0.113483	3.77797
P30876	POLR2B	DNA-directed RNA polymerase II subunit RPB2	1174	9	16	12.5	Nucleus	Chromatin	0.0106474	0.809373	7.22	0.112102	3.73198
Q9UPN7	PPP6R1	Serine/threonine-protein phosphatase 6 regulatory subunit 1	881	6	8	7	Cytoplasm	SigTrans	0.00794552	0.603989	5.47	0.110419	3.67595
P52948	NUP98	Nuclear pore complex protein Nup98-Nup96	1817	16	21	18.5	Nucleus	Transport	0.0101816	0.77397	7.15	0.108247	3.60368
Q99848	EBNA1BP2	Probable rRNA-processing protein EBP2	306	5	12	8.5	Nucleus	Other	0.0277778	2.11157	20.2	0.104533	3.48001
O94906	PRPF6	Pre-mRNA-processing factor 6	941	8	14	11	Nucleus	RNA	0.0116897	0.888608	8.85	0.100408	3.34268
O00567	NOP56	Nucleolar protein 56	594	25	37	31	Nucleus	RNA	0.0521886	3.96718	40.9	0.0969972	3.22914
Q9H307	PNN	Pinin	717	9	17	13	Nucleus	RNA	0.0181311	1.37826	14.7	0.0937592	3.12135
Q9NW13	RBM28	RNA-binding protein 28	759	7	13	10	Nucleus	CellCycle	0.0131752	1.00153	11.3	0.0886312	2.95063
Q96PK6	RBM14	RNA-binding protein 14	669	16	29	22.5	Nucleus	Chromatin	0.0336323	2.5566	29.9	0.0855051	2.84656
Q13435	SF3B2	Splicing factor 3B subunit 2	895	17	32	24.5	Nucleus	RNA	0.0273743	2.08089	27.5	0.0756689	2.5191
Q9Y2W1	THRAP3	Thyroid hormone receptor-associated protein 3	955	21	32	26.5	Nucleus	SigTrans	0.0277487	2.10935	28.1	0.075066	2.49903
Q9NTJ3	SMC4	Structural maintenance of chromosomes protein 4	1288	10	14	12	Nucleus	CellCycle	0.00931677	0.708227	9.88	0.0716829	2.3864
Q15459	SF3A1	Splicing factor 3A subunit 1	793	17	31	24	Nucleus	RNA	0.0302648	2.30062	32.9	0.0699277	2.32797
Q5H9R7	PPP6R3	Serine/threonine-protein phosphatase 6 regulatory subunit 3	873	5	6	5.5	Cytoplasm	SigTrans	0.00630011	0.478912	7.47	0.0641113	2.13434
Q9NYF8	BCLAF1	Bcl-2-associated transcription factor 1	920	11	24	17.5	Cytoplasm	Chromatin	0.0190217	1.44596	23.1	0.0625958	2.08388
Q9UQ35	SRRM2	Serine/arginine repetitive matrix protein 2	2752	17	41	29	Nucleus	RNA	0.0105378	0.801044	12.9	0.0620965	2.06726
P31689	DNAJA1	DnaJ homolog subfamily A member 1	397	15	23	19	Membrane	ProtFold	0.0478589	3.63806	60.5	0.0601333	2.0019
Q03701	CEBPZ	CCAAT/enhancer-binding protein zeta	1054	5	6	5.5	Nucleus	Chromatin	0.00521822	0.39667	7.9	0.0502114	1.67159
P42166	TMPO	Lamina-associated polypeptide 2, isoform alpha	694	17	24	20.5	Nucleus	Chromatin	0.0295389	2.24544	48.6	0.0462025	1.53813
P49368	CCT3	T-complex protein 1 subunit gamma	545	58	78	68	Cytoplasm	ProtFold	0.124771	9.48461	214	0.0443206	1.47548
P50991	CCT4	T-complex protein 1 subunit delta	539	61	77	69	Cytoplasm	ProtFold	0.128015	9.73122	249	0.0390812	1.30106
Q92522	H1FX	Histone H1x	213	6	9	7.5	Nucleus	Chromatin	0.0352113	2.67663	73.2	0.036566	1.21732
O60832	DKC1	H/ACA ribonucleoprotein complex subunit 4	514	9	11	10	Nucleus	RNA	0.0194553	1.47892	40.9	0.0361594	1.20378
Q9Y2Z0	SUGT1	Suppressor of G2 allele of SKP1 homolog	365	4	5	4.5	Cytoplasm	SigTrans	0.0123288	0.937188	31.2	0.0300381	1
