# Supplementary material for: The functional interactome landscape of the human histone deacetylase family
Source: Mol Syst Biol. 2013 Jun 11;9:672. doi: 10.1038/msb.2013.26 (PMC3964310; doi:10.1038/msb.2013.26)
Supplement: Supplementary Table 5 [file msb201326-s5.xlsx]

## Sheet: HDAC1
UNIPROT ACC.	GENE SYMBOL	DESCRIPTION	PROT LENGTH (AA)	SAINT SCORE	I-DIRT RATIO	LITERATURE/DATABASE EVIDENCE
Specific/Stable
Core HDAC
Q13547	HDAC1	Histone deacetylase 1	482	1	0.998766	N/A
Q92769	HDAC2	Histone deacetylase 2	488	1	0.946472	BioGRID
Q09028	RBBP4	Histone-binding protein RBBP4	425	1	0.901781	HPRD
Q16576	RBBP7	Histone-binding protein RBBP7	425	1	0.933529	BioGRID
CoREST
Q9UKL0	RCOR1	REST corepressor 1	482	1	0.901067	BioGRID
O60341	KDM1A	Lysine-specific histone demethylase 1A	852	1	0.919931	BioGRID
Q14687	GSE1	Genetic suppressor element 1	1217	1	0.947322	Y
Q8IZ40	RCOR2	REST corepressor 2	523	1	0.939915	Y
Q9P2K3	RCOR3	REST corepressor 3	495	1	0.977402	HPRD
Q9NP66	HMG20A	High mobility group protein 20A	347	1	0.952696	Y
Q9P0W2	HMG20B	SWI/SNF-related matrix-associated actin-dependent regulator of chromatin subfamily E member 1-related	317	1	0.933832	BioGRID
Q96BD5	PHF21A	PHD finger protein 21A	680	1	0.956825	HPRD
Q9UBW7	ZMYM2	Zinc finger MYM-type protein 2	1377	1	0.969183	BioGRID
Q14202	ZMYM3	Zinc finger MYM-type protein 3	1370	0.95	0.946085	Y
Q9Y232	CDYL	Chromodomain Y-like protein	598	1	0.937512	BioGRID
NuRD
Q14839	CHD4	Chromodomain-helicase-DNA-binding protein 4	1912	1	0.992628	BioGRID
Q12873	CHD3	Chromodomain-helicase-DNA-binding protein 3	2000	1	0.996134	HPRD
Q86YP4	GATAD2A	Transcriptional repressor p66-alpha	633	1	0.991264	BioGRID
Q8WXI9	GATAD2B	Transcriptional repressor p66-beta	593	1	0.993947	BioGRID
O14519	CDK2AP1	Cyclin-dependent kinase 2-associated protein 1	115	0.99	0.993968	Y
Q13330	MTA1	Metastasis-associated protein MTA1	715	1	0.986216	DIP
O94776	MTA2	Metastasis-associated protein MTA2	668	1	0.995106	BioGRID
Q9BTC8	MTA3	Metastasis-associated protein MTA3	594	1	0.995812	HPRD
Q9UBB5	MBD2	Methyl-CpG-binding domain protein 2	411	1	0.996556	BioGRID
O95983	MBD3	Methyl-CpG-binding domain protein 3	291	1	0.998255	BioGRID
Sin3-related
P29374	ARID4A	AT-rich interactive domain-containing protein 4A	1257	1	0.954197	BioGRID
Q4LE39	ARID4B	AT-rich interactive domain-containing protein 4B	1312	1	0.934381	HPRD
Q9HCU9	BRMS1	Breast cancer metastasis-suppressor 1	246	1	0.985009	HPRD
Q5PSV4	BRMS1L	Breast cancer metastasis-suppressor 1-like protein	323	1	0.993696	HPRD
Q9UK53	ING1	Inhibitor of growth protein 1	422	1	0.997336	BioGRID
Q9H160	ING2	Inhibitor of growth protein 2	280	1	0.986284	BioGRID
Q96QT6	PHF12	PHD finger protein 12	1004	1	0.998915	Y
O75446	SAP30	Histone deacetylase complex subunit SAP30	220	1	0.998944	BioGRID
Q9HAJ7	SAP30L	Histone deacetylase complex subunit SAP30L	183	1	0.99611	BioGRID
Q9H0E3	SAP130	Histone deacetylase complex subunit SAP130	1048	1	0.992783	HPRD
Q96ST3	SIN3A	Paired amphipathic helix protein Sin3a	1273	1	0.995329	BioGRID
O75182	SIN3B	Paired amphipathic helix protein Sin3b	1162	1	0.996215	HPRD
Q9H7L9	SUDS3	Sin3 histone deacetylase corepressor complex component SDS3	328	1	0.981939	BioGRID
Q9NP50	FAM60A	Protein FAM60A	221	1	0.9917	Y
CtBP
O75362	ZNF217	Zinc finger protein 217	1048	1	0.968003	BioGRID
Q13363	CTBP1	C-terminal-binding protein 1	440	1	0.875731	BioGRID
Q92766	RREB1	Ras-responsive element-binding protein 1	1687	1	0.965642	Y
Q92618	ZNF516	Zinc finger protein 516	1163	1	0.997609	Y
ELM-SANT
Q8N108	MIER1	Mesoderm induction early response protein 1	536	1	0.978271	Y
Q8N344	MIER2	Mesoderm induction early response protein 2	545	1	0.99848	Y
Q7Z3K6	MIER3	Mesoderm induction early response protein 3	550	1	0.96645	HPRD
Q9P2R6	RERE	Arginine-glutamic acid DIPeptide repeats protein	1566	1	0.980011	HPRD
MiDAC
Q9H147	DNTTIP1	Deoxynucleotidyltransferase terminal-interacting protein 1	329	1	0.966692	Y
Q96PN7	TRERF1	Transcriptional-regulating factor 1	1200	1	0.970963	Y
Q6PJG2	C14orf43	Uncharacterized protein C14orf43	1045	1	0.953098	Y
Methylation
Q8WUU5	GATAD1	GATA zinc finger domain-containing protein 1	269	1	0.997739	Y
P29375	KDM5A	Lysine-specific demethylase 5A	1690	1	0.973809	Y
Q14865	ARID5B	AT-rich interactive domain-containing protein 5B	1188	1	0.970492
Q96N64	PWWP2A	PWWP domain-containing protein 2A	755	1	0.95222
P61964	WDR5	WD repeat-containing protein 5	334	1	0.876849
Prefoldins
Q99471	PFDN5	Prefoldin subunit 5	154	1	0.808006	Y
Q9UHV9	PFDN2	Prefoldin subunit 2	154	1	0.802823
P61758	VBP1	Prefoldin subunit 3	197	1	0.830392
O60925	PFDN1	Prefoldin subunit 1	122	0.89	0.809246
O15212	PFDN6	Prefoldin subunit 6	129	0.99	0.808527
Other
Q7Z589	EMSY	Protein EMSY	1322	1	0.999031
O15417	TNRC18	Trinucleotide repeat-containing gene 18 protein	2968	1	0.992335
Q6PH81	C16orf87	UPF0547 protein C16orf87	154	1	0.945454
Q8N680	ZBTB2	Zinc finger and BTB domain-containing protein 2	514	1	0.926844
O15014	ZNF609	Zinc finger protein 609	1411	0.95	0.813308
Q17R98	ZNF827	Zinc finger protein 827	1081	0.98	0.954729
Q9UID6	ZNF639	Zinc finger protein 639	485	0.84	0.877127
Specific/Dynamic
P06400	RB1	Retinoblastoma-associated protein	928	1	0.511866	BioGRID
Q13422	IKZF1	DNA-binding protein Ikaros	519	0.96	0.468516	HPRD
Q9C0K0	BCL11B	B-cell lymphoma/leukemia 11B	894	1	0.442463	MINT
P68400	CSNK2A1	Casein kinase II subunit alpha	391	0.98	0.549613	HPRD
Q5T5X7	BEND3	BEN domain-containing protein 3	828	1	0.763938	Y
P10768	ESD	S-formylglutathione hydrolase	282	0.97	0.738449
O00629	KPNA4	Importin subunit alpha-4	521	0.99	0.592242
P67870	CSNK2B	Casein kinase II subunit beta	215	0.94	0.561443
Q9BZK7	TBL1XR1	F-box-like/WD repeat-containing protein TBL1XR1	514	1	0.549172	Y
Q96K83	ZNF521	Zinc finger protein 521	1311	1	0.543482
Q8WY36	BBX	HMG box transcription factor BBX	941	1	0.531613
O00505	KPNA3	Importin subunit alpha-3	521	0.98	0.500556
Q92610	ZNF592	Zinc finger protein 592	1267	0.98	0.453155
Q96FX7	TRMT61A	tRNA (adenine(58)-N(1))-methyltransferase catalytic subunit TRMT61A	289	0.97	0.478683
Q96KQ7	EHMT2	Histone-lysine N-methyltransferase EHMT2	1210	1	0.439107	Y
P52294	KPNA1	Importin subunit alpha-1	538	1	0.46024
Q9ULU4	ZMYND8	Protein kinase C-binding protein 1	1186	1	0.435388
Q96KM6	ZNF512B	Zinc finger protein 512B	892	0.95	0.421452
Q9H2P0	ADNP	Activity-dependent neuroprotector homeobox protein	1102	1	0.458737
O60684	KPNA6	Importin subunit alpha-7	536	1	0.397098
Q8N1G0	ZNF687	Zinc finger protein 687	1237	1	0.385914
Q9UKS7	IKZF2	Zinc finger protein Helios	526	0.99	0.373917
Q9H165	BCL11A	B-cell lymphoma/leukemia 11A	835	1	0.367477
P48735	IDH2	Isocitrate dehydrogenase [NADP], mitochondrial	452	0.91	0.548443
SAINT non-specific/IDIRT Stable
Q8TBE0	BAHD1	Bromo adjacent homology domain-containing 1 protein	780	0.73	0.998623	Y
P49368	CCT3	T-complex protein 1 subunit gamma	545	0.72	0.99287
Q9NRR5	UBQLN4	Ubiquilin-4	601	0.41	0.992235
Q99832	CCT7	T-complex protein 1 subunit eta	543	0.42	0.991908
P48643	CCT5	T-complex protein 1 subunit epsilon	541	0.24	0.991328
P78371	CCT2	T-complex protein 1 subunit beta	535	0.65	0.991241
P40227	CCT6A	T-complex protein 1 subunit zeta	531	0.02	0.99096
P50991	CCT4	T-complex protein 1 subunit delta	539	0.45	0.989508
P17987	TCP1	T-complex protein 1 subunit alpha	556	0.13	0.989438
Q9UBU8	MORF4L1	Mortality factor 4-like protein 1	362	0.35	0.981358
Q96EK2	PHF21B	PHD finger protein 21B	531	0.27	0.963696
Q02790	FKBP4	Peptidyl-prolyl cis-trans isomerase FKBP4	459	0.32	0.931236
P31948	STIP1	Stress-induced-phosphoprotein 1	543	0.21	0.921683
P05161	ISG15	Ubiquitin-like protein ISG15	165	0.28	0.894444
Q96FJ2	DYNLL2	Dynein light chain 2, cytoplasmic	89	0.45	0.864109
O60381	HBP1	HMG box-containing protein 1	514	0.11	0.848275	HPRD
P22234	PAICS	Multifunctional protein ADE2	425	0.02	0.838572
Q9NQP4	PFDN4	Prefoldin subunit 4	134	0.73	0.823432
P81605	DCD	Dermcidin	110	0	0.999511
Q86YZ3	HRNR	Hornerin	2850	0	0.99931
P07358	C8B	Complement component C8 beta chain	591	0	0.998813
O60284	ST18	Suppression of tumorigenicity 18 protein	1047	0	0.998782
Q96P63	SERPINB12	Serpin B12	405	0	0.997978
Q5D862	FLG2	Filaggrin-2	2391	0	0.997618
Q02413	DSG1	Desmoglein-1	1049	0	0.99754
P15924	DSP	Desmoplakin	2871	0	0.996425
P50990	CCT8	Desmoplakin	548	0	0.991542
P62937	PPIA	Peptidyl-prolyl cis-trans isomerase A	165	0	0.841003
P00505	GOT2	Aspartate aminotransferase, mitochondrial	430	0	0.827265
P25788	PSMA3	Proteasome subunit alpha type-3	255	0	0.815098
Non-specific
O96019	ACTL6A	Actin-like protein 6A	429	0.77	0.596555
P63167	DYNLL1	Dynein light chain 1, cytoplasmic	89	0.07	0.797772
P49411	TUFM	Elongation factor Tu, mitochondrial	452	0	0.783071
Q9H2G4	TSPYL2	Testis-specific Y-encoded-like protein 2	693	0	0.777643
O14744	PRMT5	Protein arginine N-methyltransferase 5	637	0	0.772577
O60506	SYNCRIP	Heterogeneous nuclear ribonucleoprotein Q	623	0	0.77157
Q9BQA1	WDR77	Methylosome protein 50	342	0	0.76761
O00299	CLIC1	Chloride intracellular channel protein 1	241	0	0.762945
Q00839	HNRNPU	Heterogeneous nuclear ribonucleoprotein U	825	0	0.762413
P55072	VCP	Transitional endoplasmic reticulum ATPase	806	0	0.761484
P61204	ARF3	ADP-ribosylation factor 3	181	0	0.751739
P18085	ARF4	ADP-ribosylation factor 4	180	0	0.749322
O00232	PSMD12	26S proteasome non-ATPase regulatory subunit 12	456	0	0.748327
P14625	HSP90B1	Endoplasmin	803	0	0.748253
Q9HB71	CACYBP	Calcyclin-binding protein	228	0.28	0.744592
Q16666	IFI16	Gamma-interferon-inducible protein 16	785	0	0.744174
P26639	TARS	Threonine0tRNA ligase, cytoplasmic	723	0	0.744097
P04792	HSPB1	Heat shock protein beta-1	205	0	0.738995
P07355	ANXA2	Annexin A2	339	0	0.73782
P23528	CFL1	Cofilin-1	166	0	0.734304
P12956	XRCC6	X-ray repair cross-complementing protein 6	609	0	0.733405
P19784	CSNK2A2	Casein kinase II subunit alpha_	350	0	0.731411	HPRD
P29401	TKT	Transketolase	623	0	0.727756
P07737	PFN1	Profilin-1	140	0	0.727016
P07900	HSP90AA1	Heat shock protein HSP 90-alpha	732	0	0.724457
P22314	UBA1	Ubiquitin-like modifier-activating enzyme 1	1058	0	0.711964
Q07955	SRSF1	Serine/arginine-rich splicing factor 1	248	0	0.710738
P62826	RAN	GTP-binding nuclear protein Ran	216	0	0.705661
P13010	XRCC5	X-ray repair cross-complementing protein 5	732	0.01	0.704133
P27797	CALR	Calreticulin	417	0.01	0.703674
P27824	CANX	Calnexin	592	0.08	0.70306
O43242	PSMD3	26S proteasome non-ATPase regulatory subunit 3	534	0.02	0.698737
P12268	IMPDH2	Inosine-5_-monophosphate dehydrogenase 2	514	0	0.698243
P12004	PCNA	Proliferating cell nuclear antigen	261	0	0.697608	HPRD
Q13200	PSMD2	26S proteasome non-ATPase regulatory subunit 2	908	0.01	0.69572
P62258	YWHAE	14-3-3 protein epsilon	255	0	0.695382
O15371	EIF3D	Eukaryotic translation initiation factor 3 subunit D	548	0.66	0.693247
P24928	POLR2A	DNA-directed RNA polymerase II subunit RPB1	1970	0	0.692341
P61326	MAGOH	Protein mago nashi homolog	146	0.57	0.691089
Q02880	TOP2B	DNA topoisomerase 2-beta	1626	0.01	0.691018	HPRD
P60900	PSMA6	Proteasome subunit alpha type-6	246	0	0.689428
Q9UQE7	SMC3	Structural maintenance of chromosomes protein 3	1217	0.01	0.685262
P60228	EIF3E	Eukaryotic translation initiation factor 3 subunit E	445	0.21	0.684743
Q969X5	ERGIC1	Endoplasmic reticulum-Golgi intermediate compartment protein 1	290	0.09	0.684119
P55060	CSE1L	Exportin-2	971	0.11	0.682796
P30101	PDIA3	Protein disulfide-isomerase A3	505	0	0.682293
P56537	EIF6	Eukaryotic translation initiation factor 6	245	0.13	0.680522
P61619	SEC61A1	Protein transport protein Sec61 subunit alpha isoform 1	476	0	0.678782
P63104	YWHAZ	14-3-3 protein zeta/delta	245	0	0.677359
Q9UMS4	PRPF19	Pre-mRNA-processing factor 19	504	0.07	0.676924
P31939	ATIC	Bifunctional purine biosynthesis protein PURH	592	0.06	0.676361
Q14103	HNRNPD	Heterogeneous nuclear ribonucleoprotein D0	355	0	0.676108
P34932	HSPA4	Heat shock 70 kDa protein 4	840	0	0.671984	BioGRID
P25789	PSMA4	Proteasome subunit alpha type-4	261	0.01	0.671451
P36542	ATP5C1	ATP synthase subunit gamma, mitochondrial	298	0	0.67039
P10809	HSPD1	60 kDa heat shock protein, mitochondrial	573	0	0.669863	BioGRID
P45880	VDAC2	Voltage-dependent anion-selective channel protein 2	294	0	0.669846
P41250	GARS	Glycine0tRNA ligase	739	0.01	0.668182
P49588	AARS	Alanine0tRNA ligase, cytoplasmic	968	0.01	0.667685
O43684	BUB3	Mitotic checkpoint protein BUB3	328	0	0.667186	HPRD
P55884	EIF3B	Eukaryotic translation initiation factor 3 subunit B	814	0.17	0.667089
Q08211	DHX9	ATP-dependent RNA helicase A	1270	0	0.666356
P00558	PGK1	Phosphoglycerate kinase 1	417	0	0.665343
P06576	ATP5B	ATP synthase subunit beta, mitochondrial	529	0	0.663533
P60842	EIF4A1	Eukaryotic initiation factor 4A-I	406	0	0.662273
P18583	SON	Protein SON	2426	0	0.661172
P30041	PRDX6	Peroxiredoxin-6	224	0	0.660007
Q9NTK5	OLA1	Obg-like ATPase 1	396	0	0.655964
P04406	GAPDH	Glyceraldehyde-3-phosphate dehydrogenase	335	0	0.654784
P37275	ZEB1	Zinc finger E-box-binding homeobox 1	1124	0.34	0.654301
P61158	ACTR3	Actin-related protein 3	418	0.17	0.652831
P06748	NPM1	Nucleophosmin	294	0	0.650232	MINT
P49915	GMPS	GMP synthase [glutamine-hydrolyzing]	693	0.01	0.649674
Q6P2Q9	PRPF8	Pre-mRNA-processing-splicing factor 8	2335	0	0.649134
Q9GZR7	DDX24	ATP-dependent RNA helicase DDX24	859	0	0.648471
O75083	WDR1	WD repeat-containing protein 1	606	0.05	0.647988
P52566	ARHGDIB	Rho GDP-dissociation inhibitor 2	201	0.4	0.647418
Q86VP6	CAND1	Cullin-associated NEDD8-dissociated protein 1	1230	0	0.647284
Q02543	RPL18A	60S ribosomal protein L18a	176	0	0.647083
P61981	YWHAG	14-3-3 protein gamma	247	0	0.646794
Q14683	SMC1A	Structural maintenance of chromosomes protein 1A	1233	0.04	0.646457
P23246	SFPQ	Splicing factor, proline- and glutamine-rich	707	0	0.646027	BioGRID
Q14739	LBR	Lamin-B receptor	615	0	0.645982
P25705	ATP5A1	ATP synthase subunit alpha, mitochondrial	553	0	0.64388
Q9UBS4	DNAJB11	DnaJ homolog subfamily B member 11	358	0	0.643802
Q99460	PSMD1	26S proteasome non-ATPase regulatory subunit 1	953	0	0.64301
P83731	RPL24	60S ribosomal protein L24	157	0	0.642532
P68431	HIST1H3A	Histone H3.1	136	0	0.642489
Q9UJZ1	STOML2	Stomatin-like protein 2	356	0.01	0.642341
P35268	RPL22	60S ribosomal protein L22	128	0	0.642151
P31946	YWHAB	14-3-3 protein beta/alpha	246	0	0.642026
Q13129	RLF	Zinc finger protein Rlf	1914	0	0.641405
P14868	DARS	Aspartate0tRNA ligase, cytoplasmic	501	0	0.64132
O75643	SNRNP200	U5 small nuclear ribonucleoprotein 200 kDa helicase	2136	0	0.640759
P48047	ATP5O	ATP synthase subunit O, mitochondrial	213	0	0.639998
P31942	HNRNPH3	Heterogeneous nuclear ribonucleoprotein H3	346	0	0.639655
Q9Y262	EIF3L	Eukaryotic translation initiation factor 3 subunit L	564	0.01	0.639543
P53992	SEC24C	Protein transport protein Sec24C	1094	0.24	0.639503
P14618	PKM2	Pyruvate kinase isozymes M1/M2	531	0	0.639187
Q9NSD9	FARSB	Phenylalanine0tRNA ligase beta chain	589	0	0.638937
P40429	RPL13A	60S ribosomal protein L13a	203	0	0.638454
P04899	GNAI2	Guanine nucleotide-binding protein G(i) subunit alpha-2	355	0	0.638262
P30876	POLR2B	DNA-directed RNA polymerase II subunit RPB2	1174	0	0.637988
P42704	LRPPRC	Leucine-rich PPR motif-containing protein, mitochondrial	1394	0	0.637911
Q13148	TARDBP	TAR DNA-binding protein 43	414	0.03	0.637472
Q99829	CPNE1	Copine-1	537	0.19	0.636465
P54619	PRKAG1	5_-AMP-activated protein kinase subunit gamma-1	331	0	0.635834
P18124	RPL7	60S ribosomal protein L7	248	0	0.634731
P62805	HIST1H4A	Histone H4	103	0	0.632252	Intact
P67775	PPP2CA	Serine/threonine-protein phosphatase 2A catalytic subunit alpha isoform	309	0	0.631972
P61163	ACTR1A	Alpha-centractin	376	0.56	0.631182
Q9Y265	RUVBL1	RuvB-like 1	456	0	0.630615
P14866	HNRNPL	Heterogeneous nuclear ribonucleoprotein L	589	0	0.629954
Q15029	EFTUD2	116 kDa U5 small nuclear ribonucleoprotein component	972	0	0.629892
P06239	LCK	Tyrosine-protein kinase Lck	509	0	0.629319
Q68CP9	ARID2	AT-rich interactive domain-containing protein 2	1835	0	0.629019
Q13268	DHRS2	Dehydrogenase/reductase SDR family member 2	258	0	0.628124
P13796	LCP1	Plastin-2	627	0.01	0.627324
Q99873	PRMT1	Protein arginine N-methyltransferase 1	361	0	0.627306
O43592	XPOT	Exportin-T	962	0.36	0.627156
P62241	RPS8	40S ribosomal protein S8	208	0	0.626961
Q99623	PHB2	Prohibitin-2	299	0	0.626754	HPRD
P31146	CORO1A	Coronin-1A	461	0	0.625315
P68104	EEF1A1	Elongation factor 1-alpha 1	462	0	0.625285
Q9Y5M8	SRPRB	Signal recognition particle receptor subunit beta	271	0.2	0.624793
P61353	RPL27	60S ribosomal protein L27	136	0	0.623592
P46940	IQGAP1	Ras GTPase-activating-like protein IQGAP1	1657	0.01	0.622632
P09651	HNRNPA1	Heterogeneous nuclear ribonucleoprotein A1	372	0	0.622576
P08238	HSP90AB1	Heat shock protein HSP 90-beta	724	0	0.622423
Q9UQ80	PA2G4	Proliferation-associated protein 2G4	394	0	0.621178
Q9NTJ3	SMC4	Structural maintenance of chromosomes protein 4	1288	0.41	0.621106
P32119	PRDX2	Peroxiredoxin-2	198	0	0.620821
Q15393	SF3B3	Splicing factor 3B subunit 3	1217	0	0.620385
P19367	HK1	Hexokinase-1	917	0.01	0.617868
Q9HCE1	MOV10	Putative helicase MOV-10	1003	0	0.615154
P18621	RPL17	60S ribosomal protein L17	184	0.02	0.613808
P61247	RPS3A	40S ribosomal protein S3a	264	0	0.613804
P56134	ATP5J2	ATP synthase subunit f, mitochondrial	94	0.54	0.612078
P33993	MCM7	DNA replication licensing factor MCM7	719	0.09	0.611934
P39656	DDOST	Dolichyl-DIPhosphooligosaccharide0protein glycosyltransferase 48 kDa subunit	456	0	0.61175
P62277	RPS13	40S ribosomal protein S13	151	0	0.610891
P60891	PRPS1	Ribose-phosphate pyrophosphokinase 1	318	0	0.610579
Q9UKM9	RALY	RNA-binding protein Raly	306	0	0.610027
P49721	PSMB2	Proteasome subunit beta type-2	201	0	0.609945
P62906	RPL10A	60S ribosomal protein L10a	217	0	0.609715
P84103	SRSF3	Serine/arginine-rich splicing factor 3	164	0	0.608787
P13489	RNH1	Ribonuclease inhibitor	461	0.04	0.608367
P52209	PGD	6-phosphogluconate dehydrogenase, decarboxylating	483	0	0.607809
P60709	ACTB	Actin, cytoplasmic 1	375	0	0.607172
P26641	EEF1G	Elongation factor 1-gamma	437	0	0.606304
P11586	MTHFD1	C-1-tetrahydrofolate synthase, cytoplasmic	935	0	0.606171
P35579	MYH9	Myosin-9	1960	0	0.604443
P46782	RPS5	40S ribosomal protein S5	204	0	0.604122
O43175	PHGDH	D-3-phosphoglycerate dehydrogenase	533	0	0.604117
P62244	RPS15A	40S ribosomal protein S15a	130	0	0.603966
P62263	RPS14	40S ribosomal protein S14	151	0	0.603354
P62913	RPL11	60S ribosomal protein L11	178	0	0.603239
P27348	YWHAQ	14-3-3 protein theta	245	0	0.602723
P47756	CAPZB	F-actin-capping protein subunit beta	277	0	0.602245
P51571	SSR4	Translocon-associated protein subunit delta	173	0	0.602063
P30050	RPL12	60S ribosomal protein L12	165	0	0.60184
P51784	USP11	Ubiquitin carboxyl-terminal hydrolase 11	963	0.21	0.601662
P17812	CTPS	CTP synthase 1	591	0	0.600928
Q15669	RHOH	Rho-related GTP-binding protein RhoH	191	0.31	0.600713
Q9NWU5	MRPL22	39S ribosomal protein L22, mitochondrial	206	0.64	0.60058
P50914	RPL14	60S ribosomal protein L14	215	0	0.599814
Q9UBX3	SLC25A10	Mitochondrial dicarboxylate carrier	287	0.01	0.599475
Q00325	SLC25A3	Phosphate carrier protein, mitochondrial	362	0	0.599116
Q92608	DOCK2	Dedicator of cytokinesis protein 2	1830	0	0.598954
Q13263	TRIM28	Transcription intermediary factor 1-beta	835	0	0.598751
P62851	RPS25	40S ribosomal protein S25	125	0	0.598186
Q16555	DPYSL2	Dihydropyrimidinase-related protein 2	572	0.1	0.596287
P53396	ACLY	ATP-citrate synthase	1101	0	0.595888
Q00610	CLTC	Clathrin heavy chain 1	1675	0	0.594982
Q969R5	L3MBTL2	Lethal(3)malignant brain tumor-like protein 2	705	0	0.594395
P22087	FBL	rRNA 2_-O-methyltransferase fibrillarin	321	0.23	0.594381
P18669	PGAM1	Phosphoglycerate mutase 1	254	0	0.593532
P38919	EIF4A3	Eukaryotic initiation factor 4A-III	411	0	0.59343
Q9Y230	RUVBL2	RuvB-like 2	463	0	0.593136	HPRD
P07910	HNRNPC	Heterogeneous nuclear ribonucleoproteins C1/C2	306	0	0.593074
O43390	HNRNPR	Heterogeneous nuclear ribonucleoprotein R	633	0	0.592984
P61221	ABCE1	ATP-binding cassette sub-family E member 1	599	0.01	0.59201
Q8IWI9	MGA	MAX gene-associated protein	3026	0.04	0.591938
P27635	RPL10	60S ribosomal protein L10	214	0.05	0.591772
O14818	PSMA7	Proteasome subunit alpha type-7	248	0.23	0.591648
Q15366	PCBP2	Poly(rC)-binding protein 2	365	0	0.590754
P00492	HPRT1	Hypoxanthine-guanine phosphoribosyltransferase	218	0	0.590617
Q9P035	PTPLAD1	3-hydroxyacyl-CoA dehydratase 3	362	0.51	0.590387
P08708	RPS17	40S ribosomal protein S17	135	0.01	0.589938
O43143	DHX15	Putative pre-mRNA-splicing factor ATP-dependent RNA helicase DHX15	795	0	0.589438
P23396	RPS3	40S ribosomal protein S3	243	0	0.588491
P63244	GNB2L1	Guanine nucleotide-binding protein subunit beta-2-like 1	317	0	0.588343
P55265	ADAR	Double-stranded RNA-specific adenosine deaminase	1226	0	0.588144
P62829	RPL23	60S ribosomal protein L23	140	0	0.588138
P31040	SDHA	Succinate dehydrogenase [ubiquinone] flavoprotein subunit, mitochondrial	664	0.06	0.587073
P53618	COPB1	Coatomer subunit beta	953	0.63	0.58655
P62701	RPS4X	40S ribosomal protein S4, X isoform	263	0	0.586252
P60866	RPS20	40S ribosomal protein S20	119	0	0.585862
P11388	TOP2A	DNA topoisomerase 2-alpha	1531	0	0.585007	BioGRID
P54577	YARS	Tyrosine0tRNA ligase, cytoplasmic	528	0	0.584626
Q99459	CDC5L	Cell division cycle 5-like protein	802	0.15	0.584522
P46783	RPS10	40S ribosomal protein S10	165	0	0.584434
P62873	GNB1	Guanine nucleotide-binding protein G(I)/G(S)/G(T) subunit beta-1	340	0	0.584269
P40926	MDH2	Malate dehydrogenase, mitochondrial	338	0	0.584107
P00367	GLUD1	Glutamate dehydrogenase 1, mitochondrial	558	0	0.583955
P38646	HSPA9	Stress-70 protein, mitochondrial	679	0	0.583622
P33991	MCM4	DNA replication licensing factor MCM4	863	0.37	0.583597
Q02978	SLC25A11	Mitochondrial 2-oxoglutarate/malate carrier protein	314	0.02	0.583593
P0C0S5	H2AFZ	Histone H2A.Z	128	0	0.582813
P19474	TRIM21	E3 ubiquitin-protein ligase TRIM21	475	0	0.582596
P22626	HNRNPA2B1	Heterogeneous nuclear ribonucleoproteins A2/B1	353	0	0.581286
O14980	XPO1	Exportin-1	1071	0	0.580752
Q13185	CBX3	Chromobox protein homolog 3	183	0.42	0.580483
P62249	RPS16	40S ribosomal protein S16	146	0	0.580248
Q92900	UPF1	Regulator of nonsense transcripts 1	1129	0	0.579587
P53621	COPA	Coatomer subunit alpha	1224	0	0.579027
P60174	TPI1	Triosephosphate isomerase	286	0	0.578902
P49736	MCM2	DNA replication licensing factor MCM2	904	0	0.578083
P00338	LDHA	L-lactate dehydrogenase A chain	332	0	0.576476
Q9Y2X3	NOP58	Nucleolar protein 58	529	0	0.573589
P11940	PABPC1	Polyadenylate-binding protein 1	636	0	0.573117
P41252	IARS	Isoleucine0tRNA ligase, cytoplasmic	1262	0.1	0.572834
P15880	RPS2	40S ribosomal protein S2	293	0	0.572636
P46013	MKI67	Antigen KI-67	3256	0	0.572066
O75694	NUP155	Nuclear pore complex protein Nup155	1391	0	0.571694
O43707	ACTN4	Alpha-actinin-4	911	0	0.571664
P63151	PPP2R2A	Serine/threonine-protein phosphatase 2A 55 kDa regulatory subunit B alpha isoform	447	0.14	0.571477
Q9Y5B9	SUPT16H	FACT complex subunit SPT16	1047	0	0.571156
O00267	SUPT5H	Transcription elongation factor SPT5	1087	0.17	0.571141
P46777	RPL5	60S ribosomal protein L5	297	0.02	0.571128
P30153	PPP2R1A	Serine/threonine-protein phosphatase 2A 65 kDa regulatory subunit A alpha isoform	589	0	0.570831
P62280	RPS11	40S ribosomal protein S11	158	0	0.569887
P39019	RPS19	40S ribosomal protein S19	145	0	0.569513
P04843	RPN1	Dolichyl-DIPhosphooligosaccharide0protein glycosyltransferase subunit 1	607	0.12	0.569395
Q14697	GANAB	Neutral alpha-glucosidase AB	944	0	0.569294
P26038	MSN	Moesin	577	0	0.569284
P04844	RPN2	Dolichyl-DIPhosphooligosaccharide0protein glycosyltransferase subunit 2	631	0.23	0.568741
O60216	RAD21	Double-strand-break repair protein rad21 homolog	631	0	0.56874
P43246	MSH2	DNA mismatch repair protein Msh2	934	0.2	0.567308
P62136	PPP1CA	Serine/threonine-protein phosphatase PP1-alpha catalytic subunit	330	0	0.567286
Q9BYE7	PCGF6	Polycomb group RING finger protein 6	350	0.29	0.567026
Q16629	SRSF7	Serine/arginine-rich splicing factor 7	238	0	0.566608
P13639	EEF2	Elongation factor 2	858	0	0.565928
Q9BS26	ERP44	Endoplasmic reticulum resident protein 44	406	0.39	0.564536
P52907	CAPZA1	F-actin-capping protein subunit alpha-1	286	0	0.564473
O75367	H2AFY	Core histone macro-H2A.1	372	0	0.563028	BioGRID
P35606	COPB2	Coatomer subunit beta_	906	0	0.562696
Q07021	C1QBP	Complement component 1 Q subcomponent-binding protein, mitochondrial	282	0.06	0.562482
P05388	RPLP0	60S acidic ribosomal protein P0	317	0	0.560404
O75533	SF3B1	Splicing factor 3B subunit 1	1304	0	0.560222
P26599	PTBP1	Polypyrimidine tract-binding protein 1	531	0	0.559899
Q13576	IQGAP2	Ras GTPase-activating-like protein IQGAP2	1575	0	0.559894
P63173	RPL38	60S ribosomal protein L38	70	0	0.559619
P62269	RPS18	40S ribosomal protein S18	152	0	0.559053
P45973	CBX5	Chromobox protein homolog 5	191	0.52	0.557065	BioGRID
Q2TAY7	SMU1	WD40 repeat-containing protein SMU1	513	0.01	0.556248
P05141	SLC25A5	ADP/ATP translocase 2	298	0	0.556119
P06733	ENO1	Alpha-enolase	434	0	0.556004
Q14974	KPNB1	Importin subunit beta-1	876	0	0.555828
P23526	AHCY	Adenosylhomocysteinase	432	0	0.555731
P11142	HSPA8	Heat shock cognate 71 kDa protein	646	0	0.555712
O00567	NOP56	Nucleolar protein 56	594	0.02	0.553964
Q9P2J5	LARS	Leucine0tRNA ligase, cytoplasmic	1176	0	0.553728
P08107	HSPA1A	Heat shock 70 kDa protein 1A/1B	641	0	0.552738
P61962	DCAF7	DDB1- and CUL4-associated factor 7	342	0.37	0.552154
O60884	DNAJA2	DnaJ homolog subfamily A member 2	412	0.06	0.5521
P07195	LDHB	L-lactate dehydrogenase B chain	334	0	0.551688
P51991	HNRNPA3	Heterogeneous nuclear ribonucleoprotein A3	378	0	0.54968
P26368	U2AF2	Splicing factor U2AF 65 kDa subunit	475	0	0.549436
P52272	HNRNPM	Heterogeneous nuclear ribonucleoprotein M	730	0	0.549432
O15067	PFAS	Phosphoribosylformylglycinamidine synthase	1338	0.02	0.548187
Q15365	PCBP1	Poly(rC)-binding protein 1	356	0	0.547957
Q8N1F7	NUP93	Nuclear pore complex protein Nup93	819	0.17	0.547542
P22061	PCMT1	Protein-L-isoaspartate(D-aspartate) O-methyltransferase	227	0	0.547092
Q12824	SMARCB1	SWI/SNF-related matrix-associated actin-dependent regulator of chromatin subfamily B member 1	385	0.26	0.546947	BioGRID
Q15084	PDIA6	Protein disulfide-isomerase A6	440	0	0.546807
O14929	HAT1	Histone acetyltransferase type B catalytic subunit	419	0.2	0.545597
Q03252	LMNB2	Lamin-B2	600	0	0.544167
P56192	MARS	Methionine0tRNA ligase, cytoplasmic	900	0.56	0.544046
P08865	RPSA	40S ribosomal protein SA	295	0	0.54305
P11021	HSPA5	78 kDa glucose-regulated protein	654	0	0.542991
Q92616	GCN1L1	Translational activator GCN1	2671	0	0.542404
Q96PK6	RBM14	RNA-binding protein 14	669	0.12	0.541964
O60762	DPM1	Dolichol-phosphate mannosyltransferase	260	0	0.541797
P62995	TRA2B	Transformer-2 protein homolog beta	288	0	0.53991
P14678	SNRPB	Small nuclear ribonucleoprotein-associated proteins B and B_	240	0	0.539769
P09874	PARP1	Poly [ADP-ribose] polymerase 1	1014	0	0.539448
Q12905	ILF2	Interleukin enhancer-binding factor 2	390	0	0.538894
Q9BQ67	GRWD1	Glutamate-rich WD repeat-containing protein 1	446	0	0.538321
Q9P258	RCC2	Protein RCC2	522	0.03	0.537906
P51532	SMARCA4	Transcription activator BRG1	1647	0.55	0.536961	BioGRID
Q15717	ELAVL1	ELAV-like protein 1	326	0	0.536148
P16401	HIST1H1B	Histone H1.5	226	0	0.535043
P15311	EZR	Ezrin	586	0	0.534683
P78406	RAE1	mRNA export factor	368	0.03	0.533489
Q93009	USP7	Ubiquitin carboxyl-terminal hydrolase 7	1102	0	0.532709
O14979	HNRPDL	Heterogeneous nuclear ribonucleoprotein D-like	420	0	0.532603
O95831	AIFM1	Apoptosis-inducing factor 1, mitochondrial	613	0.45	0.531989
Q99496	RNF2	E3 ubiquitin-protein ligase RING2	336	0.32	0.531069
Q10570	CPSF1	Cleavage and polyadenylation specificity factor subunit 1	1443	0	0.530752
Q13951	CBFB	Core-binding factor subunit beta	182	0.34	0.53071
P21333	FLNA	Filamin-A	2647	0	0.530348
P52292	KPNA2	Importin subunit alpha-2	529	0.17	0.530251
Q16531	DDB1	DNA damage-binding protein 1	1140	0.58	0.530037
P10644	PRKAR1A	cAMP-dependent protein kinase type I-alpha regulatory subunit	381	0	0.529913
P53999	SUB1	Activated RNA polymerase II transcriptional coactivator p15	127	0	0.529462
P43307	SSR1	Translocon-associated protein subunit alpha	286	0.04	0.529378
P52789	HK2	Hexokinase-2	917	0.13	0.526136
P33992	MCM5	DNA replication licensing factor MCM5	734	0	0.525427
O00425	IGF2BP3	Insulin-like growth factor 2 mRNA-binding protein 3	579	0	0.524984
P57088	TMEM33	Transmembrane protein 33	247	0.2	0.524524
P07814	EPRS	Bifunctional glutamate/proline0tRNA ligase	1512	0.01	0.523257
Q15233	NONO	Non-POU domain-containing octamer-binding protein	471	0	0.522185
Q14566	MCM6	DNA replication licensing factor MCM6	821	0.09	0.521668
Q92621	NUP205	Nuclear pore complex protein Nup205	2012	0	0.520846
P61978	HNRNPK	Heterogeneous nuclear ribonucleoprotein K	463	0	0.520214
Q9BUJ2	HNRNPUL1	Heterogeneous nuclear ribonucleoprotein U-like protein 1	856	0	0.520029
P06744	GPI	Glucose-6-phosphate isomerase	558	0	0.519542
P52597	HNRNPF	Heterogeneous nuclear ribonucleoprotein F	415	0	0.519258
P04075	ALDOA	Fructose-bisphosphate aldolase A	364	0	0.516512
Q02338	BDH1	D-beta-hydroxybutyrate dehydrogenase, mitochondrial	343	0.25	0.516331
P51114	FXR1	Fragile X mental retardation syndrome-related protein 1	621	0.2	0.516036
Q8WXX5	DNAJC9	DnaJ homolog subfamily C member 9	260	0.08	0.515103
Q92925	SMARCD2	SWI/SNF-related matrix-associated actin-dependent regulator of chromatin subfamily D member 2	531	0	0.512713
Q14690	PDCD11	Protein RRP5 homolog	1871	0	0.512494
P14324	FDPS	Farnesyl pyrophosphate synthase	419	0.36	0.508948
P14373	TRIM27	Zinc finger protein RFP	513	0	0.506166	HPRD
Q9Y383	LUC7L2	Putative RNA-binding protein Luc7-like 2	392	0	0.505253
P40925	MDH1	Malate dehydrogenase, cytoplasmic	334	0	0.503853
P78347	GTF2I	General transcription factor II-I	998	0.26	0.50385	BioGRID
Q92841	DDX17	Probable ATP-dependent RNA helicase DDX17	650	0	0.503719	BioGRID
Q07666	KHDRBS1	KH domain-containing, RNA-binding, signal transduction-associated protein 1	443	0.22	0.503048
O60264	SMARCA5	SWI/SNF-related matrix-associated actin-dependent regulator of chromatin subfamily A member 5	1052	0.01	0.502519
Q9NVI7	ATAD3A	ATPase family AAA domain-containing protein 3A	634	0	0.501348
Q9UHX1	PUF60	Poly(U)-binding-splicing factor PUF60	559	0	0.499146
Q8WWM7	ATXN2L	Ataxin-2-like protein	1075	0	0.498825
P31943	HNRNPH1	Heterogeneous nuclear ribonucleoprotein H	449	0	0.497961
Q01082	SPTBN1	Spectrin beta chain, brain 1	2364	0	0.497671
Q12931	TRAP1	Heat shock protein 75 kDa, mitochondrial	704	0	0.49715
P31689	DNAJA1	DnaJ homolog subfamily A member 1	397	0	0.496942
P42166	TMPO	Lamina-associated polypeptide 2, isoform alpha	694	0.07	0.495134
P42167	TMPO	Lamina-associated polypeptide 2, isoforms beta/gamma	454	0.03	0.495134
Q08945	SSRP1	FACT complex subunit SSRP1	709	0	0.493888
P17844	DDX5	Probable ATP-dependent RNA helicase DDX5	614	0	0.493633	BioGRID
Q14669	TRIP12	Probable E3 ubiquitin-protein ligase TRIP12	1992	0	0.491539
Q14498	RBM39	RNA-binding protein 39	530	0	0.49001
Q9Y5V3	MAGED1	Melanoma-associated antigen D1	778	0	0.48935
Q8N163	KIAA1967	Protein KIAA1967	923	0.26	0.489314
Q9ULW0	TPX2	Targeting protein for Xklp2	747	0	0.488906
P67809	YBX1	Nuclease-sensitive element-binding protein 1	324	0	0.488262
Q9NYU2	UGGT1	UDP-glucose:glycoprotein glucosyltransferase 1	1555	0.36	0.486972
P22102	GART	Trifunctional purine biosynthetic protein adenosine-3	1010	0	0.48362
Q92945	KHSRP	Far upstream element-binding protein 2	711	0	0.482223
P20700	LMNB1	Lamin-B1	586	0	0.481977
Q9UJA5	TRMT6	tRNA (adenine(58)-N(1))-methyltransferase non-catalytic subunit TRM6	497	0.57	0.481417
P25205	MCM3	DNA replication licensing factor MCM3	808	0	0.48092
Q9BSJ8	ESYT1	Extended synaptotagmin-1	1104	0	0.477411
Q9H0S4	DDX47	Probable ATP-dependent RNA helicase DDX47	455	0.06	0.476434
Q12906	ILF3	Interleukin enhancer-binding factor 3	894	0	0.476117
Q1KMD3	HNRNPUL2	Heterogeneous nuclear ribonucleoprotein U-like protein 2	747	0	0.475196
Q9UIG0	BAZ1B	Tyrosine-protein kinase BAZ1B	1483	0.27	0.472123
Q9Y266	NUDC	Nuclear migration protein nudC	331	0.08	0.470137
Q01196	RUNX1	Runt-related transcription factor 1	453	0.24	0.467033
Q6PL18	ATAD2	ATPase family AAA domain-containing protein 2	1390	0	0.466849
Q96EY1	DNAJA3	DnaJ homolog subfamily A member 3, mitochondrial	480	0.17	0.466118
P43243	MATR3	Matrin-3	847	0	0.466092
Q96HS1	PGAM5	Serine/threonine-protein phosphatase PGAM5, mitochondrial	289	0	0.460669
P40939	HADHA	Trifunctional enzyme subunit alpha, mitochondrial	763	0	0.458834
P38159	RBMX	RNA-binding motif protein, X chromosome	391	0	0.456834
Q53GQ0	HSD17B12	Estradiol 17-beta-dehydrogenase 12	312	0.17	0.45518
P52701	MSH6	DNA mismatch repair protein Msh6	1360	0	0.449542
P46087	NOP2	Putative ribosomal RNA methyltransferase NOP2	812	0.14	0.443621
Q86U86	PBRM1	Protein polybromo-1	1689	0	0.443134
Q3ZCQ8	TIMM50	Mitochondrial import inner membrane translocase subunit TIM50	353	0	0.438356
Q9UHJ3	SFMBT1	Scm-like with four MBT domains protein 1	866	0	0.43513
Q92499	DDX1	ATP-dependent RNA helicase DDX1	740	0	0.434919
P19338	NCL	Nucleolin	710	0	0.434897
Q16891	IMMT	Mitochondrial inner membrane protein	758	0	0.434739
P85037	FOXK1	Forkhead box protein K1	733	0.45	0.430189
Q9UGU0	TCF20	Transcription factor 20	1960	0.34	0.428348
O95071	UBR5	E3 ubiquitin-protein ligase UBR5	2799	0.39	0.427979
Q9NZ01	TECR	Trans-2,3-enoyl-CoA reductase	308	0	0.42651
P49327	FASN	Fatty acid synthase	2511	0	0.422829
Q01085	TIAL1	Nucleolysin TIAR	375	0	0.420913
P39880	CUX1	Homeobox protein cut-like 1	1505	0.29	0.415205
Q13127		RE1-silencing transcription factor	1097	0	0.413414	BioGRID
Q96T76	MMS19	MMS19 nucleotide excision repair protein homolog	1030	0.03	0.404268
P27708	CAD	CAD protein	2225	0	0.403969
P68366	TUBA4A	Tubulin alpha-4A chain	448	0	0.39935
P49750	YLPM1	YLP motif-containing protein 1	1951	0	0.398988
Q9BUF5	TUBB6	Tubulin beta-6 chain	446	0	0.393116
O94880	PHF14	PHD finger protein 14	888	0.14	0.391147
P49748	ACADVL	Very long-chain specific acyl-CoA dehydrogenase, mitochondrial	655	0.01	0.386172
P41212	ETV6	Transcription factor ETV6	452	0.78	0.378626
P07237	P4HB	Protein disulfide-isomerase	508	0	0.375318
Q8WUU4	ZNF296	Zinc finger protein 296	475	0.58	0.373782
P50402	EMD	Emerin	254	0	0.372531
P07437	TUBB	Tubulin beta chain	444	0	0.370434
Q9BQE3	TUBA1C	Tubulin alpha-1C chain	449	0	0.360399
P08670	VIM	Vimentin	466	0	0.349472
Q9H9B1	EHMT1	Histone-lysine N-methyltransferase EHMT1	1298	0.51	0.318538
Q14980	NUMA1	Nuclear mitotic apparatus protein 1	2115	0.51	0.31512
P37268	FDFT1	Squalene synthase	417	0.14	0.308483
Q63HK5	TSHZ3	Teashirt homolog 3	1081	0.04	0.291215
P13674	P4HA1	Prolyl 4-hydroxylase subunit alpha-1	534	0.58	0.188274

## Sheet: HDAC3
UNIPROT ACC.	GENE SYMBOL	DESCRIPTION	PROT LENGTH (AA)	SAINT SCORE	I-DIRT RATIO	LITERATURE/DATABASE EVIDENCE
O15379	HDAC3	Histone deacetylase 3	428	1	0.999747	N/A
P48643	CCT5	T-complex protein 1 subunit epsilon	541	1	0.998633	HPRD
P17987	TCP1	T-complex protein 1 subunit alpha	556	1	0.99799	BioGRID
Q9BZK7	TBL1XR1	F-box-like/WD repeat-containing protein TBL1XR1	514	1	0.956161	HPRD
O75376	NCOR1	Nuclear receptor corepressor 1	2440	1	0.950544	HPRD
Q9Y618	NCOR2	Nuclear receptor corepressor 2	2525	1	0.9477	HPRD
Q13227	GPS2	G protein pathway suppressor 2	327	1	0.945393	HPRD
O60907	TBL1X	F-box-like/WD repeat-containing protein TBL1X	577	1	0.945874	HPRD
Q6UB99	ANKRD11	Ankyrin repeat domain-containing protein 11	2663	0.99	0.999071	HPRD
Q6UB98	ANKRD12	Ankyrin repeat domain-containing protein 12	2062	0.91	0.998959	BioGRID
P49368	CCT3	T-complex protein 1 subunit gamma	545	1	0.998577	Y
P78371	CCT2	T-complex protein 1 subunit beta	535	1	0.998032	Y
P50991	CCT4	T-complex protein 1 subunit delta	539	1	0.998672	Y
Q99832	CCT7	T-complex protein 1 subunit eta	543	1	0.998652	Y
P40227	CCT6A	T-complex protein 1 subunit zeta	531	1	0.998203	Y
P50990	CCT8	T-complex protein 1 subunit theta	548	1	0.998254	Y
O60341	KDM1A	Lysine-specific histone demethylase 1A	852	0.99	0.798905	Y
Q92766	RREB1	Ras-responsive element-binding protein 1	1687	0.8	0.982136
SAINT specific/I-DIRT non-specific
Q9UKL0	RCOR1	REST corepressor 1	482	0.99	0.791375
I-DIRT specific/SAINT non-specific
P13671	C6	Complement component C6	934	0	0.99986
P07358	C8B	Complement component C8 beta chain	591	0	0.999823
P81605	DCD	Dermcidin	110	0	0.99982
Q8IZ40	RCOR2	REST corepressor 2	523	0.07	0.999615
P01008	SERPINC1	Antithrombin-III	464	0	0.999561
P10643	C7	Complement component C7	843	0	0.999347
P06702	S100A9	Protein S100-A9	114	0	0.998875
Q5D862	FLG2	Filaggrin-2	2391	0	0.998724
P14923	JUP	Junction plakoglobin	745	0	0.998367
P01031	C5	Complement C5	1676	0	0.998326
P00734	F2	Prothrombin	622	0	0.998121
P15924	DSP	Desmoplakin	2871	0	0.998118
Q02413	DSG1	Desmoglein-1	1049	0	0.997825
O75362	ZNF217	Zinc finger protein 217	1048	0	0.997802
Q96P63	SERPINB12	Serpin B12	405	0.15	0.997635
Q86YZ3	HRNR	Hornerin	2850	0	0.99634
Q96QA5	GSDMA	Gasdermin-A	445	0	0.984427
Q13501	SQSTM1	Sequestosome-1	440	0	0.974408
Q15773	MLF2	Myeloid leukemia factor 2	248	0	0.954178
Q96EP0	RNF31	RING finger protein 31	1072	0.1	0.932303
P04637	TP53	Cellular tumor antigen p53	393	0	0.906247	HPRD
P05161	ISG15	Ubiquitin-like protein ISG15	165	0.03	0.905917
Q9C0A6	SETD5	SET domain-containing protein 5	1442	0	0.903652
P46379	BAG6	Large proline-rich protein BAG6	1132	0	0.893431
P04792	HSPB1	Heat shock protein beta-1	205	0	0.882643
Q00534	CDK6	Cyclin-dependent kinase 6	326	0	0.871291
P61758	VBP1	Prefoldin subunit 3	197	0	0.867238
P07339	CTSD	Cathepsin D	412	0	0.856324
Q13867	BLMH	Bleomycin hydrolase	455	0	0.860041
Q9UBW7	ZMYM2	Zinc finger MYM-type protein 2	1377	0.01	0.843551
P28070	PSMB4	Proteasome subunit beta type-4	264	0	0.832607
P04040	CAT	Catalase	527	0	0.819734
Q8IZD2	MLL5	Histone-lysine N-methyltransferase MLL5	1858	0.03	0.81932	Y
Non-specific
Q5T4S7	UBR4	E3 ubiquitin-protein ligase UBR4	5183	0	0.788432
P07355	ANXA2	Annexin A2	339	0	0.765544
P11940	PABPC1	Polyadenylate-binding protein 1	636	0	0.759102
O75190	DNAJB6	DnaJ homolog subfamily B member 6	326	0	0.742818
Q15154	PCM1	Pericentriolar material 1 protein	2024	0	0.739498
P49591	SARS	Serine0tRNA ligase, cytoplasmic	514	0	0.738503
Q8WWM7	ATXN2L	Ataxin-2-like protein	1075	0	0.736413
P62805	HIST1H4A	Histone H4	103	0	0.733433	BioGRID
Q3MHD2	LSM12	Protein LSM12 homolog	195	0	0.730325
P26639	TARS	Threonine0tRNA ligase, cytoplasmic	723	0	0.728907
P51692	STAT5B	Signal transducer and activator of transcription 5B	787	0	0.728384
P51991	HNRNPA3	Heterogeneous nuclear ribonucleoprotein A3	378	0	0.726321
Q9ULX6	AKAP8L	A-kinase anchor protein 8-like	646	0.17	0.725075
Q9H1A4	ANAPC1	Anaphase-promoting complex subunit 1	1944	0	0.724437
Q13469	NFATC2	Nuclear factor of activated T-cells, cytoplasmic 2	925	0.03	0.721858
P53396	ACLY	ATP-citrate synthase	1101	0	0.721342
P05387	RPLP2	60S acidic ribosomal protein P2	115	0	0.717904
P10599	TXN	Thioredoxin	105	0	0.714809
O00148	DDX39A	ATP-dependent RNA helicase DDX39A	427	0	0.711854
Q8TC12	RDH11	Retinol dehydrogenase 11	318	0.09	0.711417
P61160	ACTR2	Actin-related protein 2	394	0	0.710804
P31942	HNRNPH3	Heterogeneous nuclear ribonucleoprotein H3	346	0	0.705062
P61353	RPL27	60S ribosomal protein L27	136	0	0.704724
P27797	CALR	Calreticulin	417	0	0.7032
P62195	PSMC5	26S protease regulatory subunit 8	406	0	0.701346
P10809	HSPD1	60 kDa heat shock protein, mitochondrial	573	0	0.699174
P07737	PFN1	Profilin-1	140	0	0.698094
O00299	CLIC1	Chloride intracellular channel protein 1	241	0	0.69732
P24928	POLR2A	DNA-directed RNA polymerase II subunit RPB1	1970	0	0.694573
Q14202	ZMYM3	Zinc finger MYM-type protein 3	1370	0	0.693773
P29590	PML	Protein PML	882	0	0.693556	BioGRID
Q14687	GSE1	Genetic suppressor element 1	1217	0	0.693337
P07900	HSP90AA1	Heat shock protein HSP 90-alpha	732	0	0.692868
P36776	LONP1	Lon protease homolog, mitochondrial	959	0.15	0.692219
P55072	VCP	Transitional endoplasmic reticulum ATPase	806	0	0.691382
P62851	RPS25	40S ribosomal protein S25	125	0	0.687166
Q12905	ILF2	Interleukin enhancer-binding factor 2	390	0	0.686201
P14625	HSP90B1	Endoplasmin	803	0	0.685637
P39019	RPS19	40S ribosomal protein S19	145	0	0.682228
Q13151	HNRNPA0	Heterogeneous nuclear ribonucleoprotein A0	305	0.01	0.681817
Q9BS26	ERP44	Endoplasmic reticulum resident protein 44	406	0	0.679586
P05388	RPLP0	60S acidic ribosomal protein P0	317	0	0.679329
P30876	POLR2B	DNA-directed RNA polymerase II subunit RPB2	1174	0	0.679163
P18124	RPL7	60S ribosomal protein L7	248	0	0.677786
Q14103	HNRNPD	Heterogeneous nuclear ribonucleoprotein D0	355	0	0.674781
P08107	HSPA1A	Heat shock 70 kDa protein 1A/1B	641	0	0.671921
P62081	RPS7	40S ribosomal protein S7	194	0	0.669564
Q07955	SRSF1	Serine/arginine-rich splicing factor 1	248	0	0.669554
P49720	PSMB3	Proteasome subunit beta type-3	205	0	0.666251
P45880	VDAC2	Voltage-dependent anion-selective channel protein 2	294	0	0.6637
Q13547	HDAC1	Histone deacetylase 1	482	0.32	0.660877	HPRD
P30050	RPL12	60S ribosomal protein L12	165	0	0.660617
P68431	HIST1H3A	Histone H3.1	136	0.45	0.657301
P00387	CYB5R3	NADH-cytochrome b5 reductase 3	301	0.11	0.656764
P56537	EIF6	Eukaryotic translation initiation factor 6	245	0.07	0.656669
O95163	IKBKAP	Elongator complex protein 1	1332	0	0.656396
Q9NP66	HMG20A	High mobility group protein 20A	347	0	0.655837
P49721	PSMB2	Proteasome subunit beta type-2	201	0	0.655252
P57737	CORO7	Coronin-7	925	0	0.654322
P46783	RPS10	40S ribosomal protein S10	165	0	0.651809
P14735	IDE	Insulin-degrading enzyme	1019	0	0.651391
Q15102	PAFAH1B3	Platelet-activating factor acetylhydrolase IB subunit gamma	231	0	0.651089
P62241	RPS8	40S ribosomal protein S8	208	0	0.650807
P22626	HNRNPA2B1	Heterogeneous nuclear ribonucleoproteins A2/B1	353	0	0.65072
P33993	MCM7	DNA replication licensing factor MCM7	719	0.1	0.649845
P62937	PPIA	Peptidyl-prolyl cis-trans isomerase A	165	0	0.646207
P61247	RPS3A	40S ribosomal protein S3a	264	0	0.646045
P18583	SON	Protein SON	2426	0.01	0.645905
Q99615	DNAJC7	DnaJ homolog subfamily C member 7	494	0	0.645025
P52566	ARHGDIB	Rho GDP-dissociation inhibitor 2	201	0.06	0.645012
Q15365	PCBP1	Poly(rC)-binding protein 1	356	0	0.644326
P62873	GNB1	Guanine nucleotide-binding protein G(I)/G(S)/G(T) subunit beta-1	340	0	0.64308
P25789	PSMA4	Proteasome subunit alpha type-4	261	0	0.641475
O43684	BUB3	Mitotic checkpoint protein BUB3	328	0	0.641378
P26038	MSN	Moesin	577	0	0.638842
P67775	PPP2CA	Serine/threonine-protein phosphatase 2A catalytic subunit alpha isoform	309	0	0.638004
P54619	PRKAG1	5_-AMP-activated protein kinase subunit gamma-1	331	0.03	0.637346
P30041	PRDX6	Peroxiredoxin-6	224	0	0.636724
P08865	RPSA	40S ribosomal protein SA	295	0	0.636197
P11142	HSPA8	Heat shock cognate 71 kDa protein	646	0	0.635826	BioGRID
Q96BW5	PTER	Phosphotriesterase-related protein	349	0	0.63469
P55160	NCKAP1L	Nck-associated protein 1-like	1127	0	0.634333
Q92973	TNPO1	Transportin-1	898	0	0.634283
Q08211	DHX9	ATP-dependent RNA helicase A	1270	0	0.633213
P12004	PCNA	Proliferating cell nuclear antigen	261	0	0.630415
P15880	RPS2	40S ribosomal protein S2	293	0	0.629139
P61962	DCAF7	DDB1- and CUL4-associated factor 7	342	0	0.629095
P49588	AARS	Alanine0tRNA ligase, cytoplasmic	968	0.04	0.62766
P28066	PSMA5	Proteasome subunit alpha type-5	241	0	0.627429
P62316	SNRPD2	Small nuclear ribonucleoprotein Sm D2	118	0	0.625974
O43707	ACTN4	Alpha-actinin-4	911	0	0.625966
Q15669	RHOH	Rho-related GTP-binding protein RhoH	191	0	0.625947
Q86YV0	RASAL3	RAS protein activator like-3	1011	0	0.625687
P62906	RPL10A	60S ribosomal protein L10a	217	0	0.625545
Q9HCE1	MOV10	Putative helicase MOV-10	1003	0	0.625199
P26196	DDX6	Probable ATP-dependent RNA helicase DDX6	483	0	0.624988
P62258	YWHAE	14-3-3 protein epsilon	255	0	0.623869
P12235	SLC25A4	ADP/ATP translocase 1	298	0	0.623364
P63104	YWHAZ	14-3-3 protein zeta/delta	245	0	0.62087
P60866	RPS20	40S ribosomal protein S20	119	0	0.62057
Q9UKM9	RALY	RNA-binding protein Raly	306	0	0.620116
Q99459	CDC5L	Cell division cycle 5-like protein	802	0	0.61872
P22314	UBA1	Ubiquitin-like modifier-activating enzyme 1	1058	0	0.618429
O60568	PLOD3	Procollagen-lysine,2-oxoglutarate 5-dioxygenase 3	738	0	0.618376
Q9Y5L0	TNPO3	Transportin-3	923	0	0.618026
P62913	RPL11	60S ribosomal protein L11	178	0	0.617538
P06576	ATP5B	ATP synthase subunit beta, mitochondrial	529	0	0.617532
Q15393	SF3B3	Splicing factor 3B subunit 3	1217	0	0.617396
Q92900	UPF1	Regulator of nonsense transcripts 1	1129	0	0.61719
A2RRP1	NBAS	Neuroblastoma-amplified sequence	2371	0	0.616288
O75746	SLC25A12	Calcium-binding mitochondrial carrier protein Aralar1	678	0.17	0.616029
Q6P2Q9	PRPF8	Pre-mRNA-processing-splicing factor 8	2335	0	0.614605
P61158	ACTR3	Actin-related protein 3	418	0.01	0.614329
Q8TA86	RP9	Retinitis pigmentosa 9 protein	221	0	0.613953
Q8WYP5	AHCTF1	Protein ELYS	2266	0	0.61357
Q9NNW5	WDR6	WD repeat-containing protein 6	1121	0	0.612939
O00232	PSMD12	26S proteasome non-ATPase regulatory subunit 12	456	0	0.612709
Q9H0E2	TOLLIP	Toll-interacting protein	274	0	0.612094
O14818	PSMA7	Proteasome subunit alpha type-7	248	0	0.61096
P40763	STAT3	Signal transducer and activator of transcription 3	770	0	0.610851	HPRD
Q13242	SRSF9	Serine/arginine-rich splicing factor 9	221	0	0.609425
P48556	PSMD8	26S proteasome non-ATPase regulatory subunit 8	350	0.3	0.609299
P34932	HSPA4	Heat shock 70 kDa protein 4	840	0	0.608093	HPRD
Q7Z6Z7	HUWE1	E3 ubiquitin-protein ligase HUWE1	4374	0.4	0.607844
P11413	G6PD	Glucose-6-phosphate 1-dehydrogenase	515	0.01	0.607647
P60900	PSMA6	Proteasome subunit alpha type-6	246	0	0.607602
P62244	RPS15A	40S ribosomal protein S15a	130	0	0.607299
P35579	MYH9	Myosin-9	1960	0	0.607185
Q9UMS4	PRPF19	Pre-mRNA-processing factor 19	504	0	0.607174
O43776	NARS	Asparagine0tRNA ligase, cytoplasmic	548	0.11	0.606468
P25786	PSMA1	Proteasome subunit alpha type-1	263	0	0.606084
P78527	PRKDC	DNA-dependent protein kinase catalytic subunit	4128	0	0.605804
Q14739	LBR	Lamin-B receptor	615	0	0.605283
P62701	RPS4X	40S ribosomal protein S4, X isoform	263	0	0.604125
Q96F07	CYFIP2	Cytoplasmic FMR1-interacting protein 2	1278	0	0.604122
P62263	RPS14	40S ribosomal protein S14	151	0	0.603658
P43307	SSR1	Translocon-associated protein subunit alpha	286	0	0.602491
P22234	PAICS	Multifunctional protein ADE2	425	0	0.601433
Q9P035	PTPLAD1	3-hydroxyacyl-CoA dehydratase 3	362	0	0.601132
P14868	DARS	Aspartate0tRNA ligase, cytoplasmic	501	0	0.600234
P50570	DNM2	Dynamin-2	870	0	0.600048
P19474	TRIM21	E3 ubiquitin-protein ligase TRIM21	475	0	0.597825
P47756	CAPZB	F-actin-capping protein subunit beta	277	0	0.59701
P31146	CORO1A	Coronin-1A	461	0	0.596673
P04406	GAPDH	Glyceraldehyde-3-phosphate dehydrogenase	335	0	0.596328
Q15029	EFTUD2	116 kDa U5 small nuclear ribonucleoprotein component	972	0	0.596087
P25705	ATP5A1	ATP synthase subunit alpha, mitochondrial	553	0	0.595733
O60306	AQR	Intron-binding protein aquarius	1485	0	0.595372
P62269	RPS18	40S ribosomal protein S18	152	0	0.595359
Q9Y678	COPG	Coatomer subunit gamma	874	0	0.594618
Q13155	AIMP2	Aminoacyl tRNA synthase complex-interacting multifunctional protein 2	320	0.01	0.594258
Q16531	DDB1	DNA damage-binding protein 1	1140	0	0.593142
P00492	HPRT1	Hypoxanthine-guanine phosphoribosyltransferase	218	0	0.592489
P20618	PSMB1	Proteasome subunit beta type-1	241	0	0.592368
O75663	TIPRL	TIP41-like protein	272	0	0.59153
P63151	PPP2R2A	Serine/threonine-protein phosphatase 2A 55 kDa regulatory subunit B alpha isoform	447	0.08	0.591324
B0I1T2	MYO1G	Myosin-Ig	1018	0	0.591146
P08238	HSP90AB1	Heat shock protein HSP 90-beta	724	0	0.590997
Q13263	TRIM28	Transcription intermediary factor 1-beta	835	0	0.590664
Q06830	PRDX1	Peroxiredoxin-1	199	0	0.589403
P53992	SEC24C	Protein transport protein Sec24C	1094	0	0.588911
Q9Y5B9	SUPT16H	FACT complex subunit SPT16	1047	0	0.588533
O75323	GBAS	Protein NipSnap homolog 2	286	0	0.58821
P31946	YWHAB	14-3-3 protein beta/alpha	246	0	0.587909
P60709	ACTB	Actin, cytoplasmic 1	375	0	0.587769
O00165	HAX1	HCLS1-associated protein X-1	279	0	0.587492
Q8IXB1	DNAJC10	DnaJ homolog subfamily C member 10	793	0	0.587256
P23396	RPS3	40S ribosomal protein S3	243	0	0.586373
Q99426	TBCB	Tubulin-folding cofactor B	244	0	0.585676
P25788	PSMA3	Proteasome subunit alpha type-3	255	0	0.584953
O96019	ACTL6A	Actin-like protein 6A	429	0	0.584736
P07910	HNRNPC	Heterogeneous nuclear ribonucleoproteins C1/C2	306	0	0.583549
P12268	IMPDH2	Inosine-5_-monophosphate dehydrogenase 2	514	0	0.582882
Q02880	TOP2B	DNA topoisomerase 2-beta	1626	0	0.582678
P13796	LCP1	Plastin-2	627	0	0.581631
P00491	PNP	Purine nucleoside phosphorylase	289	0	0.581562
Q13347	EIF3I	Eukaryotic translation initiation factor 3 subunit I	325	0	0.581027
Q99436	PSMB7	Proteasome subunit beta type-7	277	0	0.580884
Q86VP6	CAND1	Cullin-associated NEDD8-dissociated protein 1	1230	0	0.580357
P52907	CAPZA1	F-actin-capping protein subunit alpha-1	286	0	0.580325
Q96CW5	TUBGCP3	Gamma-tubulin complex component 3	907	0	0.579986
P22061	PCMT1	Protein-L-isoaspartate(D-aspartate) O-methyltransferase	227	0	0.579968
P46940	IQGAP1	Ras GTPase-activating-like protein IQGAP1	1657	0	0.579629
P62249	RPS16	40S ribosomal protein S16	146	0	0.579207
Q13200	PSMD2	26S proteasome non-ATPase regulatory subunit 2	908	0	0.579078
P57088	TMEM33	Transmembrane protein 33	247	0	0.578979
P84095	RHOG	Rho-related GTP-binding protein RhoG	191	0.06	0.578583
Q00325	SLC25A3	Phosphate carrier protein, mitochondrial	362	0	0.578479
Q13576	IQGAP2	Ras GTPase-activating-like protein IQGAP2	1575	0	0.577107
P54577	YARS	Tyrosine0tRNA ligase, cytoplasmic	528	0	0.576922
Q9HCN8	SDF2L1	Stromal cell-derived factor 2-like protein 1	221	0	0.576853
O60762	DPM1	Dolichol-phosphate mannosyltransferase	260	0.3	0.576592
Q99714	HSD17B10	3-hydroxyacyl-CoA dehydrogenase type-2	261	0.01	0.576442
P18669	PGAM1	Phosphoglycerate mutase 1	254	0	0.575886
P00338	LDHA	L-lactate dehydrogenase A chain	332	0	0.575687
P62826	RAN	GTP-binding nuclear protein Ran	216	0	0.575552
Q92925	SMARCD2	SWI/SNF-related matrix-associated actin-dependent regulator of chromatin subfamily D member 2	531	0	0.575331
P21912	SDHB	Succinate dehydrogenase [ubiquinone] iron-sulfur subunit, mitochondrial	280	0	0.574812
P51571	SSR4	Translocon-associated protein subunit delta	173	0	0.574494
P61981	YWHAG	14-3-3 protein gamma	247	0	0.574067
Q99829	CPNE1	Copine-1	537	0.08	0.574045
P51784	USP11	Ubiquitin carboxyl-terminal hydrolase 11	963	0	0.573161
P84103	SRSF3	Serine/arginine-rich splicing factor 3	164	0	0.57313
P23246	SFPQ	Splicing factor, proline- and glutamine-rich	707	0	0.571797
O75643	SNRNP200	U5 small nuclear ribonucleoprotein 200 kDa helicase	2136	0	0.571585
P14618	PKM2	Pyruvate kinase isozymes M1/M2	531	0	0.571069
P36542	ATP5C1	ATP synthase subunit gamma, mitochondrial	298	0	0.57088
P04899	GNAI2	Guanine nucleotide-binding protein G(i) subunit alpha-2	355	0	0.570869
P62995	TRA2B	Transformer-2 protein homolog beta	288	0	0.569985
Q92769	HDAC2	Histone deacetylase 2	488	0.05	0.569176
Q5SW79	CEP170	Centrosomal protein of 170 kDa	1584	0	0.568801
P60842	EIF4A1	Eukaryotic initiation factor 4A-I	406	0	0.568338
P23526	AHCY	Adenosylhomocysteinase	432	0	0.567961
P98171	ARHGAP4	Rho GTPase-activating protein 4	946	0	0.567329
P41252	IARS	Isoleucine0tRNA ligase, cytoplasmic	1262	0	0.567224
P00558	PGK1	Phosphoglycerate kinase 1	417	0	0.566853
P48651	PTDSS1	Phosphatidylserine synthase 1	473	0	0.56636
P56192	MARS	Methionine0tRNA ligase, cytoplasmic	900	0.04	0.565561
P53621	COPA	Coatomer subunit alpha	1224	0	0.565423
Q9UQ80	PA2G4	Proliferation-associated protein 2G4	394	0	0.565011
P45974	USP5	Ubiquitin carboxyl-terminal hydrolase 5	858	0.01	0.564908
P35998	PSMC2	26S protease regulatory subunit 7	433	0	0.564381
P35232	PHB	Prohibitin	272	0	0.564155
Q9H3U1	UNC45A	Protein unc-45 homolog A	944	0	0.563789
P55735	SEC13	Protein SEC13 homolog	322	0	0.563056
O75489	NDUFS3	NADH dehydrogenase [ubiquinone] iron-sulfur protein 3, mitochondrial	264	0	0.562706
P63244	GNB2L1	Guanine nucleotide-binding protein subunit beta-2-like 1	317	0	0.562512
P26641	EEF1G	Elongation factor 1-gamma	437	0	0.561622
O43592	XPOT	Exportin-T	962	0	0.561421
Q13268	DHRS2	Dehydrogenase/reductase SDR family member 2	258	0.11	0.560529
P42285	SKIV2L2	Superkiller viralicidic activity 2-like 2	1042	0	0.560191
Q99460	PSMD1	26S proteasome non-ATPase regulatory subunit 1	953	0	0.559794
P08575	PTPRC	Receptor-type tyrosine-protein phosphatase C	1304	0	0.559702
P06493	CDK1	Cyclin-dependent kinase 1	297	0.01	0.559547
Q07021	C1QBP	Complement component 1 Q subcomponent-binding protein, mitochondrial	282	0.2	0.559461
Q5SRE5	NUP188	Nucleoporin NUP188 homolog	1749	0	0.558169
Q14671	PUM1	Pumilio homolog 1	1186	0	0.557849
O95757	HSPA4L	Heat shock 70 kDa protein 4L	839	0	0.557776
P32119	PRDX2	Peroxiredoxin-2	198	0	0.556979
P49792	RANBP2	E3 SUMO-protein ligase RanBP2	3224	0	0.556699
Q969X5	ERGIC1	Endoplasmic reticulum-Golgi intermediate compartment protein 1	290	0	0.556696
P14866	HNRNPL	Heterogeneous nuclear ribonucleoprotein L	589	0	0.556384
Q92608	DOCK2	Dedicator of cytokinesis protein 2	1830	0	0.556197
P42167	TMPO	Lamina-associated polypeptide 2, isoforms beta/gamma	454	0	0.555669	BioGRID
O43809	NUDT21	Cleavage and polyadenylation specificity factor subunit 5	227	0	0.555612
P35606	COPB2	Coatomer subunit beta_	906	0	0.555497
Q9UHI6	DDX20	Probable ATP-dependent RNA helicase DDX20	824	0	0.554664
Q99623	PHB2	Prohibitin-2	299	0	0.554664	DIP
P15311	EZR	Ezrin	586	0	0.554142
Q9P2J5	LARS	Leucine0tRNA ligase, cytoplasmic	1176	0	0.554106
Q13045	FLII	Protein flightless-1 homolog	1269	0	0.553733
Q9HB71	CACYBP	Calcyclin-binding protein	228	0	0.553663
A6NHR9	SMCHD1	Structural maintenance of chromosomes flexible hinge domain-containing protein 1	2005	0	0.552913
P40925	MDH1	Malate dehydrogenase, cytoplasmic	334	0	0.552858
P06744	GPI	Glucose-6-phosphate isomerase	558	0	0.552752
Q9Y5M8	SRPRB	Signal recognition particle receptor subunit beta	271	0.14	0.552159
O43303	CCP110	Centriolar coiled-coil protein of 110 kDa	1012	0	0.552018
Q9UJZ1	STOML2	Stomatin-like protein 2	356	0.23	0.552002
P21796	VDAC1	Voltage-dependent anion-selective channel protein 1	283	0	0.551945
Q02978	SLC25A11	Mitochondrial 2-oxoglutarate/malate carrier protein	314	0.04	0.551526
P14678	SNRPB	Small nuclear ribonucleoprotein-associated proteins B and B_	240	0	0.551267
P31689	DNAJA1	DnaJ homolog subfamily A member 1	397	0.49	0.551082
Q01082	SPTBN1	Spectrin beta chain, brain 1	2364	0	0.550581
Q9H583	HEATR1	HEAT repeat-containing protein 1	2144	0.06	0.550391
Q9P0L0	VAPA	Vesicle-associated membrane protein-associated protein A	249	0	0.549507
Q92621	NUP205	Nuclear pore complex protein Nup205	2012	0	0.549263
Q04917	YWHAH	14-3-3 protein eta	246	0	0.548885
P30153	PPP2R1A	Serine/threonine-protein phosphatase 2A 65 kDa regulatory subunit A alpha isoform	589	0	0.548651
P53007	SLC25A1	Tricarboxylate transport protein, mitochondrial	311	0	0.54781
P50402	EMD	Emerin	254	0	0.54764	BioGRID
P62829	RPL23	60S ribosomal protein L23	140	0	0.547006
Q15366	PCBP2	Poly(rC)-binding protein 2	365	0	0.546894
P53618	COPB1	Coatomer subunit beta	953	0.17	0.545289
Q06323	PSME1	Proteasome activator complex subunit 1	249	0	0.544816
P52948	NUP98	Nuclear pore complex protein Nup98-Nup96	1817	0.01	0.54457
Q9Y230	RUVBL2	RuvB-like 2	463	0.01	0.54397
Q09028	RBBP4	Histone-binding protein RBBP4	425	0	0.543767	BioGRID
P49247	RPIA	Ribose-5-phosphate isomerase	311	0	0.543489
P07814	EPRS	Bifunctional glutamate/proline0tRNA ligase	1512	0	0.543036
P17980	PSMC3	26S protease regulatory subunit 6A	439	0	0.542378
P19367	HK1	Hexokinase-1	917	0.36	0.542258
Q00610	CLTC	Clathrin heavy chain 1	1675	0	0.54164
O43242	PSMD3	26S proteasome non-ATPase regulatory subunit 3	534	0	0.541477
Q92841	DDX17	Probable ATP-dependent RNA helicase DDX17	650	0	0.541437
P07195	LDHB	L-lactate dehydrogenase B chain	334	0	0.54121
P40926	MDH2	Malate dehydrogenase, mitochondrial	338	0	0.54116
Q15717	ELAVL1	ELAV-like protein 1	326	0	0.541014
Q9HCS7	XAB2	Pre-mRNA-splicing factor SYF1	855	0	0.5409
P38117	ETFB	Electron transfer flavoprotein subunit beta	255	0.56	0.540205
O43175	PHGDH	D-3-phosphoglycerate dehydrogenase	533	0	0.540064
P29401	TKT	Transketolase	623	0	0.539568
P05141	SLC25A5	ADP/ATP translocase 2	298	0	0.539492
O15027	SEC16A	Protein transport protein Sec16A	2179	0	0.539303
Q8N1F7	NUP93	Nuclear pore complex protein Nup93	819	0.1	0.539235
O95831	AIFM1	Apoptosis-inducing factor 1, mitochondrial	613	0.01	0.53915
P60174	TPI1	Triosephosphate isomerase	286	0	0.539036
Q9BPW8	NIPSNAP1	Protein NipSnap homolog 1	284	0.11	0.538533
Q14865	ARID5B	AT-rich interactive domain-containing protein 5B	1188	0	0.538281
P05023	ATP1A1	Sodium/potassium-transporting ATPase subunit alpha-1	1023	0	0.537838
Q02218	OGDH	2-oxoglutarate dehydrogenase, mitochondrial	1023	0	0.537774
Q14697	GANAB	Neutral alpha-glucosidase AB	944	0	0.53768
A5YKK6	CNOT1	CCR4-NOT transcription complex subunit 1	2376	0	0.537653
O60884	DNAJA2	DnaJ homolog subfamily A member 2	412	0.19	0.536944
P09661	SNRPA1	U2 small nuclear ribonucleoprotein A_	255	0	0.536916
P06733	ENO1	Alpha-enolase	434	0	0.534856
Q00839	HNRNPU	Heterogeneous nuclear ribonucleoprotein U	825	0	0.534325
P09874	PARP1	Poly [ADP-ribose] polymerase 1	1014	0	0.533209	BioGRID
Q8WUM4	PDCD6IP	Programmed cell death 6-interacting protein	868	0	0.532677
P55884	EIF3B	Eukaryotic translation initiation factor 3 subunit B	814	0	0.532557
Q9Y262	EIF3L	Eukaryotic translation initiation factor 3 subunit L	564	0	0.531912
P20700	LMNB1	Lamin-B1	586	0	0.531864
O00267	SUPT5H	Transcription elongation factor SPT5	1087	0	0.531729
Q53GQ0	HSD17B12	Estradiol 17-beta-dehydrogenase 12	312	0.1	0.531509
P26640	VARS	Valine0tRNA ligase	1264	0	0.5311
Q10570	CPSF1	Cleavage and polyadenylation specificity factor subunit 1	1443	0	0.531069
O00182	LGALS9	Galectin-9	355	0	0.530737
P11388	TOP2A	DNA topoisomerase 2-alpha	1531	0	0.530401
O43815	STRN	Striatin	780	0	0.528824
Q14165	MLEC	Malectin	292	0	0.527778
Q9Y265	RUVBL1	RuvB-like 1	456	0	0.527319
P23634	ATP2B4	Plasma membrane calcium-transporting ATPase 4	1241	0	0.527115
P57678	GEMIN4	Gem-associated protein 4	1058	0	0.526843
Q14974	KPNB1	Importin subunit beta-1	876	0	0.526539
O14980	XPO1	Exportin-1	1071	0	0.526023	HPRD
P04844	RPN2	Dolichyl-DIPhosphooligosaccharide0protein glycosyltransferase subunit 2	631	0	0.525559
P11586	MTHFD1	C-1-tetrahydrofolate synthase, cytoplasmic	935	0	0.524639
Q8N3U4	STAG2	Cohesin subunit SA-2	1231	0.01	0.523932
P67870	CSNK2B	Casein kinase II subunit beta	215	0.12	0.523804
Q02338	BDH1	D-beta-hydroxybutyrate dehydrogenase, mitochondrial	343	0.23	0.523363
P43246	MSH2	DNA mismatch repair protein Msh2	934	0	0.522861
Q9NX63	CHCHD3	Coiled-coil-helix-coiled-coil-helix domain-containing protein 3, mitochondrial	227	0	0.522701
P08243	ASNS	Asparagine synthetase [glutamine-hydrolyzing]	561	0	0.522428
P38646	HSPA9	Stress-70 protein, mitochondrial	679	0	0.521824
O43143	DHX15	Putative pre-mRNA-splicing factor ATP-dependent RNA helicase DHX15	795	0	0.520557
Q16629	SRSF7	Serine/arginine-rich splicing factor 7	238	0	0.520318
P10644	PRKAR1A	cAMP-dependent protein kinase type I-alpha regulatory subunit	381	0	0.519885
Q12769	NUP160	Nuclear pore complex protein Nup160	1436	0	0.519669
Q96A65	EXOC4	Exocyst complex component 4	974	0	0.519358
P11021	HSPA5	78 kDa glucose-regulated protein	654	0	0.519205
Q8NCD3	HJURP	Holliday junction recognition protein	748	0	0.518595
P55060	CSE1L	Exportin-2	971	0	0.518267
P08195	SLC3A2	4F2 cell-surface antigen heavy chain	630	0	0.518205
P62136	PPP1CA	Serine/threonine-protein phosphatase PP1-alpha catalytic subunit	330	0	0.518187
P49736	MCM2	DNA replication licensing factor MCM2	904	0	0.517932
O14929	HAT1	Histone acetyltransferase type B catalytic subunit	419	0	0.517642
Q15233	NONO	Non-POU domain-containing octamer-binding protein	471	0	0.517347
P68104	EEF1A1	Elongation factor 1-alpha 1	462	0	0.517322
Q9Y6Y8	SEC23IP	SEC23-interacting protein	1000	0	0.51708
Q16555	DPYSL2	Dihydropyrimidinase-related protein 2	572	0	0.515353
P42704	LRPPRC	Leucine-rich PPR motif-containing protein, mitochondrial	1394	0.23	0.514899
Q9UBX3	SLC25A10	Mitochondrial dicarboxylate carrier	287	0.36	0.514833
Q93008	USP9X	Probable ubiquitin carboxyl-terminal hydrolase FAF-X	2570	0	0.514648
O15067	PFAS	Phosphoribosylformylglycinamidine synthase	1338	0	0.514569
Q8NDX1	PSD4	PH and SEC7 domain-containing protein 4	1056	0	0.513606
P78347	GTF2I	General transcription factor II-I	998	0	0.513364	BioGRID
Q93009	USP7	Ubiquitin carboxyl-terminal hydrolase 7	1102	0	0.512945
Q9NYU2	UGGT1	UDP-glucose:glycoprotein glucosyltransferase 1	1555	0	0.5127
P00367	GLUD1	Glutamate dehydrogenase 1, mitochondrial	558	0	0.512548
Q7Z2W4	ZC3HAV1	Zinc finger CCCH-type antiviral protein 1	902	0	0.512257
O00629	KPNA4	Importin subunit alpha-4	521	0	0.511311
Q9NY12	GAR1	H/ACA ribonucleoprotein complex subunit 1	217	0	0.511202
Q14566	MCM6	DNA replication licensing factor MCM6	821	0	0.511014
Q9UPN7	PPP6R1	Serine/threonine-protein phosphatase 6 regulatory subunit 1	881	0	0.510662
Q6P2E9	EDC4	Enhancer of mRNA-decapping protein 4	1401	0.06	0.510624
Q9BSJ8	ESYT1	Extended synaptotagmin-1	1104	0	0.510612
P48444	ARCN1	Coatomer subunit delta	511	0	0.510122
P52732	KIF11	Kinesin-like protein KIF11	1056	0.4	0.509911
O95292	VAPB	Vesicle-associated membrane protein-associated protein B/C	243	0	0.509654
Q7KZF4	SND1	Staphylococcal nuclease domain-containing protein 1	910	0	0.509428
Q15084	PDIA6	Protein disulfide-isomerase A6	440	0	0.509214
Q9Y4E8	USP15	Ubiquitin carboxyl-terminal hydrolase 15	981	0	0.509
O14734	ACOT8	Acyl-coenzyme A thioesterase 8	319	0	0.508541
P27348	YWHAQ	14-3-3 protein theta	245	0	0.508355
Q86UW6	N4BP2	NEDD4-binding protein 2	1770	0	0.508011
P16615	ATP2A2	Sarcoplasmic/endoplasmic reticulum calcium ATPase 2	1042	0	0.507282
P35580	MYH10	Myosin-10	1976	0	0.507067
P17844	DDX5	Probable ATP-dependent RNA helicase DDX5	614	0	0.506512
Q08J23	NSUN2	tRNA (cytosine(34)-C(5))-methyltransferase	767	0.01	0.506177
P28340	POLD1	DNA polymerase delta catalytic subunit	1107	0	0.504571
P04843	RPN1	Dolichyl-DIPhosphooligosaccharide0protein glycosyltransferase subunit 1	607	0	0.504436
Q9UQE7	SMC3	Structural maintenance of chromosomes protein 3	1217	0.03	0.503546
P21333	FLNA	Filamin-A	2647	0	0.502885
Q13435	SF3B2	Splicing factor 3B subunit 2	895	0	0.502774
O75533	SF3B1	Splicing factor 3B subunit 1	1304	0	0.502354	DIP
P51610	HCFC1	Host cell factor 1	2035	0	0.502293
P13639	EEF2	Elongation factor 2	858	0	0.502031
O14497	ARID1A	AT-rich interactive domain-containing protein 1A	2285	0	0.502027
P49756	RBM25	RNA-binding protein 25	843	0	0.502004
P04075	ALDOA	Fructose-bisphosphate aldolase A	364	0	0.501907
O75694	NUP155	Nuclear pore complex protein Nup155	1391	0	0.501862
Q9BUJ2	HNRNPUL1	Heterogeneous nuclear ribonucleoprotein U-like protein 1	856	0	0.500369
Q8WVV9	HNRPLL	Heterogeneous nuclear ribonucleoprotein L-like	542	0	0.499812
Q92945	KHSRP	Far upstream element-binding protein 2	711	0	0.498157
P57740	NUP107	Nuclear pore complex protein Nup107	925	0	0.49811
P46013	MKI67	Antigen KI-67	3256	0	0.497873
Q9Y5V3	MAGED1	Melanoma-associated antigen D1	778	0	0.495782
Q9H2J4	PDCL3	Phosducin-like protein 3	239	0	0.49557
P52272	HNRNPM	Heterogeneous nuclear ribonucleoprotein M	730	0	0.495123
Q86X55	CARM1	Histone-arginine methyltransferase CARM1	608	0	0.493086
Q9P258	RCC2	Protein RCC2	522	0	0.491631
Q5H9R7	PPP6R3	Serine/threonine-protein phosphatase 6 regulatory subunit 3	873	0	0.491243
P39656	DDOST	Dolichyl-DIPhosphooligosaccharide0protein glycosyltransferase 48 kDa subunit	456	0	0.489734
Q7L2E3	DHX30	Putative ATP-dependent RNA helicase DHX30	1194	0.01	0.489431	HPRD
P33991	MCM4	DNA replication licensing factor MCM4	863	0.13	0.487493
O95639	CPSF4	Cleavage and polyadenylation specificity factor subunit 4	269	0	0.485556
Q9BZF1	OSBPL8	Oxysterol-binding protein-related protein 8	889	0	0.485222
Q14683	SMC1A	Structural maintenance of chromosomes protein 1A	1233	0.13	0.484667
Q96FX7	TRMT61A	tRNA (adenine(58)-N(1))-methyltransferase catalytic subunit TRMT61A	289	0	0.48325
Q15424	SAFB	Scaffold attachment factor B1	915	0	0.481954
P26599	PTBP1	Polypyrimidine tract-binding protein 1	531	0	0.480689
O75400	PRPF40A	Pre-mRNA-processing factor 40 homolog A	957	0	0.48019
Q13162	PRDX4	Peroxiredoxin-4	271	0	0.479923
Q9BSJ2	TUBGCP2	Gamma-tubulin complex component 2	902	0	0.478566
Q9UHX1	PUF60	Poly(U)-binding-splicing factor PUF60	559	0	0.47674
P31943	HNRNPH1	Heterogeneous nuclear ribonucleoprotein H	449	0	0.476116
O15371	EIF3D	Eukaryotic translation initiation factor 3 subunit D	548	0	0.475613
O60264	SMARCA5	SWI/SNF-related matrix-associated actin-dependent regulator of chromatin subfamily A member 5	1052	0	0.475604
O95071	UBR5	E3 ubiquitin-protein ligase UBR5	2799	0	0.475
Q9H0D6	XRN2	5_-3_ exoribonuclease 2	950	0	0.474508
O95816	BAG2	BAG family molecular chaperone regulator 2	211	0	0.473867
P19338	NCL	Nucleolin	710	0	0.473836
P26368	U2AF2	Splicing factor U2AF 65 kDa subunit	475	0	0.473467
O43808	SLC25A17	Peroxisomal membrane protein PMP34	307	0	0.47294
Q9BXP5	SRRT	Serrate RNA effector molecule homolog	876	0	0.472724
P52597	HNRNPF	Heterogeneous nuclear ribonucleoprotein F	415	0	0.47255
Q9UJA5	TRMT6	tRNA (adenine(58)-N(1))-methyltransferase non-catalytic subunit TRM6	497	0	0.471977
P61978	HNRNPK	Heterogeneous nuclear ribonucleoprotein K	463	0	0.471694
Q9C0K0	BCL11B	B-cell lymphoma/leukemia 11B	894	0.07	0.469752	Mint
Q8TAQ2	SMARCC2	SWI/SNF complex subunit SMARCC2	1214	0	0.468926
P33992	MCM5	DNA replication licensing factor MCM5	734	0	0.468519
P25205	MCM3	DNA replication licensing factor MCM3	808	0	0.467976
Q9HAV4	XPO5	Exportin-5	1204	0	0.467642
Q01196	RUNX1	Runt-related transcription factor 1	453	0	0.467361
Q12931	TRAP1	Heat shock protein 75 kDa, mitochondrial	704	0.04	0.467251
Q8WU79	SMAP2	Stromal membrane-associated protein 2	429	0.01	0.464828
O15014	ZNF609	Zinc finger protein 609	1411	0	0.464194
Q9NTJ3	SMC4	Structural maintenance of chromosomes protein 4	1288	0.03	0.464101
Q92616	GCN1L1	Translational activator GCN1	2671	0	0.463637
O60216	RAD21	Double-strand-break repair protein rad21 homolog	631	0	0.463536
Q9Y224	C14orf166	UPF0568 protein C14orf166	244	0	0.462436
Q9P2R6	RERE	Arginine-glutamic acid DIPeptide repeats protein	1566	0	0.462014
Q13107	USP4	Ubiquitin carboxyl-terminal hydrolase 4	963	0	0.461132
Q13085	ACACA	Acetyl-CoA carboxylase 1	2346	0	0.46075
P51532	SMARCA4	Transcription activator BRG1	1647	0	0.458721
P55265	ADAR	Double-stranded RNA-specific adenosine deaminase	1226	0	0.457075
P43243	MATR3	Matrin-3	847	0	0.456242
Q12906	ILF3	Interleukin enhancer-binding factor 3	894	0	0.455791
Q01085	TIAL1	Nucleolysin TIAR	375	0	0.455373
Q8TEQ6	GEMIN5	Gem-associated protein 5	1508	0	0.454218
Q7Z739	YTHDF3	YTH domain family protein 3	585	0	0.452622
Q9NVI7	ATAD3A	ATPase family AAA domain-containing protein 3A	634	0	0.451956
Q96S55	WRNIP1	ATPase WRNIP1	665	0	0.450398
P85037	FOXK1	Forkhead box protein K1	733	0	0.450135
Q9ULW0	TPX2	Targeting protein for Xklp2	747	0	0.447678
P49327	FASN	Fatty acid synthase	2511	0	0.447172
A0FGR8	ESYT2	Extended synaptotagmin-2	921	0.06	0.446847
P08574	CYC1	Cytochrome c1, heme protein, mitochondrial	325	0	0.445118
Q32MZ4	LRRFIP1	Leucine-rich repeat flightless-interacting protein 1	808	0	0.442947
Q1KMD3	HNRNPUL2	Heterogeneous nuclear ribonucleoprotein U-like protein 2	747	0	0.442408
P42166	TMPO	Lamina-associated polypeptide 2, isoform alpha	694	0	0.441826	BioGRID
Q96T76	MMS19	MMS19 nucleotide excision repair protein homolog	1030	0	0.441601
Q9NZ01	TECR	Trans-2,3-enoyl-CoA reductase	308	0	0.439289
O43164	PJA2	E3 ubiquitin-protein ligase Praja-2	708	0	0.43858
Q02241	KIF23	Kinesin-like protein KIF23	960	0	0.435277
O95347	SMC2	Structural maintenance of chromosomes protein 2	1197	0	0.433752
Q86U86	PBRM1	Protein polybromo-1	1689	0	0.432735
O00571	DDX3X	ATP-dependent RNA helicase DDX3X	662	0	0.428694
Q86XI2	NCAPG2	Condensin-2 complex subunit G2	1143	0	0.427819
P35658	NUP214	Nuclear pore complex protein Nup214	2090	0	0.426172
Q6PKG0	LARP1	La-related protein 1	1096	0.07	0.424639
Q9NZB2	FAM120A	Constitutive coactivator of PPAR-gamma-like protein 1	1118	0	0.424584
Q5T9A4	ATAD3B	ATPase family AAA domain-containing protein 3B	648	0	0.42314
P49750	YLPM1	YLP motif-containing protein 1	1951	0	0.422925
Q13422	IKZF1	DNA-binding protein Ikaros	519	0	0.420926
Q96HS1	PGAM5	Serine/threonine-protein phosphatase PGAM5, mitochondrial	289	0.56	0.420233
O00505	KPNA3	Importin subunit alpha-3	521	0	0.417658
P22102	GART	Trifunctional purine biosynthetic protein adenosine-3	1010	0	0.414039
Q3ZCQ8	TIMM50	Mitochondrial import inner membrane translocase subunit TIM50	353	0	0.413716
P06400	RB1	Retinoblastoma-associated protein	928	0	0.410739	HPRD
Q8N163	KIAA1967	Protein KIAA1967	923	0.23	0.410514
P27708	CAD	CAD protein	2225	0	0.408909
P41212	ETV6	Transcription factor ETV6	452	0	0.404997
Q9ULU4	ZMYND8	Protein kinase C-binding protein 1	1186	0	0.400342
Q9UBS4	DNAJB11	DnaJ homolog subfamily B member 11	358	0	0.394369
Q9UBM7	DHCR7	7-dehydrocholesterol reductase	475	0.18	0.389249
Q14980	NUMA1	Nuclear mitotic apparatus protein 1	2115	0	0.388397
Q96TA2	YME1L1	ATP-dependent zinc metalloprotease YME1L1	773	0	0.386628
P49748	ACADVL	Very long-chain specific acyl-CoA dehydrogenase, mitochondrial	655	0	0.386021
P02786	TFRC	Transferrin receptor protein 1	760	0	0.385864
Q9Y5A9	YTHDF2	YTH domain family protein 2	579	0	0.377136
Q92609	TBC1D5	TBC1 domain family member 5	795	0	0.375553
Q14527	HLTF	Helicase-like transcription factor	1009	0	0.374662
O43823	AKAP8	A-kinase anchor protein 8	692	0	0.363358
Q14157	UBAP2L	Ubiquitin-associated protein 2-like	1087	0	0.35644
P52701	MSH6	DNA mismatch repair protein Msh6	1360	0	0.354202
P68366	TUBA4A	Tubulin alpha-4A chain	448	0	0.351628
P07237	P4HB	Protein disulfide-isomerase	508	0	0.351161
P37268	FDFT1	Squalene synthase	417	0	0.348321
P08670	VIM	Vimentin	466	0	0.332903
Q96EY1	DNAJA3	DnaJ homolog subfamily A member 3, mitochondrial	480	0.22	0.323042
P52789	HK2	Hexokinase-2	917	0	0.311829
Q9BQE3	TUBA1C	Tubulin alpha-1C chain	449	0	0.308704
P07437	TUBB	Tubulin beta chain	444	0	0.295937
Q9BUF5	TUBB6	Tubulin beta-6 chain	446	0	0.21696
P13674	P4HA1	Prolyl 4-hydroxylase subunit alpha-1	534	0.1	0.150014
Q99873	PRMT1	Protein arginine N-methyltransferase 1	361	0	0.103263
Q15269	PWP2	Periodic tryptophan protein 2 homolog	919	0	0.0894628
P67809	YBX1	Nuclease-sensitive element-binding protein 1	324	0	0.0866302
P42695	NCAPD3	Condensin-2 complex subunit D3	1498	0	0.084292
P46087	NOP2	Putative ribosomal RNA methyltransferase NOP2	812	0.01	0.0798662
Q9NR30	DDX21	Nucleolar RNA helicase 2	783	0	0.0670749

## Sheet: HDAC5
UNIPROT ACC.	GENE SYMBOL	DESCRIPTION	PROT LENGTH (AA)	SAINT SCORE	I-DIRT RATIO	LITERATURE/DATABASE EVIDENCE
Q9UQL6	HDAC5	Histone deacetylase 5	1122	1	0.998075	N/A
SAINT specific/IDIRT non-specific
Q9BZK7	TBL1XR1	F-box-like/WD repeat-containing protein TBL1XR1	514	0.98	0.770898	Y
O75376	NCOR1	Nuclear receptor corepressor 1	2440	1	0.68495	BioGRID
P63151	PPP2R2A	Serine/threonine-protein phosphatase 2A 55 kDa regulatory subunit B alpha isoform	447	0.99	0.594802	Y
P61981	YWHAG	14-3-3 protein gamma	247	1	0.526429	BioGRID
P63104	YWHAZ	14-3-3 protein zeta/delta	245	1	0.505061	MINT
P31946	YWHAB	14-3-3 protein beta/alpha	246	1	0.504699	BioGRID
P62258	YWHAE	14-3-3 protein epsilon	255	1	0.49495	Y
P27348	YWHAQ	14-3-3 protein theta	245	1	0.494824	BioGRID
Q04917	YWHAH	14-3-3 protein eta	246	1	0.454741	Y
P35232	PHB	Prohibitin	272	0.95	0.514632
SAINT non-specific/IDIRT specific
O15379	HDAC3	Histone deacetylase 3	428	0.47	0.799991	BioGRID
P81605	DCD	Dermcidin	110	0	0.997938
P12273	PIP	Prolactin-inducible protein	146	0	0.996683
P31944	CASP14	Caspase-14	242	0	0.996399
P68871	HBB	Hemoglobin subunit beta	147	0	0.99628
P22735	TGM1	Protein-glutamine gamma-glutamyltransferase K	817	0	0.996236
Q96QA5	GSDMA	Gasdermin-A	445	0	0.996169
P01024	C3	Complement C3	1663	0	0.995902
Q08554	DSC1	Desmocollin-1	894	0	0.995539
P69905	HBA1	Hemoglobin subunit alpha	142	0.01	0.995468
P13671	C6	Complement component C6	934	0.01	0.994857
Q08188	TGM3	Protein-glutamine gamma-glutamyltransferase E	693	0	0.994445
P25311	AZGP1	Zinc-alpha-2-glycoprotein	298	0	0.994076
Q5D862	FLG2	Filaggrin-2	2391	0	0.992325
Q86YZ3	HRNR	Hornerin	2850	0	0.989896
Q96P63	SERPINB12	Serpin B12	405	0	0.989781
P61626	LYZ	Lysozyme C	148	0	0.989721
P05161	ISG15	Ubiquitin-like protein ISG15	165	0.05	0.989669
Q13835	PKP1	Plakophilin-1	747	0	0.989605
P10643	C7	Complement component C7	843	0.18	0.989563
P06702	S100A9	Protein S100-A9	114	0	0.988689
P02768	ALB	Serum albumin	609	0	0.988612
Q13867	BLMH	Bleomycin hydrolase	455	0	0.988407
Q02413	DSG1	Desmoglein-1	1049	0	0.987854
P14923	JUP	Junction plakoglobin	745	0	0.987528
P05089	ARG1	Arginase-1	322	0	0.986516
P15924	DSP	Desmoplakin	2871	0	0.986377
Q15517	CDSN	Corneodesmosin	529	0	0.986238
Q15149	PLEC	Plectin	4684	0	0.985143
P0C0L4	C4A	Complement C4-A	1744	0.48	0.984614
Q9NZT1	CALML5	Calmodulin-like protein 5	146	0	0.983774
P01040	CSTA	Cystatin-A	98	0	0.977315
P20930	FLG	Filaggrin	4061	0	0.974755
P04040	CAT	Catalase	527	0	0.97458
Q92888	ARHGEF1	Rho guanine nucleotide exchange factor 1	912	0.06	0.969504
P07355	ANXA2	Annexin A2	339	0	0.963784	BioGRID
P52732	KIF11	Kinesin-like protein KIF11	1056	0.21	0.957536
Q92608	DOCK2	Dedicator of cytokinesis protein 2	1830	0	0.9468
O60763	USO1	General vesicular transport factor p115	962	0	0.939545
P49327	FASN	Fatty acid synthase	2511	0	0.928877
Q01469	FABP5	Fatty acid-binding protein, epidermal	135	0	0.899021
P98171	ARHGAP4	Rho GTPase-activating protein 4	946	0.14	0.863922
O75223	GGCT	Gamma-glutamylcyclotransferase	188	0	0.858984
P07339	CTSD	Cathepsin D	412	0	0.805465
Non-specific
Q06413	MEF2C	Myocyte-specific enhancer factor 2C	473	0.55	0.732105
P68431	HIST1H3A	Histone H3.1	136	0.63	0.537808
Q9UBB4	ATXN10	Ataxin-10	475	0.54	0.538967
Q8NBJ7	SUMF2	Sulfatase-modifying factor 2	301	0.51	0.607976
Q9UJZ1	STOML2	Stomatin-like protein 2	356	0.5	0.571832
P16401	HIST1H1B	Histone H1.5	226	0.5	0.536237
P11387	TOP1	DNA topoisomerase 1	765	0.49	0.579715
Q9H3K6	BOLA2	BolA-like protein 2	86	0.47	0.549224
P46087	NOP2	Putative ribosomal RNA methyltransferase NOP2	812	0.47	0.389792
P41252	IARS	Isoleucine0tRNA ligase, cytoplasmic	1262	0.46	0.638918
P09669	COX6C	Cytochrome c oxidase subunit 6C	75	0.45	0.546527	BioGRID
P57088	TMEM33	Transmembrane protein 33	247	0.45	0.510045
P07954	FH	Fumarate hydratase, mitochondrial	510	0.43	0.519125
Q9Y5M8	SRPRB	Signal recognition particle receptor subunit beta	271	0.43	0.514716
P61221	ABCE1	ATP-binding cassette sub-family E member 1	599	0.41	0.563154
Q96PK6	RBM14	RNA-binding protein 14	669	0.41	0.472277
Q9NTJ3	SMC4	Structural maintenance of chromosomes protein 4	1288	0.4	0.638681
Q9HB71	CACYBP	Calcyclin-binding protein	228	0.37	0.497171
P07814	EPRS	Bifunctional glutamate/proline0tRNA ligase	1512	0.35	0.645658
P35249	RFC4	Replication factor C subunit 4	363	0.35	0.582744
Q96F07	CYFIP2	Cytoplasmic FMR1-interacting protein 2	1278	0.34	0.745225	MINT
P35250	RFC2	Replication factor C subunit 2	354	0.34	0.563084
O95573	ACSL3	Long-chain-fatty-acid0CoA ligase 3	720	0.34	0.536006
Q9UHD8	SEPT9	Septin-9	586	0.33	0.686668
P11413	G6PD	Glucose-6-phosphate 1-dehydrogenase	515	0.33	0.578156
Q86UX7	FERMT3	Fermitin family homolog 3	667	0.33	0.554971
P62899	RPL31	60S ribosomal protein L31	125	0.33	0.477274
Q9Y5A9	YTHDF2	YTH domain family protein 2	579	0.33	0.442773
Q9UBM7	DHCR7	7-dehydrocholesterol reductase	475	0.32	0.53654
Q13148	TARDBP	TAR DNA-binding protein 43	414	0.31	0.58986
Q92979	EMG1	Ribosomal RNA small subunit methyltransferase NEP1	244	0.3	0.5085	BioGRID
P40937	RFC5	Replication factor C subunit 5	340	0.29	0.564221
P30153	PPP2R1A	Serine/threonine-protein phosphatase 2A 65 kDa regulatory subunit A alpha isoform	589	0.29	0.554584
P11766	ADH5	Alcohol dehydrogenase class-3	374	0.28	0.591745
P11177	PDHB	Pyruvate dehydrogenase E1 component subunit beta, mitochondrial	359	0.28	0.536907
Q96CN7	ISOC1	Isochorismatase domain-containing protein 1	298	0.27	0.535838
P43403	ZAP70	Tyrosine-protein kinase ZAP-70	619	0.26	0.621603
P68400	CSNK2A1	Casein kinase II subunit alpha	391	0.24	0.516101
O00567	NOP56	Nucleolar protein 56	594	0.24	0.475142
P48735	IDH2	Isocitrate dehydrogenase [NADP], mitochondrial	452	0.23	0.6484
P46940	IQGAP1	Ras GTPase-activating-like protein IQGAP1	1657	0.23	0.634189
P35998	PSMC2	26S protease regulatory subunit 7	433	0.23	0.600388	BioGRID
P22695	UQCRC2	Cytochrome b-c1 complex subunit 2, mitochondrial	453	0.23	0.580959
Q99829	CPNE1	Copine-1	537	0.23	0.569811
Q9UL46	PSME2	Proteasome activator complex subunit 2	239	0.23	0.562412
O15371	EIF3D	Eukaryotic translation initiation factor 3 subunit D	548	0.23	0.488018	BioGRID
Q15269	PWP2	Periodic tryptophan protein 2 homolog	919	0.21	0.5972
Q9BQA1	WDR77	Methylosome protein 50	342	0.21	0.559309
P31689	DNAJA1	DnaJ homolog subfamily A member 1	397	0.21	0.515194
Q8N163	KIAA1967	Protein KIAA1967	923	0.2	0.549263
P63000	RAC1	Ras-related C3 botulinum toxin substrate 1	192	0.2	0.533804	BioGRID
Q96AE4	FUBP1	Far upstream element-binding protein 1	644	0.2	0.514408
P78406	RAE1	mRNA export factor	368	0.19	0.586594
P61619	SEC61A1	Protein transport protein Sec61 subunit alpha isoform 1	476	0.18	0.603526
P19367	HK1	Hexokinase-1	917	0.18	0.565258
P53618	COPB1	Coatomer subunit beta	953	0.17	0.644416
P51114	FXR1	Fragile X mental retardation syndrome-related protein 1	621	0.16	0.621543
P02786	TFRC	Transferrin receptor protein 1	760	0.15	0.45761
P53597	SUCLG1	Succinyl-CoA ligase [ADP/GDP-forming] subunit alpha, mitochondrial	346	0.14	0.617721
Q15819	UBE2V2	Ubiquitin-conjugating enzyme E2 variant 2	145	0.14	0.553309
Q5SSJ5	HP1BP3	Heterochromatin protein 1-binding protein 3	553	0.14	0.533253
P12004	PCNA	Proliferating cell nuclear antigen	261	0.14	0.513563
P26368	U2AF2	Splicing factor U2AF 65 kDa subunit	475	0.14	0.456413
P61158	ACTR3	Actin-related protein 3	418	0.13	0.582425
P28062	PSMB8	Proteasome subunit beta type-8	276	0.13	0.56453
P41091	EIF2S3	Eukaryotic translation initiation factor 2 subunit 3	472	0.13	0.533082
P38117	ETFB	Electron transfer flavoprotein subunit beta	255	0.12	0.594914
P21912	SDHB	Succinate dehydrogenase [ubiquinone] iron-sulfur subunit, mitochondrial	280	0.12	0.575722
O75489	NDUFS3	NADH dehydrogenase [ubiquinone] iron-sulfur protein 3, mitochondrial	264	0.12	0.530467
Q14141	SEPT6	Septin-6	434	0.11	0.583535
P30876	POLR2B	DNA-directed RNA polymerase II subunit RPB2	1174	0.11	0.569129
P52566	ARHGDIB	Rho GDP-dissociation inhibitor 2	201	0.11	0.558046
P05198	EIF2S1	Eukaryotic translation initiation factor 2 subunit 1	315	0.11	0.52233
Q8WUM4	PDCD6IP	Programmed cell death 6-interacting protein	868	0.11	0.478836
Q15021	NCAPD2	Condensin complex subunit 1	1401	0.1	0.675064
P11310	ACADM	Medium-chain specific acyl-CoA dehydrogenase, mitochondrial	421	0.1	0.57817
Q99426	TBCB	Tubulin-folding cofactor B	244	0.1	0.577481
Q96IU4	ABHD14B	Abhydrolase domain-containing protein 14B	210	0.1	0.572172
Q96N66	MBOAT7	Lysophospholipid acyltransferase 7	472	0.1	0.571558
P24539	ATP5F1	ATP synthase subunit b, mitochondrial	256	0.1	0.55686
P55809	OXCT1	Succinyl-CoA:3-ketoacid-coenzyme A transferase 1, mitochondrial	520	0.1	0.548144
P10768	ESD	S-formylglutathione hydrolase	282	0.1	0.544086
O60234	GMFG	Glia maturation factor gamma	142	0.1	0.535279
Q9BWD1	ACAT2	Acetyl-CoA acetyltransferase, cytosolic	397	0.1	0.4968
P54920	NAPA	Alpha-soluble NSF attachment protein	295	0.1	0.457875
P25685	DNAJB1	DnaJ homolog subfamily B member 1	340	0.09	0.591153
P48147	PREP	Prolyl endopeptidase	710	0.09	0.581885
P00813	ADA	Adenosine deaminase	363	0.09	0.573298
O75190	DNAJB6	DnaJ homolog subfamily B member 6	326	0.09	0.565569
P36871	PGM1	Phosphoglucomutase-1	562	0.09	0.563946
O95831	AIFM1	Apoptosis-inducing factor 1, mitochondrial	613	0.09	0.550565	BioGRID
Q02338	BDH1	D-beta-hydroxybutyrate dehydrogenase, mitochondrial	343	0.09	0.515331
P47914	RPL29	60S ribosomal protein L29	159	0.09	0.494966
Q96IJ6	GMPPA	Mannose-1-phosphate guanyltransferase alpha	420	0.08	0.585326
P33992	MCM5	DNA replication licensing factor MCM5	734	0.08	0.565612
Q9UHB9	SRP68	Signal recognition particle 68 kDa protein	627	0.08	0.491256
P15153	RAC2	Ras-related C3 botulinum toxin substrate 2	192	0.07	0.612203
P33993	MCM7	DNA replication licensing factor MCM7	719	0.07	0.595233
P24752	ACAT1	Acetyl-CoA acetyltransferase, mitochondrial	427	0.07	0.588671
Q9P2R7	SUCLA2	Succinyl-CoA ligase [ADP-forming] subunit beta, mitochondrial	463	0.07	0.582485
Q9HCE1	MOV10	Putative helicase MOV-10	1003	0.07	0.569695
Q9Y3B4	SF3B14	Pre-mRNA branch site protein p14	125	0.07	0.56483
O43776	NARS	Asparagine0tRNA ligase, cytoplasmic	548	0.07	0.550548
Q9Y2Z0	SUGT1	Suppressor of G2 allele of SKP1 homolog	365	0.07	0.5311
P84095	RHOG	Rho-related GTP-binding protein RhoG	191	0.07	0.524705
P53999	SUB1	Activated RNA polymerase II transcriptional coactivator p15	127	0.07	0.518394
Q9Y285	FARSA	Phenylalanine0tRNA ligase alpha chain	508	0.07	0.508126
Q9H2U2	PPA2	Inorganic pyrophosphatase 2, mitochondrial	334	0.06	0.730001
P20042	EIF2S2	Eukaryotic translation initiation factor 2 subunit 2	333	0.06	0.581039
Q9HC38	GLOD4	Glyoxalase domain-containing protein 4	313	0.06	0.561439
Q8WXX5	DNAJC9	DnaJ homolog subfamily C member 9	260	0.06	0.540369
P62857	RPS28	40S ribosomal protein S28	69	0.06	0.526861
O00425	IGF2BP3	Insulin-like growth factor 2 mRNA-binding protein 3	579	0.06	0.498265
P62495	ETF1	Eukaryotic peptide chain release factor subunit 1	437	0.06	0.485
Q9NYF8	BCLAF1	Bcl-2-associated transcription factor 1	920	0.06	0.379178
P30044	PRDX5	Peroxiredoxin-5, mitochondrial	214	0.05	0.585365
Q2TAY7	SMU1	WD40 repeat-containing protein SMU1	513	0.05	0.543248
O95757	HSPA4L	Heat shock 70 kDa protein 4L	839	0.04	0.611131
P33991	MCM4	DNA replication licensing factor MCM4	863	0.04	0.577919
P08195	SLC3A2	4F2 cell-surface antigen heavy chain	630	0.04	0.575466
P46977	STT3A	Dolichyl-DIPhosphooligosaccharide0protein glycosyltransferase subunit STT3A	705	0.04	0.561792
P30520	ADSS	Adenylosuccinate synthetase isozyme 2	456	0.04	0.503212
P37268	FDFT1	Squalene synthase	417	0.04	0.440772
Q9NYU2	UGGT1	UDP-glucose:glycoprotein glucosyltransferase 1	1555	0.03	0.717677
P35606	COPB2	Coatomer subunit beta_	906	0.03	0.671129
A0AVT1	UBA6	Ubiquitin-like modifier-activating enzyme 6	1052	0.03	0.635486
Q9UNM6	PSMD13	26S proteasome non-ATPase regulatory subunit 13	376	0.03	0.606672
Q15437	SEC23B	Protein transport protein Sec23B	767	0.03	0.577288
Q14683	SMC1A	Structural maintenance of chromosomes protein 1A	1233	0.03	0.575495
O95747	OXSR1	Serine/threonine-protein kinaseR1	527	0.03	0.57132
P67809	YBX1	Nuclease-sensitive element-binding protein 1	324	0.03	0.559893
Q7KZF4	SND1	Staphylococcal nuclease domain-containing protein 1	910	0.03	0.554846
O00154	ACOT7	Cytosolic acyl coenzyme A thioester hydrolase	380	0.03	0.551133
Q99436	PSMB7	Proteasome subunit beta type-7	277	0.03	0.544617
P42704	LRPPRC	Leucine-rich PPR motif-containing protein, mitochondrial	1394	0.03	0.522953
O95433	AHSA1	Activator of 90 kDa heat shock protein ATPase homolog 1	338	0.03	0.514039
Q5BKZ1	ZNF326	Zinc finger protein 326	582	0.03	0.451812
P30040	ERP29	Endoplasmic reticulum resident protein 29	261	0.02	0.597635
P53992	SEC24C	Protein transport protein Sec24C	1094	0.02	0.52685
Q16666	IFI16	Gamma-interferon-inducible protein 16	785	0.01	0.726126
Q9UMS4	PRPF19	Pre-mRNA-processing factor 19	504	0.01	0.639282
P13804	ETFA	Electron transfer flavoprotein subunit alpha, mitochondrial	333	0.01	0.622154
P55084	HADHB	Trifunctional enzyme subunit beta, mitochondrial	474	0.01	0.616083
Q06323	PSME1	Proteasome activator complex subunit 1	249	0.01	0.592252
Q99798	ACO2	Aconitate hydratase, mitochondrial	780	0.01	0.591504
O43242	PSMD3	26S proteasome non-ATPase regulatory subunit 3	534	0.01	0.591221
Q9H9B4	SFXN1	Sideroflexin-1	322	0.01	0.586986
Q16181	SEPT7	Septin-7	437	0.01	0.583535
P31930	UQCRC1	Cytochrome b-c1 complex subunit 1, mitochondrial	480	0.01	0.582608
P27824	CANX	Calnexin	592	0.01	0.581779
P40939	HADHA	Trifunctional enzyme subunit alpha, mitochondrial	763	0.01	0.576519
O75083	WDR1	WD repeat-containing protein 1	606	0.01	0.574934
Q08J23	NSUN2	tRNA (cytosine(34)-C(5))-methyltransferase	767	0.01	0.568955
Q99733	NAP1L4	Nucleosome assembly protein 1-like 4	375	0.01	0.567873
O75367	H2AFY	Core histone macro-H2A.1	372	0.01	0.565366
Q16698	DECR1	2,4-dienoyl-CoA reductase, mitochondrial	335	0.01	0.563445
Q02978	SLC25A11	Mitochondrial 2-oxoglutarate/malate carrier protein	314	0.01	0.56234
P31948	STIP1	Stress-induced-phosphoprotein 1	543	0.01	0.558103
O14929	HAT1	Histone acetyltransferase type B catalytic subunit	419	0.01	0.558021
P49773	HINT1	Histidine triad nucleotide-binding protein 1	126	0.01	0.554475
P61160	ACTR2	Actin-related protein 2	394	0.01	0.54779
P61088	UBE2N	Ubiquitin-conjugating enzyme E2 N	152	0.01	0.546415
Q16555	DPYSL2	Dihydropyrimidinase-related protein 2	572	0.01	0.545789
P21796	VDAC1	Voltage-dependent anion-selective channel protein 1	283	0.01	0.543286
Q02790	FKBP4	Peptidyl-prolyl cis-trans isomerase FKBP4	459	0.01	0.534121
P14678	SNRPB	Small nuclear ribonucleoprotein-associated proteins B and B_	240	0.01	0.53053
Q9BTT0	ANP32E	Acidic leucine-rich nuclear phosphoprotein 32 family member E	268	0.01	0.520553
Q99623	PHB2	Prohibitin-2	299	0.01	0.517026	HPRD
P63220	RPS21	40S ribosomal protein S21	83	0.01	0.515725
P27695	APEX1	DNA-(apurinic or apyrimidinic site) lyase	318	0.01	0.513804
P0C0S5	H2AFZ	Histone H2A.Z	128	0.01	0.510291
Q9Y2X3	NOP58	Nucleolar protein 58	529	0.01	0.506974
P55209	NAP1L1	Nucleosome assembly protein 1-like 1	391	0.01	0.504861
P45973	CBX5	Chromobox protein homolog 5	191	0.01	0.502305	BioGRID
P46778	RPL21	60S ribosomal protein L21	160	0.01	0.499935
P06744	GPI	Glucose-6-phosphate isomerase	558	0.01	0.499735
O75947	ATP5H	ATP synthase subunit d, mitochondrial	161	0.01	0.495239
P22087	FBL	rRNA 2_-O-methyltransferase fibrillarin	321	0.01	0.49432
Q01085	TIAL1	Nucleolysin TIAR	375	0.01	0.44189
Q9Y5V3	MAGED1	Melanoma-associated antigen D1	778	0.01	0.415328
P53004	BLVRA	Biliverdin reductase A	296	0	0.790408
Q96S55	WRNIP1	ATPase WRNIP1	665	0	0.781656
P09382	LGALS1	Galectin-1	135	0	0.780436
P33176	KIF5B	Kinesin-1 heavy chain	963	0	0.770919
P61006	RAB8A	Ras-related protein Rab-8A	207	0	0.754895
Q92973	TNPO1	Transportin-1	898	0	0.73354
P07384	CAPN1	Calpain-1 catalytic subunit	714	0	0.708605
P11216	PYGB	Glycogen phosphorylase, brain form	843	0	0.687997
P10599	TXN	Thioredoxin	105	0	0.685923
P52306	RAP1GDS1	Rap1 GTPase-GDP dissociation stimulator 1	607	0	0.682336
O94905	ERLIN2	Erlin-2	339	0	0.6716
P08758	ANXA5	Annexin A5	320	0	0.665197
Q13268	DHRS2	Dehydrogenase/reductase SDR family member 2	258	0	0.665129
P63092	GNAS	Guanine nucleotide-binding protein G(s) subunit alpha isoforms short	394	0	0.659277
P51610	HCFC1	Host cell factor 1	2035	0	0.658826
Q9BUF5	TUBB6	Tubulin beta-6 chain	446	0	0.655666
P08133	ANXA6	Annexin A6	673	0	0.645386
P53621	COPA	Coatomer subunit alpha	1224	0	0.644114
Q9Y4L1	HYOU1	Hypoxia up-regulated protein 1	999	0	0.642155
P42224	STAT1	Signal transducer and activator of transcription 1-alpha/beta	750	0	0.64165
Q99460	PSMD1	26S proteasome non-ATPase regulatory subunit 1	953	0	0.639853
Q86VP6	CAND1	Cullin-associated NEDD8-dissociated protein 1	1230	0	0.637542
Q6P2Q9	PRPF8	Pre-mRNA-processing-splicing factor 8	2335	0	0.635091
P49189	ALDH9A1	4-trimethylaminobutyraldehyde dehydrogenase	494	0	0.634585
O95347	SMC2	Structural maintenance of chromosomes protein 2	1197	0	0.634534
Q9P035	PTPLAD1	3-hydroxyacyl-CoA dehydratase 3	362	0	0.63292
P04899	GNAI2	Guanine nucleotide-binding protein G(i) subunit alpha-2	355	0	0.626628
P53396	ACLY	ATP-citrate synthase	1101	0	0.625891
Q9BTW9	TBCD	Tubulin-specific chaperone D	1192	0	0.623663
Q01082	SPTBN1	Spectrin beta chain, brain 1	2364	0	0.623653
P62979	RPS27A	Ubiquitin-40S ribosomal protein S27a	156	0	0.622814
Q16658	FSCN1	Fascin	493	0	0.622457
Q9UQE7	SMC3	Structural maintenance of chromosomes protein 3	1217	0	0.619542
O43491	EPB41L2	Band 4.1-like protein 2	1005	0	0.619318
Q9UPN7	PPP6R1	Serine/threonine-protein phosphatase 6 regulatory subunit 1	881	0	0.618586
P13489	RNH1	Ribonuclease inhibitor	461	0	0.616675
P07741	APRT	Adenine phosphoribosyltransferase	180	0	0.616365
Q8WXF1	PSPC1	Paraspeckle component 1	523	0	0.615725
P30101	PDIA3	Protein disulfide-isomerase A3	505	0	0.613384
O43615	TIMM44	Mitochondrial import inner membrane translocase subunit TIM44	452	0	0.612086
P54136	RARS	Arginine0tRNA ligase, cytoplasmic	660	0	0.609748
P35659	DEK	Protein DEK	375	0	0.608933
Q9BX68	HINT2	Histidine triad nucleotide-binding protein 2, mitochondrial	163	0	0.608668
O43707	ACTN4	Alpha-actinin-4	911	0	0.608581
P61106	RAB14	Ras-related protein Rab-14	215	0	0.607591
P21333	FLNA	Filamin-A	2647	0	0.607476
P27694	RPA1	Replication protein A 70 kDa DNA-binding subunit	616	0	0.607199
P00387	CYB5R3	NADH-cytochrome b5 reductase 3	301	0	0.606255
P30048	PRDX3	Thioredoxin-dependent peroxide reductase, mitochondrial	256	0	0.606204
Q9BT78	COPS4	COP9 signalosome complex subunit 4	406	0	0.604922
O60341	KDM1A	Lysine-specific histone demethylase 1A	852	0	0.603175
O60762	DPM1	Dolichol-phosphate mannosyltransferase	260	0	0.603
Q6PKG0	LARP1	La-related protein 1	1096	0	0.600997
Q15286	RAB35	Ras-related protein Rab-35	201	0	0.600515
Q13200	PSMD2	26S proteasome non-ATPase regulatory subunit 2	908	0	0.599579
P51784	USP11	Ubiquitin carboxyl-terminal hydrolase 11	963	0	0.598434
Q9BPW8	NIPSNAP1	Protein NipSnap homolog 1	284	0	0.597522
P09622	DLD	Dihydrolipoyl dehydrogenase, mitochondrial	509	0	0.597294
P50570	DNM2	Dynamin-2	870	0	0.596653
Q13263	TRIM28	Transcription intermediary factor 1-beta	835	0	0.596482
Q00610	CLTC	Clathrin heavy chain 1	1675	0	0.594945
P61224	RAP1B	Ras-related protein Rap-1b	184	0	0.594207
Q9Y265	RUVBL1	RuvB-like 1	456	0	0.593654
P61026	RAB10	Ras-related protein Rab-10	200	0	0.593239
P36969	GPX4	Phospholipid hydroperoxide glutathione peroxidase, mitochondrial	197	0	0.59272
P00505	GOT2	Aspartate aminotransferase, mitochondrial	430	0	0.592586
P23246	SFPQ	Splicing factor, proline- and glutamine-rich	707	0	0.592573
P27797	CALR	Calreticulin	417	0	0.592515
Q15393	SF3B3	Splicing factor 3B subunit 3	1217	0	0.591275
O14980	XPO1	Exportin-1	1071	0	0.590927
P50395	GDI2	Rab GDP dissociation inhibitor beta	445	0	0.590782
Q00839	HNRNPU	Heterogeneous nuclear ribonucleoprotein U	825	0	0.590351
Q16531	DDB1	DNA damage-binding protein 1	1140	0	0.589829
P09211	GSTP1	Glutathione S-transferase P	210	0	0.589649
P59998	ARPC4	Actin-related protein 2/3 complex subunit 4	168	0	0.58903
O15260	SURF4	Surfeit locus protein 4	269	0	0.587706
O14744	PRMT5	Protein arginine N-methyltransferase 5	637	0	0.585623
P55957	BID	BH3-interacting domain death agonist	195	0	0.585597
P55786	NPEPPS	Puromycin-sensitive aminopeptidase	919	0	0.584916
Q14697	GANAB	Neutral alpha-glucosidase AB	944	0	0.584841
Q92522	H1FX	Histone H1x	213	0	0.584203
O00487	PSMD14	26S proteasome non-ATPase regulatory subunit 14	310	0	0.584099
P50213	IDH3A	Isocitrate dehydrogenase [NAD] subunit alpha, mitochondrial	366	0	0.583965
P11021	HSPA5	78 kDa glucose-regulated protein	654	0	0.583556
Q01813	PFKP	6-phosphofructokinase type C	784	0	0.583535
Q15019	SEPT2	Septin-2	361	0	0.583535
O75643	SNRNP200	U5 small nuclear ribonucleoprotein 200 kDa helicase	2136	0	0.583501
Q04837	SSBP1	Single-stranded DNA-binding protein, mitochondrial	148	0	0.583383
P23284	PPIB	Peptidyl-prolyl cis-trans isomerase B	216	0	0.581514
P49736	MCM2	DNA replication licensing factor MCM2	904	0	0.580748
P17980	PSMC3	26S protease regulatory subunit 6A	439	0	0.580606
Q9NX63	CHCHD3	Coiled-coil-helix-coiled-coil-helix domain-containing protein 3, mitochondrial	227	0	0.580364
Q9NZ08	ERAP1	Endoplasmic reticulum aminopeptidase 1	941	0	0.579917
P22314	UBA1	Ubiquitin-like modifier-activating enzyme 1	1058	0	0.579815
Q13162	PRDX4	Peroxiredoxin-4	271	0	0.579352
Q13547	HDAC1	Histone deacetylase 1	482	0	0.579233
P53007	SLC25A1	Tricarboxylate transport protein, mitochondrial	311	0	0.578394
P49755	TMED10	Transmembrane emp24 domain-containing protein 10	219	0	0.578148
P49411	TUFM	Elongation factor Tu, mitochondrial	452	0	0.577709
P62873	GNB1	Guanine nucleotide-binding protein G(I)/G(S)/G(T) subunit beta-1	340	0	0.577606
P43307	SSR1	Translocon-associated protein subunit alpha	286	0	0.577492
P13667	PDIA4	Protein disulfide-isomerase A4	645	0	0.577101
P04179	SOD2	Superoxide dismutase [Mn], mitochondrial	222	0	0.576942
P14625	HSP90B1	Endoplasmin	803	0	0.576648
P28065	PSMB9	Proteasome subunit beta type-9	219	0	0.576576
Q06210	GFPT1	Glucosamine0fructose-6-phosphate aminotransferase [isomerizing] 1	699	0	0.576488
P45880	VDAC2	Voltage-dependent anion-selective channel protein 2	294	0	0.57546
P08559	PDHA1	Pyruvate dehydrogenase E1 component subunit alpha, somatic form, mitochondrial	390	0	0.575448
P00403	MT-CO2	Cytochrome c oxidase subunit 2	227	0	0.575414
O75533	SF3B1	Splicing factor 3B subunit 1	1304	0	0.575392
P26038	MSN	Moesin	577	0	0.575353
Q9P2J5	LARS	Leucine0tRNA ligase, cytoplasmic	1176	0	0.575316
Q9Y678	COPG	Coatomer subunit gamma	874	0	0.575076
P16615	ATP2A2	Sarcoplasmic/endoplasmic reticulum calcium ATPase 2	1042	0	0.574856
Q00325	SLC25A3	Phosphate carrier protein, mitochondrial	362	0	0.574844
Q04760	GLO1	Lactoylglutathione lyase	184	0	0.574014
Q9HAV4	XPO5	Exportin-5	1204	0	0.57375
O75396	SEC22B	Vesicle-trafficking protein SEC22b	215	0	0.573713
Q16836	HADH	Hydroxyacyl-coenzyme A dehydrogenase, mitochondrial	314	0	0.573662
Q15084	PDIA6	Protein disulfide-isomerase A6	440	0	0.573353
P51148	RAB5C	Ras-related protein Rab-5C	216	0	0.573284
P17858	PFKL	6-phosphofructokinase, liver type	780	0	0.57295
P11586	MTHFD1	C-1-tetrahydrofolate synthase, cytoplasmic	935	0	0.572911
Q9UHX1	PUF60	Poly(U)-binding-splicing factor PUF60	559	0	0.572002
O00410	IPO5	Importin-5	1097	0	0.571995
Q9Y230	RUVBL2	RuvB-like 2	463	0	0.571424
O00299	CLIC1	Chloride intracellular channel protein 1	241	0	0.570764
P31040	SDHA	Succinate dehydrogenase [ubiquinone] flavoprotein subunit, mitochondrial	664	0	0.570645
Q9NR31	SAR1A	GTP-binding protein SAR1a	198	0	0.570553
O95197	RTN3	Reticulon-3	1032	0	0.57008
P04843	RPN1	Dolichyl-DIPhosphooligosaccharide0protein glycosyltransferase subunit 1	607	0	0.569688
P63167	DYNLL1	Dynein light chain 1, cytoplasmic	89	0	0.569607
P07237	P4HB	Protein disulfide-isomerase	508	0	0.569051
Q01081	U2AF1	Splicing factor U2AF 35 kDa subunit	240	0	0.568667
P55769	NHP2L1	NHP2-like protein 1	128	0	0.567125
P55735	SEC13	Protein SEC13 homolog	322	0	0.567012
P22061	PCMT1	Protein-L-isoaspartate(D-aspartate) O-methyltransferase	227	0	0.566902
Q13011	ECH1	Delta(3,5)-Delta(2,4)-dienoyl-CoA isomerase, mitochondrial	328	0	0.566835
P40926	MDH2	Malate dehydrogenase, mitochondrial	338	0	0.566801
P49915	GMPS	GMP synthase [glutamine-hydrolyzing]	693	0	0.566747
P08107	HSPA1A	Heat shock 70 kDa protein 1A/1B	641	0	0.566172
Q07666	KHDRBS1	KH domain-containing, RNA-binding, signal transduction-associated protein 1	443	0	0.565813
P12268	IMPDH2	Inosine-5_-monophosphate dehydrogenase 2	514	0	0.565591
O43809	NUDT21	Cleavage and polyadenylation specificity factor subunit 5	227	0	0.565515
Q96G03	PGM2	Phosphoglucomutase-2	612	0	0.565281
P68402	PAFAH1B2	Platelet-activating factor acetylhydrolase IB subunit beta	229	0	0.565149
Q14974	KPNB1	Importin subunit beta-1	876	0	0.564701
Q14739	LBR	Lamin-B receptor	615	0	0.564363
P12956	XRCC6	X-ray repair cross-complementing protein 6	609	0	0.564128
P14324	FDPS	Farnesyl pyrophosphate synthase	419	0	0.564013
P62304	SNRPE	Small nuclear ribonucleoprotein E	92	0	0.563902
O15145	ARPC3	Actin-related protein 2/3 complex subunit 3	178	0	0.56376
P35579	MYH9	Myosin-9	1960	0	0.563706
P62318	SNRPD3	Small nuclear ribonucleoprotein Sm D3	126	0	0.562662
O43684	BUB3	Mitotic checkpoint protein BUB3	328	0	0.562338
P14618	PKM2	Pyruvate kinase isozymes M1/M2	531	0	0.562071
P19338	NCL	Nucleolin	710	0	0.562067
P07737	PFN1	Profilin-1	140	0	0.562051
P50454	SERPINH1	Serpin H1	418	0	0.561586
P06576	ATP5B	ATP synthase subunit beta, mitochondrial	529	0	0.561107
P40763	STAT3	Signal transducer and activator of transcription 3	770	0	0.56076
P00367	GLUD1	Glutamate dehydrogenase 1, mitochondrial	558	0	0.560211
P17987	TCP1	T-complex protein 1 subunit alpha	556	0	0.559966
P39656	DDOST	Dolichyl-DIPhosphooligosaccharide0protein glycosyltransferase 48 kDa subunit	456	0	0.559879
P51149	RAB7A	Ras-related protein Rab-7a	207	0	0.559843
P30041	PRDX6	Peroxiredoxin-6	224	0	0.559782
P18085	ARF4	ADP-ribosylation factor 4	180	0	0.559409
P51571	SSR4	Translocon-associated protein subunit delta	173	0	0.559118
P62805	HIST1H4A	Histone H4	103	0	0.559118
P14550	AKR1A1	Alcohol dehydrogenase [NADP+]	325	0	0.558632
P56192	MARS	Methionine0tRNA ligase, cytoplasmic	900	0	0.558212
P25788	PSMA3	Proteasome subunit alpha type-3	255	0	0.557902
P26639	TARS	Threonine0tRNA ligase, cytoplasmic	723	0	0.55775
P48047	ATP5O	ATP synthase subunit O, mitochondrial	213	0	0.557319
O60506	SYNCRIP	Heterogeneous nuclear ribonucleoprotein Q	623	0	0.557253
P49368	CCT3	T-complex protein 1 subunit gamma	545	0	0.557237
P26599	PTBP1	Polypyrimidine tract-binding protein 1	531	0	0.557102
P04844	RPN2	Dolichyl-DIPhosphooligosaccharide0protein glycosyltransferase subunit 2	631	0	0.556965
P29401	TKT	Transketolase	623	0	0.556954
Q15029	EFTUD2	116 kDa U5 small nuclear ribonucleoprotein component	972	0	0.556696
P25705	ATP5A1	ATP synthase subunit alpha, mitochondrial	553	0	0.556161
Q14103	HNRNPD	Heterogeneous nuclear ribonucleoprotein D0	355	0	0.55608
P25789	PSMA4	Proteasome subunit alpha type-4	261	0	0.556056
P14174	MIF	Macrophage migration inhibitory factor	115	0	0.55603
P14314	PRKCSH	Glucosidase 2 subunit beta	528	0	0.556028
P13010	XRCC5	X-ray repair cross-complementing protein 5	732	0	0.555492
P52701	MSH6	DNA mismatch repair protein Msh6	1360	0	0.554999
Q07021	C1QBP	Complement component 1 Q subcomponent-binding protein, mitochondrial	282	0	0.554902
Q96P70	IPO9	Importin-9	1041	0	0.554876
P32119	PRDX2	Peroxiredoxin-2	198	0	0.554626
P55060	CSE1L	Exportin-2	971	0	0.554185
P14868	DARS	Aspartate0tRNA ligase, cytoplasmic	501	0	0.553979
Q99714	HSD17B10	3-hydroxyacyl-CoA dehydrogenase type-2	261	0	0.55337
Q07955	SRSF1	Serine/arginine-rich splicing factor 1	248	0	0.552955
P00491	PNP	Purine nucleoside phosphorylase	289	0	0.552794
P55072	VCP	Transitional endoplasmic reticulum ATPase	806	0	0.552603
P51692	STAT5B	Signal transducer and activator of transcription 5B	787	0	0.552063
P63241	EIF5A	Eukaryotic translation initiation factor 5A-1	154	0	0.551803
P45974	USP5	Ubiquitin carboxyl-terminal hydrolase 5	858	0	0.551631
P25205	MCM3	DNA replication licensing factor MCM3	808	0	0.551403
Q92499	DDX1	ATP-dependent RNA helicase DDX1	740	0	0.551296
P48643	CCT5	T-complex protein 1 subunit epsilon	541	0	0.551101
P47897	QARS	Glutamine0tRNA ligase	775	0	0.551097
B0I1T2	MYO1G	Myosin-Ig	1018	0	0.550911
Q9H0U4	RAB1B	Ras-related protein Rab-1B	201	0	0.550662
P60709	ACTB	Actin, cytoplasmic 1	375	0	0.550473
P31939	ATIC	Bifunctional purine biosynthesis protein PURH	592	0	0.550362
P06730	EIF4E	Eukaryotic translation initiation factor 4E	217	0	0.550095
Q92900	UPF1	Regulator of nonsense transcripts 1	1129	0	0.549892
P10809	HSPD1	60 kDa heat shock protein, mitochondrial	573	0	0.549736
P61586	RHOA	Transforming protein RhoA	193	0	0.549471
Q9NVI7	ATAD3A	ATPase family AAA domain-containing protein 3A	634	0	0.549356
P40227	CCT6A	T-complex protein 1 subunit zeta	531	0	0.549199
O94776	MTA2	Metastasis-associated protein MTA2	668	0	0.549035
Q9NSD9	FARSB	Phenylalanine0tRNA ligase beta chain	589	0	0.54822
Q14566	MCM6	DNA replication licensing factor MCM6	821	0	0.54819
P62937	PPIA	Peptidyl-prolyl cis-trans isomerase A	165	0	0.547927
Q9ULC4	MCTS1	Malignant T cell-amplified sequence 1	181	0	0.547826
P23528	CFL1	Cofilin-1	166	0	0.547715
P60660	MYL6	Myosin light polypeptide 6	151	0	0.547676
Q08211	DHX9	ATP-dependent RNA helicase A	1270	0	0.547535
Q9Y262	EIF3L	Eukaryotic translation initiation factor 3 subunit L	564	0	0.547121
P67870	CSNK2B	Casein kinase II subunit beta	215	0	0.547046
P30086	PEBP1	Phosphatidylethanolamine-binding protein 1	187	0	0.547045
P15170	GSPT1	Eukaryotic peptide chain release factor GTP-binding subunit ERF3A	499	0	0.546936
P07900	HSP90AA1	Heat shock protein HSP 90-alpha	732	0	0.546753
Q14204	DYNC1H1	Cytoplasmic dynein 1 heavy chain 1	4646	0	0.546291
Q99986	VRK1	Serine/threonine-protein kinase VRK1	396	0	0.545798
P61326	MAGOH	Protein mago nashi homolog	146	0	0.545691
Q99832	CCT7	T-complex protein 1 subunit eta	543	0	0.545442
Q14152	EIF3A	Eukaryotic translation initiation factor 3 subunit A	1382	0	0.545365
Q15366	PCBP2	Poly(rC)-binding protein 2	365	0	0.54431
P62314	SNRPD1	Small nuclear ribonucleoprotein Sm D1	119	0	0.54414
P49588	AARS	Alanine0tRNA ligase, cytoplasmic	968	0	0.543882
P00492	HPRT1	Hypoxanthine-guanine phosphoribosyltransferase	218	0	0.54328
P38919	EIF4A3	Eukaryotic initiation factor 4A-III	411	0	0.543267
P37802	TAGLN2	Transgelin-2	199	0	0.54325
P36542	ATP5C1	ATP synthase subunit gamma, mitochondrial	298	0	0.54291
P84085	ARF5	ADP-ribosylation factor 5	180	0	0.542728
P62316	SNRPD2	Small nuclear ribonucleoprotein Sm D2	118	0	0.542659
P22234	PAICS	Multifunctional protein ADE2	425	0	0.542331
P34932	HSPA4	Heat shock 70 kDa protein 4	840	0	0.542255
O43175	PHGDH	D-3-phosphoglycerate dehydrogenase	533	0	0.542157
P04406	GAPDH	Glyceraldehyde-3-phosphate dehydrogenase	335	0	0.541884
Q9UDW1	UQCR10	Cytochrome b-c1 complex subunit 9	63	0	0.541536
Q9BSJ8	ESYT1	Extended synaptotagmin-1	1104	0	0.541286
P78371	CCT2	T-complex protein 1 subunit beta	535	0	0.540443
P10412	HIST1H1E	Histone H1.4	219	0	0.540327
P22102	GART	Trifunctional purine biosynthetic protein adenosine-3	1010	0	0.540326
Q9UKM9	RALY	RNA-binding protein Raly	306	0	0.539758
Q14498	RBM39	RNA-binding protein 39	530	0	0.539751
Q86X55	CARM1	Histone-arginine methyltransferase CARM1	608	0	0.539632
P01111	NRAS	GTPase NRas	189	0	0.539595
Q12905	ILF2	Interleukin enhancer-binding factor 2	390	0	0.539479
Q15185	PTGES3	Prostaglandin E synthase 3	160	0	0.53945
Q9Y383	LUC7L2	Putative RNA-binding protein Luc7-like 2	392	0	0.539319
Q9Y277	VDAC3	Voltage-dependent anion-selective channel protein 3	283	0	0.53916
Q93009	USP7	Ubiquitin carboxyl-terminal hydrolase 7	1102	0	0.5382
Q09028	RBBP4	Histone-binding protein RBBP4	425	0	0.538111
O43143	DHX15	Putative pre-mRNA-splicing factor ATP-dependent RNA helicase DHX15	795	0	0.538076
O00625	PIR	Pirin	290	0	0.538041	BioGRID
P11142	HSPA8	Heat shock cognate 71 kDa protein	646	0	0.537099
P61204	ARF3	ADP-ribosylation factor 3	181	0	0.537095
P55884	EIF3B	Eukaryotic translation initiation factor 3 subunit B	814	0	0.537027
Q15233	NONO	Non-POU domain-containing octamer-binding protein	471	0	0.536958
P07910	HNRNPC	Heterogeneous nuclear ribonucleoproteins C1/C2	306	0	0.53672
P23526	AHCY	Adenosylhomocysteinase	432	0	0.536448
P42229	STAT5A	Signal transducer and activator of transcription 5A	794	0	0.536203
P62191	PSMC1	26S protease regulatory subunit 4	440	0	0.535961
P60891	PRPS1	Ribose-phosphate pyrophosphokinase 1	318	0	0.535727
Q02878	RPL6	60S ribosomal protein L6	288	0	0.535621
Q9P258	RCC2	Protein RCC2	522	0	0.535596
O75390	CS	Citrate synthase, mitochondrial	466	0	0.53558
P62826	RAN	GTP-binding nuclear protein Ran	216	0	0.535215
P13796	LCP1	Plastin-2	627	0	0.535024
P15311	EZR	Ezrin	586	0	0.534852
Q9NTK5	OLA1	Obg-like ATPase 1	396	0	0.53452
P50991	CCT4	T-complex protein 1 subunit delta	539	0	0.534207
P08238	HSP90AB1	Heat shock protein HSP 90-beta	724	0	0.534024
P09661	SNRPA1	U2 small nuclear ribonucleoprotein A_	255	0	0.533968
P50502	ST13	Hsc70-interacting protein	369	0	0.533545
O00422	SAP18	Histone deacetylase complex subunit SAP18	153	0	0.533287
P52907	CAPZA1	F-actin-capping protein subunit alpha-1	286	0	0.5332
P28066	PSMA5	Proteasome subunit alpha type-5	241	0	0.533057
P60900	PSMA6	Proteasome subunit alpha type-6	246	0	0.533043
P17812	CTPS	CTP synthase 1	591	0	0.532936
P68366	TUBA4A	Tubulin alpha-4A chain	448	0	0.5327
P47756	CAPZB	F-actin-capping protein subunit beta	277	0	0.53259
Q16629	SRSF7	Serine/arginine-rich splicing factor 7	238	0	0.532171
P18669	PGAM1	Phosphoglycerate mutase 1	254	0	0.532018
P09651	HNRNPA1	Heterogeneous nuclear ribonucleoprotein A1	372	0	0.531877
Q15126	PMVK	Phosphomevalonate kinase	192	0	0.531791
O00182	LGALS9	Galectin-9	355	0	0.530901
O43324	EEF1E1	Eukaryotic translation elongation factor 1 epsilon-1	174	0	0.530571
O00629	KPNA4	Importin subunit alpha-4	521	0	0.530333
P68104	EEF1A1	Elongation factor 1-alpha 1	462	0	0.530333
P22626	HNRNPA2B1	Heterogeneous nuclear ribonucleoproteins A2/B1	353	0	0.529846
P14866	HNRNPL	Heterogeneous nuclear ribonucleoprotein L	589	0	0.529356
Q13576	IQGAP2	Ras GTPase-activating-like protein IQGAP2	1575	0	0.529171
P06748	NPM1	Nucleophosmin	294	0	0.528687
P62995	TRA2B	Transformer-2 protein homolog beta	288	0	0.528618
P52565	ARHGDIA	Rho GDP-dissociation inhibitor 1	204	0	0.528216
P35268	RPL22	60S ribosomal protein L22	128	0	0.527877
P47755	CAPZA2	F-actin-capping protein subunit alpha-2	286	0	0.527773
Q06830	PRDX1	Peroxiredoxin-1	199	0	0.527644
P28070	PSMB4	Proteasome subunit beta type-4	264	0	0.527495
P50990	CCT8	T-complex protein 1 subunit theta	548	0	0.527289
Q13247	SRSF6	Serine/arginine-rich splicing factor 6	344	0	0.527271
P61313	RPL15	60S ribosomal protein L15	204	0	0.526233
P07437	TUBB	Tubulin beta chain	444	0	0.52621
P11940	PABPC1	Polyadenylate-binding protein 1	636	0	0.526038
P09972	ALDOC	Fructose-bisphosphate aldolase C	364	0	0.525963
Q15181	PPA1	Inorganic pyrophosphatase	289	0	0.525794
P09429	HMGB1	High mobility group protein B1	215	0	0.525609
P48444	ARCN1	Coatomer subunit delta	511	0	0.525173
Q99613	EIF3C	Eukaryotic translation initiation factor 3 subunit C	913	0	0.525136
Q9BQE3	TUBA1C	Tubulin alpha-1C chain	449	0	0.524912
P78347	GTF2I	General transcription factor II-I	998	0	0.524216
Q15365	PCBP1	Poly(rC)-binding protein 1	356	0	0.523455
P14406	COX7A2	Cytochrome c oxidase subunit 7A2, mitochondrial	83	0	0.522297
Q92841	DDX17	Probable ATP-dependent RNA helicase DDX17	650	0	0.522152
P37837	TALDO1	Transaldolase	337	0	0.522074
Q9Y295	DRG1	Developmentally-regulated GTP-binding protein 1	367	0	0.521706
O00303	EIF3F	Eukaryotic translation initiation factor 3 subunit F	357	0	0.521548
O43390	HNRNPR	Heterogeneous nuclear ribonucleoprotein R	633	0	0.521051
P05141	SLC25A5	ADP/ATP translocase 2	298	0	0.520376
P49321	NASP	Nuclear autoantigenic sperm protein	788	0	0.520286
Q07020	RPL18	60S ribosomal protein L18	188	0	0.520226
P56537	EIF6	Eukaryotic translation initiation factor 6	245	0	0.51897
Q96HS1	PGAM5	Serine/threonine-protein phosphatase PGAM5, mitochondrial	289	0	0.518743
P54577	YARS	Tyrosine0tRNA ligase, cytoplasmic	528	0	0.518624
Q12788	TBL3	Transducin beta-like protein 3	808	0	0.518566
P31942	HNRNPH3	Heterogeneous nuclear ribonucleoprotein H3	346	0	0.518397
P52209	PGD	6-phosphogluconate dehydrogenase, decarboxylating	483	0	0.518131
P36578	RPL4	60S ribosomal protein L4	427	0	0.517694
P84103	SRSF3	Serine/arginine-rich splicing factor 3	164	0	0.51716
P40925	MDH1	Malate dehydrogenase, cytoplasmic	334	0	0.517022
Q99497	PARK7	Protein DJ-1	189	0	0.516817
P62888	RPL30	60S ribosomal protein L30	115	0	0.516537
Q15717	ELAVL1	ELAV-like protein 1	326	0	0.516195
P05386	RPLP1	60S acidic ribosomal protein P1	114	0	0.515713
P24534	EEF1B2	Elongation factor 1-beta	225	0	0.515689
P62854	RPS26	40S ribosomal protein S26	115	0	0.51567
Q13347	EIF3I	Eukaryotic translation initiation factor 3 subunit I	325	0	0.515611
P61978	HNRNPK	Heterogeneous nuclear ribonucleoprotein K	463	0	0.515607
P23381	WARS	Tryptophan0tRNA ligase, cytoplasmic	471	0	0.514981
O76094	SRP72	Signal recognition particle 72 kDa protein	671	0	0.514923
P31146	CORO1A	Coronin-1A	461	0	0.514784
Q15369	TCEB1	Transcription elongation factor B polypeptide 1	112	0	0.514328
P41250	GARS	Glycine0tRNA ligase	739	0	0.51412
P05387	RPLP2	60S acidic ribosomal protein P2	115	0	0.513749
P38646	HSPA9	Stress-70 protein, mitochondrial	679	0	0.513047
P20618	PSMB1	Proteasome subunit beta type-1	241	0	0.512449
P25786	PSMA1	Proteasome subunit alpha type-1	263	0	0.512375
P49247	RPIA	Ribose-5-phosphate isomerase	311	0	0.512166
Q16851	UGP2	UTP0glucose-1-phosphate uridylyltransferase	508	0	0.511837
P46776	RPL27A	60S ribosomal protein L27a	148	0	0.511095
P13639	EEF2	Elongation factor 2	858	0	0.510083
P62081	RPS7	40S ribosomal protein S7	194	0	0.509721
P20700	LMNB1	Lamin-B1	586	0	0.509651
P60174	TPI1	Triosephosphate isomerase	286	0	0.509596
P18124	RPL7	60S ribosomal protein L7	248	0	0.509052
P09104	ENO2	Gamma-enolase	434	0	0.508964
P18621	RPL17	60S ribosomal protein L17	184	0	0.508877
O14818	PSMA7	Proteasome subunit alpha type-7	248	0	0.508829
P32969	RPL9	60S ribosomal protein L9	192	0	0.508331
Q02543	RPL18A	60S ribosomal protein L18a	176	0	0.508072
Q13435	SF3B2	Splicing factor 3B subunit 2	895	0	0.50763
P51991	HNRNPA3	Heterogeneous nuclear ribonucleoprotein A3	378	0	0.506792
P62913	RPL11	60S ribosomal protein L11	178	0	0.506764
Q13242	SRSF9	Serine/arginine-rich splicing factor 9	221	0	0.506539
P18077	RPL35A	60S ribosomal protein L35a	110	0	0.506462
Q9UQ80	PA2G4	Proliferation-associated protein 2G4	394	0	0.506445
P26641	EEF1G	Elongation factor 1-gamma	437	0	0.505987
O00139	KIF2A	Kinesin-like protein KIF2A	706	0	0.505904
P62136	PPP1CA	Serine/threonine-protein phosphatase PP1-alpha catalytic subunit	330	0	0.505757
P40429	RPL13A	60S ribosomal protein L13a	203	0	0.50566
P62249	RPS16	40S ribosomal protein S16	146	0	0.505476
P62750	RPL23A	60S ribosomal protein L23a	156	0	0.505164
P84098	RPL19	60S ribosomal protein L19	196	0	0.504931
Q02880	TOP2B	DNA topoisomerase 2-beta	1626	0	0.504769
P26373	RPL13	60S ribosomal protein L13	211	0	0.504236
P61254	RPL26	60S ribosomal protein L26	145	0	0.503843
P52597	HNRNPF	Heterogeneous nuclear ribonucleoprotein F	415	0	0.503809
P61353	RPL27	60S ribosomal protein L27	136	0	0.503605
P27635	RPL10	60S ribosomal protein L10	214	0	0.503405
P39023	RPL3	60S ribosomal protein L3	403	0	0.503387
P07195	LDHB	L-lactate dehydrogenase B chain	334	0	0.50334
Q12931	TRAP1	Heat shock protein 75 kDa, mitochondrial	704	0	0.503061
P50914	RPL14	60S ribosomal protein L14	215	0	0.502943
Q9Y5B9	SUPT16H	FACT complex subunit SPT16	1047	0	0.501977
P62753	RPS6	40S ribosomal protein S6	249	0	0.501953
P62847	RPS24	40S ribosomal protein S24	133	0	0.501712
Q13595	TRA2A	Transformer-2 protein homolog alpha	282	0	0.500956
P62917	RPL8	60S ribosomal protein L8	257	0	0.500934
P06733	ENO1	Alpha-enolase	434	0	0.500045
P62424	RPL7A	60S ribosomal protein L7a	266	0	0.499697
P62266	RPS23	40S ribosomal protein S23	143	0	0.499641
P00338	LDHA	L-lactate dehydrogenase A chain	332	0	0.499256
P13693	TPT1	Translationally-controlled tumor protein	172	0	0.498804
P49720	PSMB3	Proteasome subunit beta type-3	205	0	0.498766
P61923	COPZ1	Coatomer subunit zeta-1	177	0	0.498721
P46779	RPL28	60S ribosomal protein L28	137	0	0.49823
P00558	PGK1	Phosphoglycerate kinase 1	417	0	0.49732
P62244	RPS15A	40S ribosomal protein S15a	130	0	0.496485
O76021	RSL1D1	Ribosomal L1 domain-containing protein 1	490	0	0.496427
P25398	RPS12	40S ribosomal protein S12	132	0	0.496045
P62829	RPL23	60S ribosomal protein L23	140	0	0.495864
P15121	AKR1B1	Aldose reductase	316	0	0.495454
P05388	RPLP0	60S acidic ribosomal protein P0	317	0	0.494978
P29692	EEF1D	Elongation factor 1-delta	281	0	0.494921
P31483	TIA1	Nucleolysin TIA-1 isoform p40	386	0	0.494848
P62280	RPS11	40S ribosomal protein S11	158	0	0.494838
P46777	RPL5	60S ribosomal protein L5	297	0	0.494564
Q13151	HNRNPA0	Heterogeneous nuclear ribonucleoprotein A0	305	0	0.494362
P63244	GNB2L1	Guanine nucleotide-binding protein subunit beta-2-like 1	317	0	0.493921
P23396	RPS3	40S ribosomal protein S3	243	0	0.493841
P46781	RPS9	40S ribosomal protein S9	194	0	0.493503
O15355	PPM1G	Protein phosphatase 1G	546	0	0.493408
P61247	RPS3A	40S ribosomal protein S3a	264	0	0.493047
P49721	PSMB2	Proteasome subunit beta type-2	201	0	0.492995
P42677	RPS27	40S ribosomal protein S27	84	0	0.492616
P46782	RPS5	40S ribosomal protein S5	204	0	0.492075
P61513	RPL37A	60S ribosomal protein L37a	92	0	0.49161
P62269	RPS18	40S ribosomal protein S18	152	0	0.491445
P62701	RPS4X	40S ribosomal protein S4, X isoform	263	0	0.491055
Q9UKD2	MRTO4	mRNA turnover protein 4 homolog	239	0	0.491009
P49756	RBM25	RNA-binding protein 25	843	0	0.490876
P15531	NME1	Nucleoside DIPhosphate kinase A	152	0	0.490366
Q9Y266	NUDC	Nuclear migration protein nudC	331	0	0.490197
P15880	RPS2	40S ribosomal protein S2	293	0	0.489604
P25787	PSMA2	Proteasome subunit alpha type-2	234	0	0.489097
P30050	RPL12	60S ribosomal protein L12	165	0	0.488906
P22392	NME2	Nucleoside DIPhosphate kinase B	152	0	0.488845
P62906	RPL10A	60S ribosomal protein L10a	217	0	0.488577
Q08945	SSRP1	FACT complex subunit SSRP1	709	0	0.48847
P62241	RPS8	40S ribosomal protein S8	208	0	0.487468
Q16891	IMMT	Mitochondrial inner membrane protein	758	0	0.486945
P60842	EIF4A1	Eukaryotic initiation factor 4A-I	406	0	0.486737
Q9NV31	IMP3	U3 small nucleolar ribonucleoprotein protein IMP3	184	0	0.486515
P62841	RPS15	40S ribosomal protein S15	145	0	0.486337
P46783	RPS10	40S ribosomal protein S10	165	0	0.486088
P39019	RPS19	40S ribosomal protein S19	145	0	0.485785
P52272	HNRNPM	Heterogeneous nuclear ribonucleoprotein M	730	0	0.485597
P83731	RPL24	60S ribosomal protein L24	157	0	0.485284
Q9BXP5	SRRT	Serrate RNA effector molecule homolog	876	0	0.483817
O15067	PFAS	Phosphoribosylformylglycinamidine synthase	1338	0	0.48358
Q969X5	ERGIC1	Endoplasmic reticulum-Golgi intermediate compartment protein 1	290	0	0.482433
P04075	ALDOA	Fructose-bisphosphate aldolase A	364	0	0.481731
P08708	RPS17	40S ribosomal protein S17	135	0	0.480416
P11388	TOP2A	DNA topoisomerase 2-alpha	1531	0	0.479786
Q9NZ01	TECR	Trans-2,3-enoyl-CoA reductase	308	0	0.479713
P84090	ERH	Enhancer of rudimentary homolog	104	0	0.479287
Q9Y617	PSAT1	Phosphoserine aminotransferase	370	0	0.478877
P62851	RPS25	40S ribosomal protein S25	125	0	0.478418
P09874	PARP1	Poly [ADP-ribose] polymerase 1	1014	0	0.476458
P60866	RPS20	40S ribosomal protein S20	119	0	0.475257
Q9Y3F4	STRAP	Serine-threonine kinase receptor-associated protein	350	0	0.475051
Q1KMD3	HNRNPUL2	Heterogeneous nuclear ribonucleoprotein U-like protein 2	747	0	0.474565
P62263	RPS14	40S ribosomal protein S14	151	0	0.474155
P62277	RPS13	40S ribosomal protein S13	151	0	0.473695	BioGRID
P61086	UBE2K	Ubiquitin-conjugating enzyme E2 K	200	0	0.473252
P28072	PSMB6	Proteasome subunit beta type-6	239	0	0.473109
Q9UBQ5	EIF3K	Eukaryotic translation initiation factor 3 subunit K	218	0	0.472631
P42167	TMPO	Lamina-associated polypeptide 2, isoforms beta/gamma	454	0	0.47217
P42166	TMPO	Lamina-associated polypeptide 2, isoform alpha	694	0	0.47217
Q9NRN7	AASDHPPT	L-aminoaDIPate-semialdehyde dehydrogenase-phosphopantetheinyl transferase	309	0	0.47115
P34897	SHMT2	Serine hydroxymethyltransferase, mitochondrial	504	0	0.470292
Q12906	ILF3	Interleukin enhancer-binding factor 3	894	0	0.470177
P43243	MATR3	Matrin-3	847	0	0.469401
P28074	PSMB5	Proteasome subunit beta type-5	263	0	0.46864
P08865	RPSA	40S ribosomal protein SA	295	0	0.468606
Q13422	IKZF1	DNA-binding protein Ikaros	519	0	0.468445
O60832	DKC1	H/ACA ribonucleoprotein complex subunit 4	514	0	0.468375
P31943	HNRNPH1	Heterogeneous nuclear ribonucleoprotein H	449	0	0.468207
Q9GZZ1	NAA50	N-alpha-acetyltransferase 50	169	0	0.467707
P63173	RPL38	60S ribosomal protein L38	70	0	0.467516
Q99873	PRMT1	Protein arginine N-methyltransferase 1	361	0	0.465155
Q13257	MAD2L1	Mitotic spindle assembly checkpoint protein MAD2A	205	0	0.463243
Q96EP5	DAZAP1	DAZ-associated protein 1	407	0	0.459058
Q9BUJ2	HNRNPUL1	Heterogeneous nuclear ribonucleoprotein U-like protein 1	856	0	0.457378
Q92945	KHSRP	Far upstream element-binding protein 2	711	0	0.449512
Q13243	SRSF5	Serine/arginine-rich splicing factor 5	272	0	0.448339
P06400	RB1	Retinoblastoma-associated protein	928	0	0.44588
P19474	TRIM21	E3 ubiquitin-protein ligase TRIM21	475	0	0.444035
P38159	RBMX	RNA-binding motif protein, X chromosome	391	0	0.443607
Q9Y2W1	THRAP3	Thyroid hormone receptor-associated protein 3	955	0	0.442831
Q9H0S4	DDX47	Probable ATP-dependent RNA helicase DDX47	455	0	0.440262
Q9H0D6	XRN2	5_-3_ exoribonuclease 2	950	0	0.437935
P08670	VIM	Vimentin	466	0	0.436878
P33316	DUT	Deoxyuridine 5_-triphosphate nucleotidohydrolase, mitochondrial	252	0	0.426698
Q13310	PABPC4	Polyadenylate-binding protein 4	644	0	0.424108
P04792	HSPB1	Heat shock protein beta-1	205	0	0.417876
Q03701	CEBPZ	CCAAT/enhancer-binding protein zeta	1054	0	0.416339
P55265	ADAR	Double-stranded RNA-specific adenosine deaminase	1226	0	0.416215
Q9BQ39	DDX50	ATP-dependent RNA helicase DDX50	737	0	0.414924
Q92804	TAF15	TATA-binding protein-associated factor 2N	592	0	0.407265
O00541	PES1	Pescadillo homolog	588	0	0.400978
O00571	DDX3X	ATP-dependent RNA helicase DDX3X	662	0	0.398744
Q15637	SF1	Splicing factor 1	639	0	0.397781
Q9Y3T9	NOC2L	Nucleolar complex protein 2 homolog	749	0	0.391067
O60264	SMARCA5	SWI/SNF-related matrix-associated actin-dependent regulator of chromatin subfamily A member 5	1052	0	0.390002
P35637	FUS	RNA-binding protein FUS	526	0	0.387566
P17844	DDX5	Probable ATP-dependent RNA helicase DDX5	614	0	0.370789
Q9NR30	DDX21	Nucleolar RNA helicase 2	783	0	0.302001
P05120	SERPINB2	Plasminogen activator inhibitor 2	415	0	0.274244

## Sheet: HDAC7
UNIPROT ACC.	GENE SYMBOL	DESCRIPTION	PROT LENGTH (AA)	SAINT SCORE	I-DIRT RATIO	LITERATURE/ DATABASE EVIDENCE
Q8WUI4	HDAC7	Histone deacetylase 7	952	1	0.999319	N/A
SAINT specific/IDIRT non-specific
Q9Y618	NCOR2	Nuclear receptor corepressor 2	2525	1	0.53513	BioGRID
O60907	TBL1X	F-box-like/WD repeat-containing protein TBL1X	577	1	0.522887
P63104	YWHAZ	14-3-3 protein zeta/delta	245	1	0.501038	MINT
O75376	NCOR1	Nuclear receptor corepressor 1	2440	1	0.471365	BioGRID
P31946	YWHAB	14-3-3 protein beta/alpha	246	1	0.46769
O15379	HDAC3	Histone deacetylase 3	428	1	0.46049	HPRD
P62258	YWHAE	14-3-3 protein epsilon	255	1	0.431287	BioGRID
Q9BZK7	TBL1XR1	F-box-like/WD repeat-containing protein TBL1XR1	514	1	0.417114
P61981	YWHAG	14-3-3 protein gamma	247	1	0.405891	HPRD
P27348	YWHAQ	14-3-3 protein theta	245	1	0.379675	HPRD
Q04917	YWHAH	14-3-3 protein eta	246	1	0.331259	BioGRID
I-DIRT specific/SAINT non-specific
Q06413	MEF2C	Myocyte-specific enhancer factor 2C	473	0.37	0.82647	BioGRID
Q9NP55	BPIFA1	BPI fold-containing family A member 1	256	0.32	0.997006
P05161	ISG15	Ubiquitin-like protein ISG15	165	0.11	0.996942
P68871	HBB	Hemoglobin subunit beta	147	0	0.99961
P27169	PON1	Serum paraoxonase/arylesterase 1	355	0	0.999366
P05109	S100A8	Protein S100-A8	93	0	0.999217
P04196	HRG	Histidine-rich glycoprotein	525	0	0.999106
P61626	LYZ	Lysozyme C	148	0	0.998931
P81605	DCD	Dermcidin	110	0	0.998895
P25311	AZGP1	Zinc-alpha-2-glycoprotein	298	0	0.998853
Q5D862	FLG2	Filaggrin-2	2391	0	0.998167
P12273	PIP	Prolactin-inducible protein	146	0	0.997936
P01008	SERPINC1	Antithrombin-III	464	0	0.997438
Q96DA0	ZG16B	Zymogen granule protein 16 homolog B	208	0	0.997346
P01876	IGHA1	Ig alpha-1 chain C region	353	0	0.99659
Q02413	DSG1	Desmoglein-1	1049	0	0.99606
P13671	C6	Complement component C6	934	0	0.996022
P05089	ARG1	Arginase-1	322	0	0.995641
P01024	C3	Complement C3	1663	0	0.995466
P14923	JUP	Junction plakoglobin	745	0	0.994347
Q9NZT1	CALML5	Calmodulin-like protein 5	146	0	0.994096
P02790	HPX	Hemopexin	462	0	0.993968
P15924	DSP	Desmoplakin	2871	0	0.993784
P0C0L4	C4A	Complement C4-A	1744	0	0.993132
Q13867	BLMH	Bleomycin hydrolase	455	0	0.99049
P31151	S100A7	Protein S100-A7	101	0	0.987561
Q86YZ3	HRNR	Hornerin	2850	0	0.984775
Q13835	PKP1	Plakophilin-1	747	0	0.980908
Q92616	GCN1L1	Translational activator GCN1	2671	0	0.980532
P09382	LGALS1	Galectin-1	135	0	0.937503
P07339	CTSD	Cathepsin D	412	0	0.8
Non-specific
P30153	PPP2R1A	Serine/threonine-protein phosphatase 2A 65 kDa regulatory subunit A alpha isoform	589	0	0.658081
P04040	CAT	Catalase	527	0	0.786421
P31948	STIP1	Stress-induced-phosphoprotein 1	543	0	0.777922
Q14240	EIF4A2	Eukaryotic initiation factor 4A-II	407	0	0.760239
P24390	KDELR1	ER lumen protein retaining receptor 1	212	0	0.752371
Q01469	FABP5	Fatty acid-binding protein, epidermal	135	0	0.751453
P68366	TUBA4A	Tubulin alpha-4A chain	448	0	0.737922
P51784	USP11	Ubiquitin carboxyl-terminal hydrolase 11	963	0.01	0.71754
Q13268	DHRS2	Dehydrogenase/reductase SDR family member 2	258	0	0.714781
O00299	CLIC1	Chloride intracellular channel protein 1	241	0	0.712436
P30044	PRDX5	Peroxiredoxin-5, mitochondrial	214	0	0.707247
Q9ULA0	DNPEP	Aspartyl aminopeptidase	475	0	0.700984
P15153	RAC2	Ras-related C3 botulinum toxin substrate 2	192	0	0.697948
P04899	GNAI2	Guanine nucleotide-binding protein G(i) subunit alpha-2	355	0	0.696145
P27824	CANX	Calnexin	592	0	0.693414
P62979	RPS27A	Ubiquitin-40S ribosomal protein S27a	156	0	0.691987
O43592	XPOT	Exportin-T	962	0	0.691868
P08107	HSPA1A	Heat shock 70 kDa protein 1A/1B	641	0	0.69154
P42229	STAT5A	Signal transducer and activator of transcription 5A	794	0	0.690648
O00232	PSMD12	26S proteasome non-ATPase regulatory subunit 12	456	0	0.689932
Q86VP6	CAND1	Cullin-associated NEDD8-dissociated protein 1	1230	0	0.684173
P23246	SFPQ	Splicing factor, proline- and glutamine-rich	707	0	0.679724
Q15233	NONO	Non-POU domain-containing octamer-binding protein	471	0	0.678563
Q15008	PSMD6	26S proteasome non-ATPase regulatory subunit 6	389	0.12	0.677405
Q9UMS4	PRPF19	Pre-mRNA-processing factor 19	504	0	0.669875
P49588	AARS	Alanine0tRNA ligase, cytoplasmic	968	0	0.667556
P78527	PRKDC	DNA-dependent protein kinase catalytic subunit	4128	0	0.666829
P27695	APEX1	DNA-(apurinic or apyrimidinic site) lyase	318	0	0.666223
P61224	RAP1B	Ras-related protein Rap-1b	184	0	0.662964
P52566	ARHGDIB	Rho GDP-dissociation inhibitor 2	201	0	0.659939
P22314	UBA1	Ubiquitin-like modifier-activating enzyme 1	1058	0	0.659467
Q15437	SEC23B	Protein transport protein Sec23B	767	0	0.65946
P09622	DLD	Dihydrolipoyl dehydrogenase, mitochondrial	509	0	0.654791
Q13838	DDX39B	Spliceosome RNA helicase DDX39B	428	0	0.654191
P27797	CALR	Calreticulin	417	0	0.654082
P07237	P4HB	Protein disulfide-isomerase	508	0	0.65348
Q6P2Q9	PRPF8	Pre-mRNA-processing-splicing factor 8	2335	0	0.652132
P41252	IARS	Isoleucine0tRNA ligase, cytoplasmic	1262	0	0.651469
O75396	SEC22B	Vesicle-trafficking protein SEC22b	215	0	0.651078
P53621	COPA	Coatomer subunit alpha	1224	0	0.650221
P17980	PSMC3	26S protease regulatory subunit 6A	439	0	0.645574
P55072	VCP	Transitional endoplasmic reticulum ATPase	806	0	0.6441
P35579	MYH9	Myosin-9	1960	0	0.643778
Q15393	SF3B3	Splicing factor 3B subunit 3	1217	0	0.643766
P51571	SSR4	Translocon-associated protein subunit delta	173	0	0.643271
Q15436	SEC23A	Protein transport protein Sec23A	765	0	0.641175
O75367	H2AFY	Core histone macro-H2A.1	372	0	0.641077
P61106	RAB14	Ras-related protein Rab-14	215	0	0.640297
P23284	PPIB	Peptidyl-prolyl cis-trans isomerase B	216	0	0.638626
P53396	ACLY	ATP-citrate synthase	1101	0	0.637258
P26038	MSN	Moesin	577	0	0.637069
P31146	CORO1A	Coronin-1A	461	0	0.636317
P50395	GDI2	Rab GDP dissociation inhibitor beta	445	0	0.636268
O43684	BUB3	Mitotic checkpoint protein BUB3	328	0	0.635496
P60953	CDC42	Cell division control protein 42 homolog	191	0	0.63433
O75643	SNRNP200	U5 small nuclear ribonucleoprotein 200 kDa helicase	2136	0	0.633929
P14618	PKM2	Pyruvate kinase isozymes M1/M2	531	0	0.633594
P45974	USP5	Ubiquitin carboxyl-terminal hydrolase 5	858	0	0.633284
Q16555	DPYSL2	Dihydropyrimidinase-related protein 2	572	0	0.63223
Q96G03	PGM2	Phosphoglucomutase-2	612	0	0.632103
Q02880	TOP2B	DNA topoisomerase 2-beta	1626	0	0.631395
Q15029	EFTUD2	116 kDa U5 small nuclear ribonucleoprotein component	972	0	0.628949
P51148	RAB5C	Ras-related protein Rab-5C	216	0	0.628786
P07355	ANXA2	Annexin A2	339	0	0.628472
P13804	ETFA	Electron transfer flavoprotein subunit alpha, mitochondrial	333	0	0.628356
Q15286	RAB35	Ras-related protein Rab-35	201	0	0.627632
Q13547	HDAC1	Histone deacetylase 1	482	0	0.627549
Q00839	HNRNPU	Heterogeneous nuclear ribonucleoprotein U	825	0	0.627365
P18085	ARF4	ADP-ribosylation factor 4	180	0	0.627132
Q9ULC4	MCTS1	Malignant T cell-amplified sequence 1	181	0	0.625998
P53618	COPB1	Coatomer subunit beta	953	0	0.624285
P11413	G6PD	Glucose-6-phosphate 1-dehydrogenase	515	0	0.623414
Q9UHD8	SEPT9	Septin-9	586	0.19	0.623225
P30041	PRDX6	Peroxiredoxin-6	224	0	0.622819
Q99460	PSMD1	26S proteasome non-ATPase regulatory subunit 1	953	0	0.622765
Q9UL46	PSME2	Proteasome activator complex subunit 2	239	0	0.621789
P55795	HNRNPH2	Heterogeneous nuclear ribonucleoprotein H2	449	0	0.621653
Q13263	TRIM28	Transcription intermediary factor 1-beta	835	0	0.621409
P22695	UQCRC2	Cytochrome b-c1 complex subunit 2, mitochondrial	453	0	0.620761
Q16630	CPSF6	Cleavage and polyadenylation specificity factor subunit 6	551	0	0.619865
Q04837	SSBP1	Single-stranded DNA-binding protein, mitochondrial	148	0	0.618343
P45880	VDAC2	Voltage-dependent anion-selective channel protein 2	294	0	0.618125
Q14103	HNRNPD	Heterogeneous nuclear ribonucleoprotein D0	355	0	0.617885
P07737	PFN1	Profilin-1	140	0	0.617856
P00367	GLUD1	Glutamate dehydrogenase 1, mitochondrial	558	0	0.617115
Q14141	SEPT6	Septin-6	434	0.04	0.616061
O14980	XPO1	Exportin-1	1071	0	0.615656
P49591	SARS	Serine0tRNA ligase, cytoplasmic	514	0	0.615419
P31150	GDI1	Rab GDP dissociation inhibitor alpha	447	0	0.614186
P00505	GOT2	Aspartate aminotransferase, mitochondrial	430	0	0.613909
P63167	DYNLL1	Dynein light chain 1, cytoplasmic	89	0	0.613694
P84095	RHOG	Rho-related GTP-binding protein RhoG	191	0	0.613081
Q01081	U2AF1	Splicing factor U2AF 35 kDa subunit	240	0	0.610949
P23528	CFL1	Cofilin-1	166	0	0.61093
Q00325	SLC25A3	Phosphate carrier protein, mitochondrial	362	0	0.609303
P07910	HNRNPC	Heterogeneous nuclear ribonucleoproteins C1/C2	306	0	0.608923
Q15366	PCBP2	Poly(rC)-binding protein 2	365	0	0.608557
P62136	PPP1CA	Serine/threonine-protein phosphatase PP1-alpha catalytic subunit	330	0	0.607482
P09651	HNRNPA1	Heterogeneous nuclear ribonucleoprotein A1	372	0	0.606636
P07814	EPRS	Bifunctional glutamate/proline0tRNA ligase	1512	0	0.606043
P48047	ATP5O	ATP synthase subunit O, mitochondrial	213	0	0.605727
P53999	SUB1	Activated RNA polymerase II transcriptional coactivator p15	127	0	0.604739
Q9Y5L0	TNPO3	Transportin-3	923	0	0.604532
P30048	PRDX3	Thioredoxin-dependent peroxide reductase, mitochondrial	256	0	0.604379
P38919	EIF4A3	Eukaryotic initiation factor 4A-III	411	0	0.604204
P13010	XRCC5	X-ray repair cross-complementing protein 5	732	0	0.603733
P06748	NPM1	Nucleophosmin	294	0	0.602255
Q13011	ECH1	Delta(3,5)-Delta(2,4)-dienoyl-CoA isomerase, mitochondrial	328	0	0.601662
Q9Y3I0	C22orf28	tRNA-splicing ligase RtcB homolog	505	0	0.600934
P07900	HSP90AA1	Heat shock protein HSP 90-alpha	732	0	0.600709
P11142	HSPA8	Heat shock cognate 71 kDa protein	646	0	0.600306
P06576	ATP5B	ATP synthase subunit beta, mitochondrial	529	0	0.599793
P61204	ARF3	ADP-ribosylation factor 3	181	0	0.599004
P14625	HSP90B1	Endoplasmin	803	0	0.598095
Q99714	HSD17B10	3-hydroxyacyl-CoA dehydrogenase type-2	261	0	0.597969
P04844	RPN2	Dolichyl-DIPhosphooligosaccharide0protein glycosyltransferase subunit 2	631	0	0.59768
Q9H0U4	RAB1B	Ras-related protein Rab-1B	201	0	0.597327
P55809	OXCT1	Succinyl-CoA:3-ketoacid-coenzyme A transferase 1, mitochondrial	520	0	0.596883
O43143	DHX15	Putative pre-mRNA-splicing factor ATP-dependent RNA helicase DHX15	795	0	0.596471
P63000	RAC1	Ras-related C3 botulinum toxin substrate 1	192	0.03	0.594699
P56134	ATP5J2	ATP synthase subunit f, mitochondrial	94	0	0.594523
O15145	ARPC3	Actin-related protein 2/3 complex subunit 3	178	0	0.594449
O43707	ACTN4	Alpha-actinin-4	911	0	0.59432	BioGRID
O75533	SF3B1	Splicing factor 3B subunit 1	1304	0	0.593397
Q14739	LBR	Lamin-B receptor	615	0	0.592912
Q9Y265	RUVBL1	RuvB-like 1	456	0	0.592329
Q9NTJ3	SMC4	Structural maintenance of chromosomes protein 4	1288	0	0.592289
P36542	ATP5C1	ATP synthase subunit gamma, mitochondrial	298	0	0.591835
P04843	RPN1	Dolichyl-DIPhosphooligosaccharide0protein glycosyltransferase subunit 1	607	0	0.591512
P11021	HSPA5	78 kDa glucose-regulated protein	654	0	0.591275
O75964	ATP5L	ATP synthase subunit g, mitochondrial	103	0	0.590898
Q8N163	KIAA1967	Protein KIAA1967	923	0.14	0.589971
P25705	ATP5A1	ATP synthase subunit alpha, mitochondrial	553	0	0.589886
Q96CN7	ISOC1	Isochorismatase domain-containing protein 1	298	0	0.589849
P13796	LCP1	Plastin-2	627	0	0.589506
Q00610	CLTC	Clathrin heavy chain 1	1675	0	0.589258
P62805	HIST1H4A	Histone H4	103	0	0.589213
P38646	HSPA9	Stress-70 protein, mitochondrial	679	0	0.589188
P52907	CAPZA1	F-actin-capping protein subunit alpha-1	286	0	0.589148
P84103	SRSF3	Serine/arginine-rich splicing factor 3	164	0	0.588742
P60660	MYL6	Myosin light polypeptide 6	151	0	0.588507
Q09028	RBBP4	Histone-binding protein RBBP4	425	0	0.588288
Q08211	DHX9	ATP-dependent RNA helicase A	1270	0	0.587843
P60709	ACTB	Actin, cytoplasmic 1	375	0	0.587291
P49411	TUFM	Elongation factor Tu, mitochondrial	452	0	0.587054
Q9HAV4	XPO5	Exportin-5	1204	0	0.586805
Q12905	ILF2	Interleukin enhancer-binding factor 2	390	0	0.58676
P09972	ALDOC	Fructose-bisphosphate aldolase C	364	0	0.586509
P48643	CCT5	T-complex protein 1 subunit epsilon	541	0	0.586448
Q14697	GANAB	Neutral alpha-glucosidase AB	944	0	0.58578
Q08J23	NSUN2	tRNA (cytosine(34)-C(5))-methyltransferase	767	0	0.585155
P62333	PSMC6	26S protease regulatory subunit 10B	389	0	0.58505
Q14839	CHD4	Chromodomain-helicase-DNA-binding protein 4	1912	0	0.584609
P34932	HSPA4	Heat shock 70 kDa protein 4	840	0	0.584569
P33993	MCM7	DNA replication licensing factor MCM7	719	0	0.58435
P22626	HNRNPA2B1	Heterogeneous nuclear ribonucleoproteins A2/B1	353	0	0.584099
P61970	NUTF2	Nuclear transport factor 2	127	0	0.583942
O00148	DDX39A	ATP-dependent RNA helicase DDX39A	427	0	0.583482
P40227	CCT6A	T-complex protein 1 subunit zeta	531	0	0.583471
Q15185	PTGES3	Prostaglandin E synthase 3	160	0	0.582882
P22061	PCMT1	Protein-L-isoaspartate(D-aspartate) O-methyltransferase	227	0	0.582655
P50570	DNM2	Dynamin-2	870	0	0.582623
Q9Y230	RUVBL2	RuvB-like 2	463	0	0.582548
Q9P258	RCC2	Protein RCC2	522	0	0.580918
P43686	PSMC4	26S protease regulatory subunit 6B	418	0	0.580646
P11586	MTHFD1	C-1-tetrahydrofolate synthase, cytoplasmic	935	0	0.580199
B0I1T2	MYO1G	Myosin-Ig	1018	0	0.580045
Q99832	CCT7	T-complex protein 1 subunit eta	543	0	0.57945
P10768	ESD	S-formylglutathione hydrolase	282	0.17	0.579216
P49368	CCT3	T-complex protein 1 subunit gamma	545	0	0.57909
P47756	CAPZB	F-actin-capping protein subunit beta	277	0	0.578885
P04406	GAPDH	Glyceraldehyde-3-phosphate dehydrogenase	335	0	0.578534
O95831	AIFM1	Apoptosis-inducing factor 1, mitochondrial	613	0	0.577445
P62304	SNRPE	Small nuclear ribonucleoprotein E	92	0	0.576714
P30520	ADSS	Adenylosuccinate synthetase isozyme 2	456	0	0.576662
P21333	FLNA	Filamin-A	2647	0	0.574948
Q02978	SLC25A11	Mitochondrial 2-oxoglutarate/malate carrier protein	314	0	0.573948
P29401	TKT	Transketolase	623	0	0.573513
P39656	DDOST	Dolichyl-DIPhosphooligosaccharide0protein glycosyltransferase 48 kDa subunit	456	0	0.573446
P62314	SNRPD1	Small nuclear ribonucleoprotein Sm D1	119	0	0.573283
Q9NVI7	ATAD3A	ATPase family AAA domain-containing protein 3A	634	0	0.573021
Q9H0D6	XRN2	5_-3_ exoribonuclease 2	950	0	0.572277
P40926	MDH2	Malate dehydrogenase, mitochondrial	338	0	0.571768
P16401	HIST1H1B	Histone H1.5	226	0	0.570037
P55060	CSE1L	Exportin-2	971	0	0.569413
Q9UJZ1	STOML2	Stomatin-like protein 2	356	0	0.568638
P23526	AHCY	Adenosylhomocysteinase	432	0	0.568334
P10599	TXN	Thioredoxin	105	0	0.56773
P68431	HIST1H3A	Histone H3.1	136	0	0.566238
P54577	YARS	Tyrosine0tRNA ligase, cytoplasmic	528	0	0.565834
P60900	PSMA6	Proteasome subunit alpha type-6	246	0	0.565808
P00403	MT-CO2	Cytochrome c oxidase subunit 2	227	0	0.565532
P25789	PSMA4	Proteasome subunit alpha type-4	261	0	0.565315
Q99829	CPNE1	Copine-1	537	0	0.564921
Q14683	SMC1A	Structural maintenance of chromosomes protein 1A	1233	0	0.564834
P17987	TCP1	T-complex protein 1 subunit alpha	556	0	0.564777
P25788	PSMA3	Proteasome subunit alpha type-3	255	0	0.564138
P49736	MCM2	DNA replication licensing factor MCM2	904	0	0.563998
P00492	HPRT1	Hypoxanthine-guanine phosphoribosyltransferase	218	0	0.563449
P08238	HSP90AB1	Heat shock protein HSP 90-beta	724	0	0.563169
Q14974	KPNB1	Importin subunit beta-1	876	0	0.562415
P12004	PCNA	Proliferating cell nuclear antigen	261	0	0.562383
Q93077	HIST1H2AC	Histone H2A type 1-C	130	0	0.561566
P33991	MCM4	DNA replication licensing factor MCM4	863	0	0.56135
P31939	ATIC	Bifunctional purine biosynthesis protein PURH	592	0	0.560665
P32119	PRDX2	Peroxiredoxin-2	198	0	0.55991
P14866	HNRNPL	Heterogeneous nuclear ribonucleoprotein L	589	0	0.559735
P41250	GARS	Glycine0tRNA ligase	739	0	0.559698
P62826	RAN	GTP-binding nuclear protein Ran	216	0	0.559618
P25787	PSMA2	Proteasome subunit alpha type-2	234	0	0.559383
P52209	PGD	6-phosphogluconate dehydrogenase, decarboxylating	483	0	0.558799
Q9NY12	GAR1	H/ACA ribonucleoprotein complex subunit 1	217	0	0.557544
P10809	HSPD1	60 kDa heat shock protein, mitochondrial	573	0	0.557499
P30086	PEBP1	Phosphatidylethanolamine-binding protein 1	187	0	0.557472
P78371	CCT2	T-complex protein 1 subunit beta	535	0	0.557087
Q9H3K6	BOLA2	BolA-like protein 2	86	0	0.55706
P60842	EIF4A1	Eukaryotic initiation factor 4A-I	406	0	0.556888
P63241	EIF5A	Eukaryotic translation initiation factor 5A-1	154	0	0.555627
O43175	PHGDH	D-3-phosphoglycerate dehydrogenase	533	0	0.555603
Q07955	SRSF1	Serine/arginine-rich splicing factor 1	248	0	0.555283
Q92841	DDX17	Probable ATP-dependent RNA helicase DDX17	650	0	0.554592
P35232	PHB	Prohibitin	272	0	0.554553
Q13363	CTBP1	C-terminal-binding protein 1	440	0.41	0.554278
P62937	PPIA	Peptidyl-prolyl cis-trans isomerase A	165	0	0.554269
P50991	CCT4	T-complex protein 1 subunit delta	539	0	0.553621
Q16181	SEPT7	Septin-7	437	0	0.552946
P09104	ENO2	Gamma-enolase	434	0	0.552907
P42704	LRPPRC	Leucine-rich PPR motif-containing protein, mitochondrial	1394	0	0.551131
Q13162	PRDX4	Peroxiredoxin-4	271	0	0.550733
P21796	VDAC1	Voltage-dependent anion-selective channel protein 1	283	0	0.549465
P25786	PSMA1	Proteasome subunit alpha type-1	263	0	0.549394
P31942	HNRNPH3	Heterogeneous nuclear ribonucleoprotein H3	346	0	0.549043
P50990	CCT8	T-complex protein 1 subunit theta	548	0	0.5482
Q92769	HDAC2	Histone deacetylase 2	488	0	0.548088
P22102	GART	Trifunctional purine biosynthetic protein adenosine-3	1010	0	0.546772
P30566	ADSL	Adenylosuccinate lyase	484	0	0.546666
P61586	RHOA	Transforming protein RhoA	193	0	0.545788
Q92922	SMARCC1	SWI/SNF complex subunit SMARCC1	1105	0	0.545494
Q9NTK5	OLA1	Obg-like ATPase 1	396	0	0.544929
Q99623	PHB2	Prohibitin-2	299	0	0.544594
P49720	PSMB3	Proteasome subunit beta type-3	205	0	0.544166
P62316	SNRPD2	Small nuclear ribonucleoprotein Sm D2	118	0	0.544021
Q13347	EIF3I	Eukaryotic translation initiation factor 3 subunit I	325	0	0.543871
Q14258	TRIM25	E3 ubiquitin/ISG15 ligase TRIM25	630	0	0.543386
Q9BXP5	SRRT	Serrate RNA effector molecule homolog	876	0	0.542695
O00505	KPNA3	Importin subunit alpha-3	521	0	0.541531
Q96AE4	FUBP1	Far upstream element-binding protein 1	644	0	0.540174
Q06830	PRDX1	Peroxiredoxin-1	199	0	0.540082
Q14566	MCM6	DNA replication licensing factor MCM6	821	0	0.539622
Q9P0L0	VAPA	Vesicle-associated membrane protein-associated protein A	249	0	0.539103
P62995	TRA2B	Transformer-2 protein homolog beta	288	0	0.539023
Q99613	EIF3C	Eukaryotic translation initiation factor 3 subunit C	913	0	0.536883
O00567	NOP56	Nucleolar protein 56	594	0	0.53363
P52272	HNRNPM	Heterogeneous nuclear ribonucleoprotein M	730	0	0.533155
P17812	CTPS	CTP synthase 1	591	0	0.532784
P04792	HSPB1	Heat shock protein beta-1	205	0	0.532093
P26599	PTBP1	Polypyrimidine tract-binding protein 1	531	0	0.532069
P68104	EEF1A1	Elongation factor 1-alpha 1	462	0	0.531856
P26373	RPL13	60S ribosomal protein L13	211	0	0.531161
Q9Y266	NUDC	Nuclear migration protein nudC	331	0.02	0.52969
P25205	MCM3	DNA replication licensing factor MCM3	808	0	0.529025
P35268	RPL22	60S ribosomal protein L22	128	0	0.526725
P05141	SLC25A5	ADP/ATP translocase 2	298	0	0.526576
P60174	TPI1	Triosephosphate isomerase	286	0	0.526177
P34897	SHMT2	Serine hydroxymethyltransferase, mitochondrial	504	0	0.525835
P17844	DDX5	Probable ATP-dependent RNA helicase DDX5	614	0	0.525717
P84098	RPL19	60S ribosomal protein L19	196	0	0.523033
Q9Y262	EIF3L	Eukaryotic translation initiation factor 3 subunit L	564	0	0.522284
P27708	CAD	CAD protein	2225	0	0.522249
P20618	PSMB1	Proteasome subunit beta type-1	241	0	0.522191
Q01085	TIAL1	Nucleolysin TIAR	375	0	0.522149
P62888	RPL30	60S ribosomal protein L30	115	0	0.519706
Q99497	PARK7	Protein DJ-1	189	0	0.519281
O00410	IPO5	Importin-5	1097	0	0.519201
P50914	RPL14	60S ribosomal protein L14	215	0	0.518129
Q03701	CEBPZ	CCAAT/enhancer-binding protein zeta	1054	0.13	0.51771
P14324	FDPS	Farnesyl pyrophosphate synthase	419	0	0.517539
Q9BXJ9	NAA15	N-alpha-acetyltransferase 15, NatA auxiliary subunit	866	0	0.517111
P52597	HNRNPF	Heterogeneous nuclear ribonucleoprotein F	415	0	0.516895
P13639	EEF2	Elongation factor 2	858	0	0.515357
P33992	MCM5	DNA replication licensing factor MCM5	734	0	0.51516
Q15365	PCBP1	Poly(rC)-binding protein 1	356	0	0.514495
P00558	PGK1	Phosphoglycerate kinase 1	417	0	0.514349
Q9NQC3	RTN4	Reticulon-4	1192	0	0.513981
P61978	HNRNPK	Heterogeneous nuclear ribonucleoprotein K	463	0	0.51375
Q15717	ELAVL1	ELAV-like protein 1	326	0	0.512351
P37837	TALDO1	Transaldolase	337	0	0.511275
P26641	EEF1G	Elongation factor 1-gamma	437	0	0.510798
P22234	PAICS	Multifunctional protein ADE2	425	0	0.510452
P40925	MDH1	Malate dehydrogenase, cytoplasmic	334	0	0.510214
P51991	HNRNPA3	Heterogeneous nuclear ribonucleoprotein A3	378	0	0.510115
P00338	LDHA	L-lactate dehydrogenase A chain	332	0	0.510002
Q92945	KHSRP	Far upstream element-binding protein 2	711	0	0.509549
Q9UQ80	PA2G4	Proliferation-associated protein 2G4	394	0	0.509387
P40429	RPL13A	60S ribosomal protein L13a	203	0	0.508027
P08865	RPSA	40S ribosomal protein SA	295	0	0.506907
P49756	RBM25	RNA-binding protein 25	843	0	0.506781
Q07666	KHDRBS1	KH domain-containing, RNA-binding, signal transduction-associated protein 1	443	0.05	0.506567
P14174	MIF	Macrophage migration inhibitory factor	115	0	0.505982
Q9HB71	CACYBP	Calcyclin-binding protein	228	0	0.50522
P39023	RPL3	60S ribosomal protein L3	403	0	0.503032
P07437	TUBB	Tubulin beta chain	444	0	0.50235
Q14152	EIF3A	Eukaryotic translation initiation factor 3 subunit A	1382	0	0.500649
P04150	NR3C1	Glucocorticoid receptor	777	0	0.50061
P18124	RPL7	60S ribosomal protein L7	248	0	0.500418
P46782	RPS5	40S ribosomal protein S5	204	0	0.500105
Q02878	RPL6	60S ribosomal protein L6	288	0	0.499986
P18621	RPL17	60S ribosomal protein L17	184	0	0.499941
P46776	RPL27A	60S ribosomal protein L27a	148	0	0.495514
P08243	ASNS	Asparagine synthetase [glutamine-hydrolyzing]	561	0	0.494242
P07195	LDHB	L-lactate dehydrogenase B chain	334	0	0.494057
Q9BQE3	TUBA1C	Tubulin alpha-1C chain	449	0	0.492368
Q07020	RPL18	60S ribosomal protein L18	188	0	0.492079
Q9UBX3	SLC25A10	Mitochondrial dicarboxylate carrier	287	0	0.489058
P06744	GPI	Glucose-6-phosphate isomerase	558	0	0.488786
Q13765	NACA	Nascent polypeptide-associated complex subunit alpha	215	0	0.487261
P61247	RPS3A	40S ribosomal protein S3a	264	0	0.486538
P55265	ADAR	Double-stranded RNA-specific adenosine deaminase	1226	0	0.48626
P52701	MSH6	DNA mismatch repair protein Msh6	1360	0	0.486132
P06733	ENO1	Alpha-enolase	434	0	0.485791
P19474	TRIM21	E3 ubiquitin-protein ligase TRIM21	475	0	0.485644
Q9BUJ2	HNRNPUL1	Heterogeneous nuclear ribonucleoprotein U-like protein 1	856	0	0.485408
P23396	RPS3	40S ribosomal protein S3	243	0	0.483979
P62249	RPS16	40S ribosomal protein S16	146	0	0.483836
P62913	RPL11	60S ribosomal protein L11	178	0	0.481245
P18077	RPL35A	60S ribosomal protein L35a	110	0	0.47997
P05386	RPLP1	60S acidic ribosomal protein P1	114	0	0.478107
P62854	RPS26	40S ribosomal protein S26	115	0	0.477586
P31943	HNRNPH1	Heterogeneous nuclear ribonucleoprotein H	449	0	0.474988
P15880	RPS2	40S ribosomal protein S2	293	0	0.474764
P62829	RPL23	60S ribosomal protein L23	140	0	0.473976
P62244	RPS15A	40S ribosomal protein S15a	130	0	0.473584
P62263	RPS14	40S ribosomal protein S14	151	0	0.473452
P15531	NME1	Nucleoside DIPhosphate kinase A	152	0	0.47326
P62701	RPS4X	40S ribosomal protein S4, X isoform	263	0	0.471425
P43243	MATR3	Matrin-3	847	0	0.468534
P05388	RPLP0	60S acidic ribosomal protein P0	317	0	0.467821
P62280	RPS11	40S ribosomal protein S11	158	0	0.466836
P20700	LMNB1	Lamin-B1	586	0	0.464611
P62277	RPS13	40S ribosomal protein S13	151	0	0.463397
Q9H0S4	DDX47	Probable ATP-dependent RNA helicase DDX47	455	0	0.462765
P62851	RPS25	40S ribosomal protein S25	125	0	0.461728
Q96T88	UHRF1	E3 ubiquitin-protein ligase UHRF1	793	0	0.461694
P62906	RPL10A	60S ribosomal protein L10a	217	0	0.461542
P04075	ALDOA	Fructose-bisphosphate aldolase A	364	0	0.460194
P60866	RPS20	40S ribosomal protein S20	119	0	0.459704
P62269	RPS18	40S ribosomal protein S18	152	0	0.457867
P39019	RPS19	40S ribosomal protein S19	145	0	0.456566
P46779	RPL28	60S ribosomal protein L28	137	0	0.454864
P25398	RPS12	40S ribosomal protein S12	132	0	0.453848
P46783	RPS10	40S ribosomal protein S10	165	0	0.450956
O15371	EIF3D	Eukaryotic translation initiation factor 3 subunit D	548	0.06	0.442771
P02786	TFRC	Transferrin receptor protein 1	760	0	0.442529
P63173	RPL38	60S ribosomal protein L38	70	0	0.439301
O00571	DDX3X	ATP-dependent RNA helicase DDX3X	662	0	0.438012
O75494	SRSF10	Serine/arginine-rich splicing factor 10	262	0	0.436297
P62841	RPS15	40S ribosomal protein S15	145	0	0.434924
Q9UJV9	DDX41	Probable ATP-dependent RNA helicase DDX41	622	0	0.43456
Q13227	GPS2	G protein pathway suppressor 2	327	0.24	0.427447
Q14498	RBM39	RNA-binding protein 39	530	0	0.421051
Q15637	SF1	Splicing factor 1	639	0	0.41899
P11388	TOP2A	DNA topoisomerase 2-alpha	1531	0	0.416434
P24534	EEF1B2	Elongation factor 1-beta	225	0	0.415039
Q9Y5V3	MAGED1	Melanoma-associated antigen D1	778	0	0.408516
P08670	VIM	Vimentin	466	0	0.394948
P13674	P4HA1	Prolyl 4-hydroxylase subunit alpha-1	534	0	0.390527
Q92609	TBC1D5	TBC1 domain family member 5	795	0	0.312022
